# Supplementary material for: A Meta‐Analysis of the Effects of Chronic Stress on the Prefrontal Transcriptome in Animal Models and Convergence With Existing Human Data
Source: Brain Behav. 2026 Jan 21;16(1):e71197. doi: 10.1002/brb3.71197 (PMC12824456; doi:10.1002/brb3.71197)
Supplement: Supplementary file 2 — Supplemental Material: brb371197‐sup‐0002‐TableS1.xlsx [file BRB3-16-e71197-s003.xlsx]

## Sheet: ColumnDefinitions
Column Name	Definition
Log2FC_estimate	Estimated Log2 Fold Change from the meta-analysis
SE	Standard Error for the Estimated Log2 Fold Change from the meta-analysis
pval	Nominal P-value from the meta-analysis
CI_lb	Lower Bound for the 95% Confidence Interval for the Estimated Log2 Fold Change from the meta-analysis
CI_ub	Upper Bound for the 95% Confidence Interval for the Estimated Log2 Fold Change from the meta-analysis output
Number_Of_Comparisons	Number of differential expression results (statistical contrasts) that contibuted to the meta-analysis estimate
FDR	False discovery rate (q-value or adjusted p-value) for the meta-analysis
Supplemental Table 1 to accompany the manuscript:
A Meta-Analysis of the Effects of Chronic Stress on the Prefrontal Transcriptome in Animal Models and Convergence with Existing Human Data
by Xiong, Hagenauer et al.

## Sheet: MetaAnalysisOutputByPval
	Log2FC_estimate	SE	pval	CI_lb	CI_ub	Number_Of_Comparisons	FDR
Hepacam	-0.109017	0.018066	1.59582e-09	-0.144426	-0.0736084	8	2.8029e-05
Elovl5	-0.107596	0.0181601	3.12541e-09	-0.143189	-0.072003	8	2.8029e-05
Dusp1	-0.507166	0.0861505	3.93316e-09	-0.676018	-0.338314	8	2.8029e-05
Mid1ip1	-0.113831	0.0198072	9.08676e-09	-0.152652	-0.0750094	8	4.85664e-05
Egfem1	0.1362	0.0239094	1.22301e-08	0.0893381	0.183061	7	5.05784e-05
Csrp1	-0.15762	0.0279126	1.63363e-08	-0.212328	-0.102912	8	5.05784e-05
Fbxo32	-0.222917	0.0394924	1.65606e-08	-0.30032	-0.145513	8	5.05784e-05
Cyp39a1	-0.242686	0.0443187	4.35219e-08	-0.329549	-0.155823	8	0.000116307
Scd2	-0.0761439	0.014191	8.0666e-08	-0.103958	-0.04833	8	0.000191618
Tcf7l2	-0.154286	0.0288582	8.97463e-08	-0.210847	-0.0977248	8	0.000191869
Tnni1	-0.14227	0.026923	1.26153e-07	-0.195038	-0.0895023	8	0.000245184
Fads6	-0.127047	0.0241606	1.45267e-07	-0.174401	-0.0796936	8	0.000258805
P2rx7	-0.0835355	0.0160019	1.78578e-07	-0.114899	-0.0521724	8	0.000293678
LOC108167320	0.831371	0.165274	4.89795e-07	0.50744	1.1553	6	0.000747952
Syndig1	-0.135606	0.0273695	7.2465e-07	-0.189249	-0.0819628	8	0.00103282
Gna12	-0.110447	0.0228247	1.30551e-06	-0.155182	-0.0657111	8	0.00167058
Otx2	-0.31794	0.0657519	1.3284e-06	-0.446812	-0.189069	6	0.00167058
Ppp1r16b	-0.123329	0.0256092	1.46598e-06	-0.173522	-0.0731361	8	0.00174118
Rbms1	-0.120613	0.0251438	1.61125e-06	-0.169893	-0.0713317	8	0.001813
Xdh	0.189474	0.0396707	1.78673e-06	0.111721	0.267227	8	0.00186145
Aldh3b1	-0.13324	0.027924	1.82845e-06	-0.18797	-0.0785097	8	0.00186145
Dync1i1	0.0841066	0.0179048	2.63448e-06	0.0490138	0.119199	8	0.00245621
Nsl1	0.134859	0.0287128	2.64245e-06	0.0785827	0.191135	8	0.00245621
Fa2h	-0.324093	0.0694965	3.10956e-06	-0.460304	-0.187883	8	0.00266368
Rcan2	-0.103244	0.0221407	3.11484e-06	-0.146639	-0.0598493	8	0.00266368
Best2	0.211564	0.0459113	4.06369e-06	0.121579	0.301548	7	0.00334145
Kif1c	-0.0771697	0.016834	4.55823e-06	-0.110164	-0.0441757	8	0.0035288
Unc5b	-0.170524	0.037222	4.62166e-06	-0.243478	-0.0975702	8	0.0035288
Btg2	-0.449111	0.0981938	4.79137e-06	-0.641568	-0.256655	8	0.00353223
Olfml1	-0.155149	0.0340288	5.13161e-06	-0.221844	-0.0884534	8	0.00363033
Glmp	-0.0935575	0.0205441	5.26406e-06	-0.133823	-0.0532917	8	0.00363033
Zfp979	-0.174861	0.0386114	5.93405e-06	-0.250538	-0.0991836	8	0.0039645
Adgra3	-0.110913	0.0245881	6.45749e-06	-0.159105	-0.062721	8	0.00418347
S100b	-0.126802	0.0282149	6.98479e-06	-0.182102	-0.0715018	8	0.00428749
Fam163a	-0.167007	0.0371796	7.05957e-06	-0.239877	-0.0941358	8	0.00428749
Sox9	-0.166363	0.0370758	7.21968e-06	-0.23903	-0.0936959	8	0.00428749
Slc25a15	-0.0887191	0.0198062	7.48701e-06	-0.127539	-0.0498996	8	0.00432608
Siae	-0.116551	0.0262214	8.79403e-06	-0.167944	-0.065158	8	0.00486938
Atf4	-0.100239	0.0226156	9.32423e-06	-0.144564	-0.0559129	8	0.00486938
Cpn1	-0.141332	0.0318872	9.32512e-06	-0.20383	-0.0788345	8	0.00486938
Map3k11	-0.0963423	0.0217381	9.33836e-06	-0.138948	-0.0537364	8	0.00486938
Col6a2	0.14186	0.0320574	9.63647e-06	0.0790282	0.204691	8	0.00490519
Tshr	-0.119407	0.0272011	1.13463e-05	-0.17272	-0.0660937	8	0.00564121
Ggnbp2	0.0653722	0.0149458	1.22016e-05	0.036079	0.0946654	8	0.0059286
9430085M18Rik	-0.166959	0.0384262	1.39321e-05	-0.242273	-0.091645	7	0.00661898
Mxra7	-0.111782	0.0257962	1.469e-05	-0.162342	-0.0612227	8	0.00682733
4930455C13Rik	0.210999	0.0488515	1.56611e-05	0.115251	0.306746	7	0.00700512
Gm14434	0.683913	0.158378	1.57279e-05	0.373498	0.994327	6	0.00700512
Icmt	-0.0661972	0.0154578	1.84846e-05	-0.0964939	-0.0359005	8	0.00806496
Stpg4	-0.0805405	0.0190569	2.37537e-05	-0.117891	-0.0431898	8	0.0101156
Ccn1	-0.539141	0.127691	2.41903e-05	-0.789411	-0.288871	8	0.0101156
Myo1h	0.123668	0.0293162	2.46041e-05	0.0662088	0.181126	8	0.0101156
Gm30539	0.363208	0.0864532	2.65496e-05	0.193763	0.532653	6	0.0106587
Gm17762	0.191176	0.0455393	2.69222e-05	0.101921	0.280432	7	0.0106587
Cfap276	-0.129702	0.0309469	2.77564e-05	-0.190357	-0.0690477	8	0.0107892
Prr18	-0.222733	0.0532163	2.84641e-05	-0.327035	-0.11843	8	0.0108667
Cd274	-0.135366	0.0323764	2.90228e-05	-0.198822	-0.0719092	8	0.0108856
Gm41875	-0.573374	0.137464	3.03171e-05	-0.842799	-0.303949	6	0.011175
Ube2d1	-0.080109	0.0193158	3.36359e-05	-0.117967	-0.0422508	8	0.0117816
Bfsp2	-0.159962	0.0385987	3.40964e-05	-0.235614	-0.0843097	8	0.0117816
Csrnp1	-0.173484	0.0418933	3.45654e-05	-0.255594	-0.0913748	8	0.0117816
Psrc1	0.129358	0.0312491	3.47963e-05	0.0681106	0.190605	8	0.0117816
Kdr	-0.12274	0.0296935	3.5717e-05	-0.180939	-0.0645421	8	0.0117816
Nipal4	-0.197769	0.0478597	3.59207e-05	-0.291572	-0.103966	8	0.0117816
Tek	-0.118665	0.0287349	3.63318e-05	-0.174984	-0.0623456	8	0.0117816
Stk31	0.0805245	0.0195046	3.65138e-05	0.0422963	0.118753	8	0.0117816
Desi1	-0.100803	0.0244316	3.69224e-05	-0.148688	-0.0529183	8	0.0117816
Gm15850	0.264894	0.0642897	3.78346e-05	0.138889	0.3909	6	0.0118951
Ddr1	-0.112099	0.0272304	3.84371e-05	-0.16547	-0.0587283	8	0.0119094
Rnd2	-0.103789	0.0252505	3.95037e-05	-0.153279	-0.0542987	8	0.0119284
Dnai3	-0.169309	0.0411973	3.96144e-05	-0.250054	-0.0885639	6	0.0119284
Slc39a8	-0.104275	0.0255273	4.41055e-05	-0.154308	-0.0542425	8	0.0130963
Lpar1	-0.215805	0.053117	4.84821e-05	-0.319912	-0.111698	8	0.014171
Gm973	-0.106261	0.026172	4.90505e-05	-0.157557	-0.0549649	7	0.014171
Slc24a4	0.111465	0.0275928	5.35335e-05	0.057384	0.165546	8	0.0152599
Gm46405	-0.328917	0.0818016	5.79729e-05	-0.489245	-0.168589	6	0.0163079
Tedc2	0.0685103	0.0171319	6.36154e-05	0.0349323	0.102088	8	0.0176628
Aqp4	-0.125199	0.0314324	6.80164e-05	-0.186806	-0.0635927	8	0.0186426
Ier2	-0.405579	0.102192	7.2242e-05	-0.605872	-0.205286	8	0.0195501
Gm34421	0.875389	0.220748	7.32261e-05	0.442731	1.30805	6	0.0195688
Alpl	-0.0884707	0.0223599	7.59999e-05	-0.132295	-0.0446462	8	0.0199277
Zfp362	-0.091467	0.0231456	7.75624e-05	-0.136832	-0.0461025	8	0.0199277
Gm40468	0.238432	0.0603474	7.78281e-05	0.120153	0.356711	6	0.0199277
5430421F17Rik	0.168194	0.0425857	7.82976e-05	0.084728	0.251661	6	0.0199277
Lgi3	-0.124479	0.0315564	7.99156e-05	-0.186329	-0.0626297	8	0.0201002
Gdf11	-0.146799	0.0372762	8.2115e-05	-0.219859	-0.073739	8	0.0203463
Chrd	0.182156	0.0462777	8.27976e-05	0.0914536	0.272859	8	0.0203463
Trp53inp2	-0.0838491	0.0213753	8.7558e-05	-0.125744	-0.0419543	8	0.0211706
Ubqln1	-0.0393787	0.0100427	8.81324e-05	-0.0590619	-0.0196954	8	0.0211706
Sft2d2	-0.0776143	0.0198192	8.99893e-05	-0.116459	-0.0387693	8	0.0212562
Klf7	-0.0865983	0.0221207	9.04775e-05	-0.129954	-0.0432425	8	0.0212562
Rgs8	-0.0945611	0.0242752	9.80463e-05	-0.14214	-0.0469826	8	0.022784
Gm30716	0.781268	0.201229	0.000103401	0.386865	1.17567	6	0.0237699
Dancr	0.16937	0.0439031	0.000114409	0.0833212	0.255418	7	0.0260207
Jsrp1	0.129144	0.0336524	0.000124242	0.0631869	0.195102	8	0.0279598
BC034090	-0.166207	0.043498	0.000132896	-0.251461	-0.0809525	8	0.0295957
Arc	-0.627278	0.164398	0.000135847	-0.949491	-0.305064	8	0.0296366
Ppp1r21	-0.0431142	0.0112995	0.000135852	-0.0652608	-0.0209677	8	0.0296366
Mmgt2	-0.10844	0.0284613	0.000138918	-0.164223	-0.0526568	8	0.0299992
Anxa5	-0.100311	0.02641	0.000145729	-0.152074	-0.0485487	8	0.0310109
Vangl2	-0.0924752	0.0243553	0.000146503	-0.140211	-0.0447397	8	0.0310109
Egr1	-0.255135	0.0672629	0.000148781	-0.386968	-0.123302	8	0.0311841
4732471J01Rik	0.105447	0.0278634	0.000154071	0.0508354	0.160058	7	0.0319795
Scaf8	0.061963	0.0163873	0.000156099	0.0298445	0.0940815	8	0.0320888
Qprt	0.140542	0.0372838	0.000163571	0.0674667	0.213617	8	0.0330605
Bckdhb	-0.0698641	0.0185366	0.000163919	-0.106195	-0.033533	8	0.0330605
Mtus1	-0.0916524	0.0243699	0.000169316	-0.139417	-0.0438882	8	0.03383
Ppp1r15a	-0.0831764	0.0221375	0.000171781	-0.126565	-0.0397877	8	0.0340047
Atad2	-0.147608	0.0394241	0.000181036	-0.224878	-0.0703383	8	0.035508
Bag3	-0.0919311	0.0247117	0.000199107	-0.140365	-0.0434971	8	0.0386974
Smad7	-0.0989878	0.0266627	0.00020514	-0.151246	-0.04673	8	0.0394028
St7	0.0726218	0.0195692	0.000206423	0.0342668	0.110977	8	0.0394028
Ngf	-0.123235	0.0332306	0.000208513	-0.188366	-0.0581041	8	0.0394496
Nphs1os	0.283628	0.0766868	0.000216854	0.133325	0.433931	7	0.0402131
Rtl8c	-0.0376015	0.0101671	0.000217005	-0.0575287	-0.0176744	8	0.0402131
Nrros	0.12272	0.0331948	0.000218192	0.0576593	0.18778	8	0.0402131
Cox4i2	0.144836	0.0392134	0.000221171	0.0679787	0.221693	8	0.0404137
Sidt1	0.0914518	0.0248015	0.000226598	0.0428418	0.140062	8	0.0410546
Ubl3	-0.0677508	0.0184101	0.000233147	-0.103834	-0.0316677	8	0.0418862
Sntb1	-0.103606	0.0281795	0.000236335	-0.158836	-0.0483748	8	0.042105
1700017M07Rik	-0.716409	0.195182	0.000242116	-1.09896	-0.333858	6	0.0427785
Gpkow	0.0540289	0.0148202	0.00026675	0.0249818	0.0830761	8	0.0467447
S1pr5	-0.316955	0.0870742	0.000272578	-0.487617	-0.146293	8	0.0473776
Pitpnc1	-0.0888276	0.0244587	0.000281513	-0.136766	-0.0408895	8	0.0478013
LOC102640693	-0.736631	0.202954	0.000283913	-1.13441	-0.338849	6	0.0478013
Fos	-0.637933	0.175822	0.000285314	-0.982538	-0.293327	8	0.0478013
Car10	-0.0966564	0.0266418	0.000285621	-0.148873	-0.0444395	8	0.0478013
Sec61a1	-0.068407	0.018858	0.000286195	-0.105368	-0.0314461	8	0.0478013
Pde8b	-0.0677238	0.0187042	0.000293715	-0.104383	-0.0310642	8	0.0484757
Phka2	0.0803232	0.0221997	0.00029665	0.0368125	0.123834	8	0.0484757
Ankef1	-0.0851034	0.0235231	0.000297035	-0.131208	-0.0389991	8	0.0484757
Glt28d2	0.123248	0.0341103	0.000302429	0.0563928	0.190103	8	0.048982
Reep3	-0.0974763	0.0270029	0.000306383	-0.150401	-0.0445516	8	0.0492493
Elf1	-0.103317	0.0287037	0.000318904	-0.159576	-0.0470591	8	0.0508794
Ttc39c	0.108485	0.0302083	0.000329127	0.0492775	0.167692	8	0.0521216
Gjc2	-0.181747	0.050724	0.00033961	-0.281164	-0.0823293	8	0.0533861
Ubqln4	-0.0610916	0.0170939	0.000351732	-0.0945951	-0.0275881	8	0.0542912
Plcb1	-0.0465467	0.0130258	0.000352341	-0.0720767	-0.0210166	8	0.0542912
Cdca7	-0.207174	0.057984	0.000352985	-0.320821	-0.0935273	8	0.0542912
Olig1	-0.131509	0.0368497	0.000358627	-0.203733	-0.059285	8	0.054765
Tmtc2	-0.108647	0.0305205	0.000371109	-0.168466	-0.0488283	8	0.0559562
A930007I19Rik	0.642466	0.180587	0.000374173	0.288523	0.996409	6	0.0559562
Afdn	0.0522191	0.0146782	0.00037428	0.0234503	0.080988	8	0.0559562
Pde7b	-0.206336	0.0580754	0.000381016	-0.320161	-0.0925101	8	0.0565676
Zfp36l1	-0.171815	0.0484105	0.000386497	-0.266698	-0.0769325	8	0.0569857
Tshz1	-0.113828	0.0321314	0.000396231	-0.176805	-0.0508517	8	0.0577503
Hexim1	-0.110435	0.0311786	0.000397085	-0.171544	-0.0493261	8	0.0577503
Nacc2	-0.131078	0.037047	0.000402937	-0.203689	-0.0584672	8	0.0582054
Esrra	-0.116845	0.0330445	0.000406244	-0.181611	-0.052079	8	0.0582893
Smad3	0.0795922	0.0225642	0.00041971	0.0353672	0.123817	8	0.0585534
Rpusd3	0.0761077	0.0215768	0.000419821	0.033818	0.118397	8	0.0585534
Zfp652os	-0.157463	0.0446624	0.000422473	-0.245	-0.0699265	7	0.0585534
Nfic	-0.104096	0.0295341	0.000424099	-0.161982	-0.0462106	8	0.0585534
Rassf1	-0.0716578	0.0203336	0.000424911	-0.111511	-0.0318047	8	0.0585534
Matn2	0.122461	0.0347732	0.000428754	0.0543073	0.190616	8	0.0585534
Nudt3	-0.0672887	0.0191097	0.000429626	-0.104743	-0.0298344	8	0.0585534
Gm30041	0.263626	0.0748733	0.000429996	0.116877	0.410375	6	0.0585534
Ccdc130	-0.0728202	0.0207215	0.00044104	-0.113434	-0.0322067	8	0.0595464
Pold2	-0.0849143	0.0241718	0.000443169	-0.13229	-0.0375384	8	0.0595464
Nat8f1	-0.0919587	0.0261881	0.000445644	-0.143286	-0.0406309	8	0.0595464
Igfbp2	-0.144347	0.0411509	0.000451903	-0.225002	-0.063693	8	0.0600077
Ahcyl1	-0.0612526	0.0174717	0.000455227	-0.0954966	-0.0270086	8	0.0600759
Gm38983	-0.103878	0.0297995	0.000490518	-0.162283	-0.0454716	6	0.0636162
Junb	-0.378235	0.108619	0.000497303	-0.591125	-0.165345	8	0.0636162
Arl4d	-0.29361	0.0843196	0.000497484	-0.458873	-0.128346	8	0.0636162
Mc4r	0.370601	0.106498	0.000501633	0.161868	0.579333	7	0.0636162
Trappc6a	0.0977211	0.028083	0.000501919	0.0426795	0.152763	8	0.0636162
Cavin3	-0.0430419	0.0123771	0.00050601	-0.0673005	-0.0187833	8	0.0636162
Gm40349	0.518889	0.149241	0.000507356	0.226381	0.811396	6	0.0636162
Rgs11	0.139585	0.0401761	0.000512126	0.0608414	0.218329	8	0.0636162
Bcar3	-0.0782902	0.0225381	0.00051338	-0.122464	-0.0341163	8	0.0636162
Mapk1	0.054188	0.0156003	0.000513685	0.0236119	0.084764	8	0.0636162
Adamts1	-0.222042	0.063951	0.000516479	-0.347384	-0.0967002	8	0.0636162
Sycp2l	0.136075	0.039215	0.00052053	0.0592146	0.212935	7	0.0636162
Gm8149	0.161292	0.0464837	0.000520737	0.0701854	0.252398	6	0.0636162
Gramd3	-0.0943992	0.0272506	0.000531966	-0.147809	-0.0409891	8	0.0643325
Egr2	-0.488848	0.141131	0.000532618	-0.76546	-0.212237	8	0.0643325
Afap1l1	-0.100707	0.0291092	0.000540957	-0.15776	-0.0436536	8	0.0648724
Ly96	-0.203802	0.0589275	0.000543157	-0.319298	-0.0883061	8	0.0648724
Arhgap21	0.07534	0.0218074	0.000550707	0.0325984	0.118082	8	0.0651899
Rarb	-0.123082	0.0356602	0.000557405	-0.192975	-0.0531898	8	0.0651899
Gnmt	0.171227	0.0496096	0.00055749	0.0739942	0.26846	8	0.0651899
Tmem167b	-0.0547403	0.0158648	0.000559708	-0.0858348	-0.0236459	8	0.0651899
Wdr4	-0.0712363	0.0206496	0.000561062	-0.111709	-0.0307639	8	0.0651899
Nfix	-0.0865163	0.0250942	0.000565461	-0.1357	-0.0373326	8	0.0653459
Hck	0.181068	0.0525896	0.000575237	0.0779939	0.284141	8	0.0661182
Snx15	-0.0576443	0.0167596	0.000582835	-0.0904925	-0.0247961	8	0.066571
Egr4	-0.245466	0.0713918	0.000585403	-0.385391	-0.10554	8	0.066571
Gm11992	-0.175642	0.0511821	0.000599809	-0.275957	-0.0753265	8	0.0676558
Cd63	-0.111422	0.0324748	0.000601272	-0.175072	-0.0477729	7	0.0676558
Thpo	0.127079	0.0370619	0.000606165	0.0544393	0.199719	8	0.0678493
Gm34194	0.57176	0.166975	0.000616543	0.244495	0.899024	6	0.0686514
Gm46277	0.135481	0.0395912	0.000621618	0.0578838	0.213078	6	0.0688579
Wscd2	-0.0698835	0.0205017	0.000652789	-0.110066	-0.029701	8	0.0716292
Smug1	-0.0558363	0.0163868	0.000655871	-0.0879538	-0.0237187	8	0.0716292
Car14	-0.130423	0.0382804	0.000656688	-0.205451	-0.055395	8	0.0716292
Dlx5	-0.153924	0.0451968	0.000660118	-0.242508	-0.0653394	8	0.0716379
Eipr1	0.0608511	0.0178862	0.000668624	0.0257948	0.0959073	8	0.0721945
Daw1	-0.103848	0.0305575	0.000677694	-0.16374	-0.0439565	8	0.0724995
Gm35572	0.408212	0.120161	0.000680795	0.1727	0.643724	6	0.0724995
Ctdspl	0.0663646	0.019544	0.000684662	0.028059	0.10467	8	0.0724995
Nr4a1	-0.426553	0.125623	0.000685014	-0.672769	-0.180337	8	0.0724995
Chst2	-0.0585434	0.0172614	0.00069491	-0.0923751	-0.0247117	8	0.0731846
Gm17399	0.235097	0.0693622	0.00070043	0.0991496	0.371045	7	0.0734044
Efcab14	-0.0663095	0.0195774	0.000706499	-0.10468	-0.0279385	8	0.0736102
Gm40592	0.388681	0.114792	0.00070928	0.163693	0.613669	6	0.0736102
Gm15083	-0.701722	0.207478	0.0007192	-1.10837	-0.295073	6	0.0742791
Tmem88b	-0.310771	0.0919808	0.000728417	-0.49105	-0.130492	8	0.0748693
Isl1	-0.241935	0.0716681	0.000736074	-0.382402	-0.101469	8	0.0752944
Erg	-0.125035	0.0370954	0.000749975	-0.19774	-0.0523291	8	0.076351
Dlx4	-0.127985	0.0379877	0.000754086	-0.20244	-0.0535307	7	0.0764057
Cd4	-0.185138	0.0550479	0.000770405	-0.29303	-0.077246	8	0.077691
Or10ad1c	-0.188175	0.0560162	0.000781441	-0.297964	-0.0783847	8	0.0780433
Tspyl1	-0.0446261	0.013287	0.000783263	-0.0706681	-0.0185842	8	0.0780433
Gm38418	0.382607	0.113936	0.00078485	0.159296	0.605918	6	0.0780433
Tmem229a	-0.123066	0.0367477	0.000811224	-0.19509	-0.0510415	8	0.080243
Cdkn1a	-0.166931	0.0498625	0.000814479	-0.26466	-0.0692023	8	0.080243
Sorbs3	-0.0738799	0.0220873	0.000823112	-0.11717	-0.0305896	8	0.0807216
Mtmr12	0.0985084	0.0294777	0.000832403	0.0407331	0.156284	8	0.08126
Lao1	0.158692	0.0476902	0.000876102	0.0652209	0.252163	8	0.0847584
Rnf225	-0.147479	0.0443206	0.000876169	-0.234345	-0.0606118	8	0.0847584
Gm11190	0.164815	0.0495536	0.000881079	0.0676911	0.261938	8	0.0848495
Gm36167	0.169914	0.0511425	0.000892578	0.0696765	0.270151	6	0.0852774
Ptpru	0.105369	0.031718	0.0008935	0.0432034	0.167536	8	0.0852774
Rerg	-0.141025	0.0424909	0.000903606	-0.224306	-0.0577441	8	0.0858586
Paqr4	-0.089469	0.0269745	0.000910532	-0.142338	-0.0366	8	0.0861339
Rin1	0.0817723	0.024681	0.000922451	0.0333985	0.130146	8	0.086877
Ankrd33b	0.0839325	0.0253736	0.000940071	0.0342013	0.133664	8	0.0877555
Pkp2	0.199513	0.0603159	0.000940338	0.0812956	0.31773	8	0.0877555
Ilrun	-0.055119	0.016677	0.000949445	-0.0878053	-0.0224327	8	0.0877555
Mlc1	-0.0749522	0.0226835	0.000952285	-0.119411	-0.0304933	8	0.0877555
Arl4c	-0.0695667	0.0210537	0.000952302	-0.110831	-0.0283022	8	0.0877555
Zfp579	-0.0963193	0.0291919	0.000968487	-0.153534	-0.0391043	8	0.0888638
Axl	-0.0768605	0.0234469	0.0010452	-0.122815	-0.0309054	8	0.0954931
Serinc5	-0.0835471	0.0255284	0.00106522	-0.133582	-0.0335123	8	0.0969078
Tlnrd1	-0.0773194	0.0236365	0.00107099	-0.123646	-0.0309927	8	0.0970196
Fam168b	-0.0413355	0.0126718	0.00110621	-0.0661717	-0.0164993	8	0.0997878
6430550D23Rik	0.123206	0.0379156	0.00115615	0.0488929	0.197519	7	0.10289
Slc35f6	0.0651385	0.0200462	0.00115643	0.0258486	0.104428	8	0.10289
Mcu	-0.0672804	0.0207102	0.00115949	-0.107872	-0.0266892	8	0.10289
Plp1	-0.255007	0.078498	0.00115985	-0.40886	-0.101153	8	0.10289
Gm2002	-0.375206	0.115744	0.00118824	-0.60206	-0.148352	6	0.103798
Rhobtb3	-0.120296	0.0371137	0.00118999	-0.193037	-0.047554	8	0.103798
Il20rb	0.117609	0.0362917	0.00119252	0.0464787	0.188739	8	0.103798
Pcsk1n	-0.104168	0.0321469	0.0011937	-0.167175	-0.0411615	8	0.103798
Sec61g	0.0707452	0.0218377	0.00119702	0.0279441	0.113546	8	0.103798
Umodl1	0.521531	0.161013	0.00119922	0.205952	0.837111	8	0.103798
Fbln7	-0.13261	0.0410177	0.00122501	-0.213003	-0.0522166	8	0.105603
Il11ra2	-0.36432	0.112743	0.00123174	-0.585292	-0.143348	6	0.1057
Btbd17	-0.102419	0.0317095	0.00123831	-0.164568	-0.0402692	8	0.1057
Pou3f3	-0.0880438	0.0272641	0.00124097	-0.14148	-0.0346071	8	0.1057
Rab21	-0.0607715	0.0188317	0.00125054	-0.0976809	-0.0238622	8	0.106093
Leprotl1	-0.0600446	0.0186434	0.00127886	-0.0965851	-0.0235041	8	0.107364
Gpr37l1	-0.0697078	0.0216466	0.00128071	-0.112134	-0.0272813	8	0.107364
B930018H19Rik	-0.626123	0.194523	0.00128748	-1.00738	-0.244864	6	0.107364
Selenon	-0.0664095	0.0206362	0.00129036	-0.106856	-0.0259634	8	0.107364
Tbc1d10c	0.134551	0.0418113	0.00129063	0.0526024	0.2165	8	0.107364
Gm46324	-0.524407	0.163068	0.00130047	-0.844014	-0.204799	6	0.107763
Six3	-0.135205	0.0421237	0.00132865	-0.217766	-0.0526443	8	0.109673
Vamp1	-0.169465	0.052966	0.00137665	-0.273276	-0.0656534	8	0.112818
Tjp2	-0.0766536	0.023959	0.00137731	-0.123612	-0.0296948	8	0.112818
Gm30364	0.511604	0.160057	0.00139162	0.197898	0.82531	6	0.113555
Paqr7	-0.070963	0.0222093	0.00139736	-0.114492	-0.0274336	8	0.11359
Gvin2	-0.422486	0.132347	0.00141164	-0.681881	-0.163091	6	0.114316
Camk2d	0.0770099	0.0241551	0.00143192	0.0296667	0.124353	8	0.114804
Qrich1	0.0395026	0.0123913	0.00143299	0.015216	0.0637892	8	0.114804
Skida1	-0.0848135	0.0266059	0.00143378	-0.13696	-0.0326668	7	0.114804
Ebp	-0.0819876	0.0257724	0.0014666	-0.132501	-0.0314745	8	0.116656
Gm40036	-0.771063	0.242399	0.00146782	-1.24616	-0.295971	6	0.116656
Tfeb	-0.101829	0.0320718	0.00149824	-0.164688	-0.0389692	8	0.118242
Rpe65	-0.162793	0.051275	0.00149884	-0.26329	-0.0622962	8	0.118242
Arsj	0.253976	0.08006	0.00151229	0.0970608	0.41089	8	0.118865
Abhd4	-0.0760546	0.0239926	0.0015248	-0.123079	-0.02903	8	0.119409
Tmem243	-0.121271	0.0382767	0.00153344	-0.196292	-0.0462503	8	0.11953
Ms4a6c	0.176201	0.0556277	0.00153752	0.0671728	0.285229	8	0.11953
Lrig3	-0.139769	0.0441681	0.00155363	-0.226337	-0.0532009	8	0.120344
Engase	0.0809135	0.0255862	0.0015648	0.0307655	0.131061	8	0.120772
Atp9b	0.0470952	0.0149117	0.00158709	0.0178688	0.0763216	8	0.122052
Camk2n2	-0.0795484	0.0252037	0.0015983	-0.128947	-0.03015	8	0.122473
Meak7	0.0679581	0.0215509	0.00161391	0.0257192	0.110197	8	0.122505
Cavin4	0.125465	0.0398007	0.00161968	0.0474573	0.203473	8	0.122505
Plod1	-0.0982572	0.0311719	0.00162097	-0.159353	-0.0371613	8	0.122505
5033421B08Rik	-0.133686	0.0424133	0.00162164	-0.216815	-0.0505576	6	0.122505
Syt10	0.159925	0.050843	0.00165826	0.0602741	0.259575	8	0.124831
Gm13847	-0.747819	0.237837	0.00166516	-1.21397	-0.281667	6	0.12491
Trcg1	-0.117595	0.0374202	0.00167472	-0.190938	-0.0442533	7	0.125188
Dlx1as	-0.124205	0.0396173	0.00171785	-0.201853	-0.0465565	8	0.127925
Sybu	0.0478229	0.0152602	0.00172539	0.0179135	0.0777324	8	0.127925
Mboat1	-0.11679	0.0372761	0.00172968	-0.18985	-0.0437301	8	0.127925
Ranbp9	0.0553292	0.0176649	0.00173527	0.0207066	0.0899517	8	0.127925
Rasa3	-0.0631893	0.020202	0.00176072	-0.102784	-0.0235942	8	0.129355
Adamts4	-0.239237	0.076538	0.00177365	-0.389249	-0.0892252	8	0.129752
Gm26994	0.505687	0.161822	0.00177826	0.188522	0.822851	6	0.129752
Gm34865	-0.34416	0.110442	0.00183198	-0.560623	-0.127697	6	0.132859
Shh	-0.135255	0.0434067	0.00183327	-0.220331	-0.0501794	8	0.132859
Alox8	-0.0798226	0.0256276	0.00184123	-0.130052	-0.0295935	8	0.132945
Gm35081	0.500073	0.160599	0.00184689	0.185306	0.81484	6	0.132945
Apbb3	0.080867	0.0260664	0.00191991	0.0297778	0.131956	8	0.137737
Tia1	0.0860645	0.0277616	0.00193438	0.0316528	0.140476	8	0.138017
Gltp	-0.145409	0.0469168	0.00193985	-0.237364	-0.0534535	8	0.138017
Zfp28	0.0816201	0.0263442	0.00194683	0.0299865	0.133254	8	0.138017
Litaf	-0.181611	0.0586428	0.00195555	-0.296549	-0.0666732	8	0.138017
Nags	0.11903	0.0384437	0.00196005	0.0436818	0.194378	7	0.138017
Pik3r3	-0.0611638	0.0197568	0.00196254	-0.0998863	-0.0224413	8	0.138017
Tmbim1	-0.161568	0.0522305	0.00197905	-0.263937	-0.0591977	8	0.138659
Alg14	-0.0845754	0.0273484	0.00198464	-0.138177	-0.0309736	8	0.138659
Ska2	-0.0759211	0.0245723	0.0020036	-0.124082	-0.0277602	8	0.139182
Mcf2	-0.117269	0.0379578	0.00200514	-0.191665	-0.0428735	8	0.139182
Gjd2	-0.108137	0.0350413	0.00202885	-0.176816	-0.039457	8	0.139983
Aard	-0.138047	0.0447358	0.00202978	-0.225728	-0.050367	8	0.139983
Gucy2g	-0.100148	0.0324799	0.00204653	-0.163808	-0.036489	8	0.140054
Igfbp3	0.0715607	0.0232162	0.00205366	0.0260578	0.117064	8	0.140054
Scrt1	-0.10684	0.0346624	0.00205403	-0.174777	-0.0389031	8	0.140054
Troap	-0.0761869	0.0247222	0.00205805	-0.124642	-0.0277324	8	0.140054
Gm38137	-0.313263	0.101678	0.00206356	-0.512548	-0.113977	6	0.140054
Abca17	0.1437	0.0466898	0.00208558	0.05219	0.235211	7	0.140755
Dlx6	-0.171817	0.0558453	0.00209333	-0.281272	-0.0623623	8	0.140755
Gm32137	-0.446763	0.145213	0.00209365	-0.731375	-0.162152	6	0.140755
Nars	-0.0391303	0.0127309	0.0021146	-0.0640824	-0.0141782	8	0.141519
Dync2i2	0.0632457	0.0205802	0.00211825	0.0229092	0.103582	8	0.141519
Npas4	-0.436573	0.142149	0.00213174	-0.71518	-0.157966	8	0.141667
Rarres2	-0.145387	0.0473463	0.00213551	-0.238184	-0.0525897	8	0.141667
Pax6os1	0.184272	0.0600229	0.00214034	0.0666297	0.301915	7	0.141667
Gm35558	0.112068	0.0365236	0.00215233	0.0404828	0.183653	6	0.142021
Duoxa1	0.134435	0.0438267	0.00215911	0.0485364	0.220334	7	0.142029
Psd2	-0.105828	0.0345156	0.00216885	-0.173477	-0.0381783	8	0.142233
Tex22	0.12124	0.0395936	0.00219775	0.0436384	0.198842	6	0.143687
Siglec1	0.0948901	0.0310267	0.00222567	0.0340789	0.155701	8	0.144492
Gm3317	1.13851	0.37237	0.0022322	0.408676	1.86834	6	0.144492
Gm40826	-0.343734	0.112436	0.00223458	-0.564105	-0.123363	6	0.144492
Fgfrl1	-0.0705541	0.023081	0.00223709	-0.115792	-0.0253162	8	0.144492
Parva	-0.111029	0.0363472	0.0022531	-0.182268	-0.0397894	8	0.145087
C130074G19Rik	-0.0931978	0.0305197	0.00226044	-0.153015	-0.0333803	7	0.145123
Adssl1	-0.169077	0.0554031	0.00227511	-0.277665	-0.0604884	8	0.145537
Calr3	-0.0407185	0.013349	0.00228606	-0.066882	-0.014555	8	0.145537
A2ml1	-0.0871687	0.0285785	0.0022873	-0.143182	-0.0311558	8	0.145537
Gal3st1	-0.0941312	0.0308841	0.0023046	-0.154663	-0.0335994	8	0.146202
LOC100862324	-0.458595	0.150597	0.00232536	-0.753759	-0.163431	6	0.146956
Nadk2	-0.0571621	0.0187752	0.00233023	-0.0939607	-0.0203634	8	0.146956
Ralgapa2	0.0682024	0.0224101	0.00233944	0.0242793	0.112125	8	0.147102
Lrig1	-0.0716246	0.0235447	0.00234964	-0.117771	-0.0254777	8	0.14731
Xirp1	0.0990558	0.0325935	0.00237266	0.0351737	0.162938	8	0.148319
Pth2	0.119027	0.0391964	0.00239192	0.0422038	0.195851	8	0.149087
Zadh2	-0.0761868	0.0250971	0.00239993	-0.125376	-0.0269974	8	0.149152
Ahcy	0.128105	0.0422433	0.00242497	0.0453096	0.2109	6	0.150271
Ankrd40	-0.0832647	0.0275268	0.00248744	-0.137216	-0.0293133	8	0.153153
Gm7334	-0.480525	0.158879	0.00249071	-0.791922	-0.169127	6	0.153153
Gm14124	0.698554	0.230989	0.00249296	0.245825	1.15128	6	0.153153
Gpr153	-0.151377	0.0501355	0.00253308	-0.249641	-0.0531134	8	0.154453
Pdzk1	-0.112501	0.0372601	0.00253325	-0.18553	-0.0394725	8	0.154453
Gm34758	0.0918615	0.0304401	0.00254636	0.0321999	0.151523	6	0.154453
Hpca	-0.115687	0.0383396	0.00254929	-0.190831	-0.0405428	8	0.154453
Nkx6-3	0.0892313	0.0295792	0.00255549	0.0312572	0.147206	8	0.154453
Rab37	0.104879	0.0347758	0.00256246	0.0367199	0.173039	8	0.154453
Syde1	-0.0752433	0.0249513	0.0025647	-0.124147	-0.0263396	8	0.154453
Spata22	-0.0821083	0.0272518	0.00258725	-0.135521	-0.0286957	7	0.155146
Ramp2	0.127478	0.0423227	0.00259487	0.0445272	0.210429	8	0.155146
Panct2	-0.16087	0.0534153	0.00259798	-0.265562	-0.0561782	7	0.155146
4833412C05Rik	-0.36098	0.120027	0.00263418	-0.596229	-0.125731	6	0.15651
Gm17695	-0.0611908	0.0203472	0.00263547	-0.101071	-0.0213111	7	0.15651
Gm46898	0.696513	0.231881	0.00266668	0.242035	1.15099	6	0.157925
S100a3	0.117869	0.0393321	0.00272865	0.0407794	0.194958	8	0.160864
Lrrc63	-0.0997558	0.0332912	0.00273135	-0.165005	-0.0345062	6	0.160864
Efna5	-0.0981752	0.0327886	0.0027518	-0.16244	-0.0339107	8	0.161623
Magt1	-0.0805752	0.0269375	0.00277896	-0.133372	-0.0277786	8	0.162771
Fign	-0.0942463	0.0315271	0.00279552	-0.156038	-0.0324543	8	0.163046
Aldh1a1	-0.178825	0.0598278	0.00279891	-0.296086	-0.061565	8	0.163046
Dym	0.0570743	0.0191266	0.00284483	0.0195868	0.0945618	8	0.164816
Gadd45b	-0.25944	0.0869636	0.00285138	-0.429886	-0.0889949	8	0.164816
Spry1	-0.0929511	0.031164	0.00285767	-0.154031	-0.0318709	8	0.164816
Bpgm	-0.0572978	0.0192126	0.00286096	-0.0949539	-0.0196417	8	0.164816
Brinp2	0.0388989	0.0130465	0.00286785	0.0133282	0.0644696	8	0.164816
Unc79	0.0654182	0.0219489	0.00287802	0.0223991	0.108437	7	0.164957
Fgf1	-0.091227	0.0306324	0.00290022	-0.151265	-0.0311886	8	0.165247
Cisd2	-0.0500137	0.0167943	0.00290113	-0.0829298	-0.0170976	8	0.165247
Chd4	-0.0524494	0.0176153	0.00290626	-0.0869748	-0.0179239	8	0.165247
4921517D16Rik	0.191969	0.064508	0.0029214	0.0655353	0.318402	7	0.165667
H2-Q5	0.117758	0.0395958	0.00293937	0.0401519	0.195365	8	0.166246
Padi2	-0.162944	0.0548201	0.00295542	-0.270389	-0.0554983	8	0.166712
Plekhd1	-0.120633	0.0407094	0.0030438	-0.200422	-0.0408443	8	0.170884
Snx19	0.0398058	0.0134355	0.0030492	0.0134727	0.0661389	8	0.170884
Cacna1e	0.0623182	0.021037	0.00305336	0.0210865	0.10355	8	0.170884
Fam214a	0.0849269	0.0286847	0.00306936	0.028706	0.141148	8	0.171331
Pnp	-0.0732581	0.0247532	0.00308098	-0.121774	-0.0247427	8	0.171532
Kcnab1	-0.067722	0.0229019	0.00310596	-0.112609	-0.0228352	8	0.172205
Lrfn2	0.15784	0.0533833	0.00310918	0.0532108	0.262469	8	0.172205
Flywch2	0.0950106	0.0321659	0.00313923	0.0319665	0.158055	8	0.173419
Gm46552	0.631789	0.213982	0.00315183	0.212391	1.05119	6	0.173419
Gm35176	-0.6162	0.208758	0.00315981	-1.02536	-0.207042	6	0.173419
Arrdc3	-0.0830012	0.0281228	0.00316355	-0.138121	-0.0278815	8	0.173419
Tnfrsf4	0.0861001	0.0291974	0.00318911	0.0288743	0.143326	8	0.174373
Hsdl2	-0.0606521	0.0205772	0.00320312	-0.100983	-0.0203216	8	0.174692
Gm32287	0.585714	0.198814	0.00321878	0.196045	0.975383	6	0.174721
Mrtfb	0.0532291	0.0180688	0.00321998	0.017815	0.0886432	8	0.174721
Dnajb2	-0.0757392	0.0257339	0.00324871	-0.126177	-0.0253017	8	0.175833
Srp54a	-0.0875761	0.0297827	0.00327679	-0.145949	-0.0292031	6	0.176905
Fbxl12	-0.106574	0.036266	0.00329623	-0.177654	-0.0354938	8	0.177507
Agl	-0.0555045	0.0189048	0.00332474	-0.0925573	-0.0184518	8	0.178592
Bcl2a1b	-0.265778	0.0906252	0.00336007	-0.443401	-0.0881562	6	0.178894
Dpyd	0.126816	0.0432448	0.00336222	0.0420581	0.211575	8	0.178894
4930429B21Rik	-0.120574	0.0411333	0.00337543	-0.201194	-0.0399544	8	0.178894
Grb7	-0.0898729	0.0306621	0.00337791	-0.14997	-0.0297763	8	0.178894
Nrip1	0.0616551	0.0210412	0.00338732	0.0204151	0.102895	8	0.178894
Prr5l	-0.223743	0.076362	0.0033893	-0.37341	-0.0740761	8	0.178894
Col24a1	0.0970975	0.0331427	0.00339309	0.032139	0.162056	8	0.178894
Zfp358	-0.0525062	0.0179278	0.00340316	-0.0876441	-0.0173684	8	0.178894
Rspo1	-0.289992	0.0990229	0.00340568	-0.484073	-0.0959103	8	0.178894
Dennd1a	0.0728608	0.0248924	0.00342221	0.0240725	0.121649	8	0.179096
Gzf1	0.0402779	0.0137645	0.00343109	0.0133	0.0672558	8	0.179096
Bbs12	0.0875005	0.0299109	0.00344048	0.0288762	0.146125	8	0.179096
Pram1	0.115814	0.0395925	0.00344303	0.0382137	0.193414	8	0.179096
Gm32681	0.60151	0.205689	0.00345159	0.198367	1.00465	6	0.179106
Rpl3	0.0829528	0.028396	0.00348589	0.0272977	0.138608	6	0.180448
Slc7a10	-0.0798725	0.0273919	0.00354648	-0.13356	-0.0261853	8	0.183141
Gm31657	0.666936	0.22882	0.00356065	0.218456	1.11542	6	0.183399
Ankle1	0.141903	0.0486973	0.00356865	0.0464575	0.237348	8	0.183399
Neurl1b	0.0818174	0.0281278	0.00362844	0.026688	0.136947	8	0.185939
4930598A11Rik	-0.490333	0.168605	0.00363545	-0.820792	-0.159873	6	0.185939
Aldh1l2	-0.0989899	0.0340605	0.00365732	-0.165747	-0.0322326	8	0.186611
Gm39513	0.365764	0.126084	0.00372015	0.118645	0.612884	6	0.188564
Gm39129	0.521926	0.179919	0.00372091	0.169292	0.87456	6	0.188564
Zfp930	-0.0393357	0.0135603	0.00372207	-0.0659133	-0.012758	8	0.188564
Syt11	-0.0413338	0.0142667	0.00376486	-0.0692961	-0.0133716	6	0.190095
Pgp	-0.0521413	0.0180012	0.00377293	-0.087423	-0.0168596	8	0.190095
Rarg	-0.102293	0.0353345	0.00379165	-0.171547	-0.0330388	8	0.190095
Tpm2	-0.0953904	0.0329519	0.00379356	-0.159975	-0.0308058	8	0.190095
Rangrf	0.0869078	0.0300244	0.00379675	0.0280611	0.145755	8	0.190095
Vldlr	-0.0479953	0.0165962	0.00382857	-0.0805232	-0.0154674	8	0.190837
Pdcl3	-0.0746971	0.0258372	0.00383939	-0.125337	-0.0240571	8	0.190837
Map3k9	0.069829	0.0241597	0.00384859	0.0224769	0.117181	8	0.190837
Rev1	0.0494003	0.0170928	0.00385092	0.015899	0.0829015	8	0.190837
Gm33023	0.676133	0.233991	0.00385776	0.217519	1.13475	6	0.190837
Ephb3	-0.089021	0.0308142	0.00386512	-0.149416	-0.0286264	8	0.190837
Per2	0.193864	0.0671781	0.00390387	0.0621977	0.325531	8	0.191906
A530076I17Rik	-0.666268	0.230881	0.00390472	-1.11879	-0.213749	6	0.191906
Lmo2	-0.108728	0.0376882	0.00391488	-0.182596	-0.0348607	8	0.191964
Gm41033	0.499807	0.173415	0.00394984	0.159919	0.839694	6	0.193235
A930018O16Rik	-0.568155	0.197213	0.00396522	-0.954686	-0.181624	6	0.19346
Inpp5f	-0.0798438	0.0277203	0.00397254	-0.134175	-0.0255129	8	0.19346
Fbxo36	-0.130166	0.0452138	0.0039908	-0.218783	-0.0415481	8	0.193539
Gdf1	-0.182169	0.0632885	0.00399708	-0.306212	-0.0581259	6	0.193539
Pole	-0.108926	0.0378469	0.00400133	-0.183104	-0.034747	8	0.193539
Pcbp2	0.0564197	0.0196222	0.0040364	0.0179609	0.0948785	8	0.194536
Lbh	-0.0777787	0.0270588	0.00404759	-0.130813	-0.0247444	8	0.194536
Septin2	-0.0587962	0.0204632	0.00406246	-0.0989033	-0.0186891	8	0.194536
Cmc1	-0.0809138	0.0281819	0.00409011	-0.136149	-0.0256783	8	0.194536
Slc35a1	-0.0504829	0.0175839	0.004092	-0.0849466	-0.0160192	8	0.194536
Dctd	-0.0976545	0.0340155	0.00409329	-0.164324	-0.0309853	8	0.194536
Ntsr2	-0.113439	0.0395177	0.00409697	-0.190893	-0.0359861	8	0.194536
Tesk2	-0.0647302	0.0225549	0.00410605	-0.108937	-0.0205234	8	0.194536
Tmem254	-0.12819	0.0446677	0.00410657	-0.215737	-0.0406429	8	0.194536
Rbm38	0.102497	0.0357211	0.00411292	0.032485	0.172509	8	0.194536
Platr6	-0.6475	0.225781	0.00413314	-1.09002	-0.204976	6	0.194859
Lef1	-0.0981739	0.0342449	0.00414623	-0.165293	-0.0310551	8	0.194859
Gm7008	-0.122951	0.0428885	0.0041471	-0.207011	-0.0388907	6	0.194859
Srgap2	0.0581295	0.020291	0.00417291	0.0183598	0.0978992	8	0.195642
Polr2h	0.0910956	0.0318168	0.00419486	0.0287357	0.153455	8	0.19624
1700001P01Rik	-0.145438	0.0508375	0.00422511	-0.245078	-0.0457986	8	0.197078
Pdzrn3	-0.0876448	0.0306409	0.00423121	-0.1477	-0.0275898	8	0.197078
Stamos	0.239389	0.0837331	0.00425035	0.0752755	0.403503	7	0.19754
Cadm4	-0.0696845	0.0243893	0.00427433	-0.117487	-0.0218823	8	0.198223
Bzw2	0.0637996	0.0223477	0.00430551	0.019999	0.1076	8	0.199012
Gm39746	0.110717	0.038807	0.00433073	0.0346564	0.186777	6	0.199012
Mrpl37	-0.0432739	0.0151682	0.00433187	-0.0730031	-0.0135447	8	0.199012
Tmem232	-0.127359	0.0446685	0.00435523	-0.214908	-0.0398109	8	0.199012
Dock7	0.0475052	0.0166631	0.00435921	0.0148462	0.0801643	8	0.199012
Rab26os	0.212309	0.0744808	0.00436486	0.0663289	0.358288	7	0.199012
Rfk	-0.047172	0.016551	0.00437052	-0.0796113	-0.0147327	8	0.199012
Ppwd1	-0.0720024	0.0252661	0.00437517	-0.121523	-0.0224818	8	0.199012
AW146154	0.0971735	0.0341004	0.00437706	0.0303379	0.164009	6	0.199012
Hspa4	-0.041953	0.014725	0.00438443	-0.0708135	-0.0130924	8	0.199012
C230057M02Rik	0.104577	0.0367221	0.00440219	0.0326034	0.176551	7	0.199057
Psmb7	0.0657697	0.023096	0.00440403	0.0205025	0.111037	8	0.199057
Art3	-0.108372	0.0380728	0.00442122	-0.182993	-0.0337503	8	0.199078
Lynx1	-0.0790538	0.0277743	0.00442313	-0.13349	-0.0246172	8	0.199078
Pnma1	-0.0821996	0.0288893	0.0044365	-0.138822	-0.0255777	8	0.19926
Hif3a	0.194913	0.0686289	0.00450988	0.0604031	0.329424	8	0.201425
Phkg1	-0.0996945	0.0351053	0.00451324	-0.1685	-0.0308893	8	0.201425
Slc48a1	-0.0550284	0.0193815	0.00452226	-0.0930154	-0.0170415	8	0.201425
Fxyd5	0.103983	0.0366236	0.00452239	0.0322016	0.175763	8	0.201425
Map4k5	-0.0398947	0.0140575	0.00454008	-0.0674469	-0.0123426	8	0.201664
Prune2	0.0702815	0.0247724	0.00455277	0.0217284	0.118835	8	0.201664
Fam221a	0.11528	0.0406436	0.00456295	0.0356203	0.19494	8	0.201664
Gm28876	0.631481	0.222651	0.00456556	0.195092	1.06787	6	0.201664
Dnajb5	-0.0802751	0.0283104	0.00457492	-0.135762	-0.0247877	8	0.201664
Gadd45g	-0.220942	0.0779693	0.00460118	-0.373759	-0.0681249	8	0.202133
Hexdc	0.0999903	0.0352889	0.00460447	0.0308253	0.169155	8	0.202133
Inf2	-0.107833	0.0380668	0.00461509	-0.182443	-0.0332238	8	0.202185
Midn	-0.124297	0.0439181	0.00465195	-0.210375	-0.0382189	8	0.203383
Gm30164	-0.20011	0.070738	0.00467103	-0.338754	-0.0614658	6	0.2038
Pllp	-0.190628	0.067421	0.00469225	-0.322771	-0.0584857	8	0.204309
Neu2	-0.114757	0.0406152	0.00472098	-0.194362	-0.0351531	8	0.205142
Plekho2	-0.178265	0.0631371	0.00475078	-0.302012	-0.0545188	8	0.205897
Tmem47	-0.110325	0.0390809	0.00475763	-0.186923	-0.0337283	8	0.205897
Cyb561d2	-0.109047	0.0386864	0.00482141	-0.184871	-0.0332226	8	0.207318
C2cd5	0.0532786	0.0189031	0.00482466	0.0162292	0.0903279	8	0.207318
Ecsit	0.0592661	0.021028	0.00482579	0.018052	0.10048	8	0.207318
4931440P22Rik	-0.117839	0.0418134	0.00482925	-0.199792	-0.0358862	7	0.207318
Slc7a2	-0.0763147	0.0271015	0.00486427	-0.129433	-0.0231968	8	0.208344
Smad6	-0.109055	0.0387361	0.00487264	-0.184976	-0.0331337	8	0.208344
Gm33862	0.168835	0.0600139	0.00490411	0.05121	0.28646	6	0.208683
Gna13	-0.045433	0.0161523	0.00491148	-0.077091	-0.013775	8	0.208683
Marchf10	-0.0628795	0.0223613	0.00492383	-0.106707	-0.0190521	8	0.208683
Eaf1	-0.0524401	0.0186529	0.00493311	-0.0889991	-0.0158812	8	0.208683
Tob1	-0.115873	0.0412183	0.00493568	-0.196659	-0.0350866	8	0.208683
Qdpr	-0.117903	0.0419438	0.00493914	-0.200111	-0.0356947	8	0.208683
Ttc7b	0.035352	0.0125883	0.00497998	0.0106794	0.0600245	8	0.209994
Gm14066	-0.627557	0.223604	0.00500737	-1.06581	-0.189302	6	0.210733
Stat4	-0.119278	0.0425177	0.00502589	-0.202611	-0.0359447	8	0.211097
Fmnl1	-0.117629	0.0419401	0.00503645	-0.19983	-0.035428	8	0.211126
2900052N01Rik	-0.103916	0.0370797	0.00507055	-0.176591	-0.0312416	7	0.21214
Gm12359	-0.114195	0.0407859	0.00511254	-0.194134	-0.0342558	8	0.212778
Gstz1	0.0618572	0.0220945	0.0051156	0.0185527	0.105162	8	0.212778
Il18rap	0.288795	0.103158	0.00511755	0.0866091	0.490982	8	0.212778
Msln	0.132195	0.0472289	0.00512562	0.0396282	0.224762	8	0.212778
Creb3l4	-0.0925254	0.0330656	0.00513828	-0.157333	-0.0277179	8	0.21289
Fermt2	-0.0785847	0.0281168	0.00519092	-0.133693	-0.0234769	8	0.214655
Muc2	0.272269	0.0974801	0.00522102	0.0812113	0.463326	8	0.214806
Ssh2	0.0550895	0.0197241	0.0052222	0.0164309	0.093748	8	0.214806
Efcab6	0.0925342	0.0331326	0.0052247	0.0275955	0.157473	8	0.214806
Fbxo2	-0.0775137	0.0277704	0.0052508	-0.131943	-0.0230847	8	0.215464
Gm15708	0.117332	0.0420668	0.00528401	0.0348829	0.199782	7	0.215791
Sod2	-0.0422977	0.0151658	0.0052868	-0.0720222	-0.0125733	8	0.215791
Ndrg2	-0.0997997	0.0357857	0.00529008	-0.169938	-0.0296611	8	0.215791
Ube2h	-0.051744	0.0185578	0.00529915	-0.0881165	-0.0153714	8	0.215791
Tnmd	-0.122892	0.0440955	0.00532079	-0.209317	-0.036466	8	0.216068
Tmem98	-0.219187	0.0786634	0.00532977	-0.373365	-0.06501	8	0.216068
Rnf170	-0.0492507	0.0176787	0.00533839	-0.0839004	-0.014601	8	0.216068
Acy1	-0.0917207	0.0329292	0.00534637	-0.156261	-0.0271806	8	0.216068
Gm32487	0.314259	0.112987	0.00541276	0.0928094	0.535708	6	0.218339
Gm38528	0.308459	0.111023	0.00546375	0.0908583	0.526059	6	0.21998
Gcnt2	-0.087391	0.0314767	0.00549701	-0.149084	-0.0256977	8	0.220394
Adcy9	0.0543456	0.0195745	0.00549735	0.0159803	0.0927109	8	0.220394
Gm32555	0.26021	0.0937469	0.00550894	0.0764692	0.443951	6	0.220394
Zfp367	-0.0739422	0.0266481	0.00552414	-0.126171	-0.0217129	8	0.220394
Dennd6a	-0.0452532	0.0163102	0.00552801	-0.0772206	-0.0132859	8	0.220394
Polk	-0.0678386	0.0244545	0.00553587	-0.115768	-0.0199087	8	0.220394
5830403F22Rik	0.255467	0.0921578	0.00557023	0.0748413	0.436093	6	0.220898
Fxyd1	-0.0977574	0.0352696	0.00557611	-0.166885	-0.0286303	8	0.220898
Cdk19	-0.0558302	0.0201462	0.00558406	-0.095316	-0.0163444	8	0.220898
Gm32533	0.670775	0.242118	0.00559797	0.196232	1.14532	6	0.220898
Aif1l	-0.104958	0.0378867	0.0056002	-0.179215	-0.0307016	8	0.220898
Ddo	-0.145182	0.0524268	0.00561893	-0.247937	-0.0424272	8	0.221229
Gm46155	-0.984395	0.355575	0.00563215	-1.68131	-0.287481	6	0.221342
Atp1a2	-0.10449	0.0377558	0.00564817	-0.17849	-0.0304905	8	0.221564
Zmiz1os1	0.111491	0.0403052	0.00567196	0.0324941	0.190488	6	0.22209
Chrna3	-0.105253	0.0380847	0.00571603	-0.179897	-0.0306078	8	0.223406
Sspn	-0.0927762	0.0335904	0.00574514	-0.158612	-0.0269402	8	0.224003
Slc35g3	0.0926061	0.0335397	0.00576089	0.0268695	0.158343	8	0.224003
Crcp	-0.0630445	0.0228341	0.00576273	-0.107798	-0.0182906	8	0.224003
Lrrc57	-0.0553154	0.020054	0.0058099	-0.0946206	-0.0160103	8	0.225426
Igsf6	0.100272	0.0363737	0.00583867	0.0289805	0.171563	8	0.226132
Stx19	-0.131904	0.0478871	0.00587839	-0.225761	-0.0380475	8	0.226813
Sh3bp1	-0.0824819	0.0299479	0.00588394	-0.141179	-0.0237851	8	0.226813
Hyal1	0.106159	0.038548	0.00588809	0.0306066	0.181712	8	0.226813
Kazald1	-0.143433	0.0520983	0.00590293	-0.245544	-0.0413224	8	0.226976
Trib1	-0.185483	0.0674252	0.00594247	-0.317634	-0.0533317	8	0.228086
Slc12a2	-0.116419	0.0424399	0.00608545	-0.199599	-0.033238	8	0.233156
Fsbp	-0.225629	0.0822811	0.00610348	-0.386897	-0.0643607	6	0.233428
Cct5	0.0489206	0.0178514	0.00613569	0.0139326	0.0839087	8	0.234241
Ptpn21	-0.0742231	0.0270977	0.00616091	-0.127334	-0.0211126	8	0.234785
Galnt15	0.122083	0.0445964	0.00619054	0.0346759	0.209491	7	0.235494
Snai2	-0.109141	0.0398953	0.00622516	-0.187334	-0.0309474	8	0.236075
2310011J03Rik	-0.0653244	0.0238799	0.00622789	-0.112128	-0.0185206	8	0.236075
Sash1	-0.109876	0.0402	0.00627149	-0.188667	-0.0310857	8	0.237151
Mrpl45	-0.0576379	0.0210906	0.00627846	-0.0989747	-0.0163011	8	0.237151
Gm31096	-0.274774	0.100761	0.00639121	-0.472261	-0.0772875	6	0.240661
Rnf19a	0.0390294	0.0143147	0.00640047	0.0109731	0.0670856	8	0.240661
Zfp330	0.0873827	0.0320519	0.00640516	0.0245621	0.150203	8	0.240661
Sertad3	0.0935225	0.0343225	0.00643381	0.0262515	0.160793	8	0.241313
Mtmr1	0.0533922	0.0196248	0.00651548	0.0149282	0.0918562	8	0.243598
Strc	0.0800835	0.0294451	0.00653301	0.0223722	0.137795	8	0.243598
Ncapd3	0.0948787	0.0348894	0.00653985	0.0264966	0.163261	8	0.243598
Izumo4	0.0552272	0.0203087	0.00654031	0.0154229	0.0950316	8	0.243598
Map7	-0.0460862	0.0169686	0.00660805	-0.079344	-0.0128285	8	0.245693
Phldb1	-0.135104	0.0497624	0.00662805	-0.232636	-0.0375712	8	0.246009
Cdc7	0.0649703	0.0239478	0.00666768	0.0180336	0.111907	8	0.246646
Gm34773	-0.529249	0.195081	0.00666829	-0.911601	-0.146897	6	0.246646
Cited1	-0.111675	0.0412007	0.00671786	-0.192427	-0.0309233	8	0.24781
4930599N23Rik	-0.147088	0.0542881	0.00674045	-0.253491	-0.0406856	7	0.24781
Hypk	0.0620823	0.022916	0.00674602	0.0171678	0.106997	8	0.24781
Xpo4	0.0523705	0.0193311	0.00674614	0.0144821	0.0902588	8	0.24781
BC003965	-0.0521615	0.0192618	0.00676837	-0.0899139	-0.0144091	8	0.248171
Tbr1	0.0713117	0.0263406	0.00678348	0.019685	0.122938	8	0.248171
Ccp110	-0.0908048	0.0335485	0.00679616	-0.156559	-0.0250509	8	0.248171
Gm34098	-0.778708	0.287732	0.00680237	-1.34265	-0.214764	6	0.248171
Gm48957	-0.11986	0.0443075	0.00682672	-0.206701	-0.0330187	7	0.248634
Ttyh1	-0.0304955	0.0112796	0.00685915	-0.052603	-0.00838795	8	0.2492
Sall1	-0.0659656	0.0244019	0.00686557	-0.113792	-0.0181387	8	0.2492
Arg2	-0.128358	0.047504	0.00689126	-0.221465	-0.0352523	8	0.249709
Mctp1	0.0912722	0.033796	0.00691984	0.0250332	0.157511	8	0.250169
Magef1	-0.0875341	0.0324188	0.00693184	-0.151074	-0.0239944	8	0.250169
Gldn	-0.13597	0.0503738	0.00695007	-0.234701	-0.0372395	7	0.250169
Ccer2	-0.294045	0.108958	0.00696084	-0.507599	-0.0804923	6	0.250169
Ptar1	-0.0580041	0.0214988	0.0069754	-0.100141	-0.0158672	8	0.250169
Lrrc29	0.0760921	0.028205	0.00697934	0.0208114	0.131373	7	0.250169
Rab26	0.0898277	0.0333065	0.00699675	0.0245481	0.155107	7	0.250169
A330049N07Rik	-0.287707	0.106696	0.00700708	-0.496828	-0.0785865	6	0.250169
Rab31	-0.0744007	0.0275979	0.0070203	-0.128492	-0.0203097	8	0.250169
Cfi	0.157436	0.0583994	0.00702096	0.0429752	0.271897	6	0.250169
Nkx2-2	-0.155687	0.057765	0.00703517	-0.268904	-0.0424694	8	0.250258
Ighmbp2	0.0627228	0.0232806	0.00705557	0.0170937	0.108352	8	0.250567
Gm29398	-0.623266	0.231491	0.00709405	-1.07698	-0.169552	6	0.251515
Pdgfrl	-0.122737	0.0455961	0.00710625	-0.212104	-0.03337	8	0.251531
Dusp5	-0.184173	0.0684465	0.00712914	-0.318325	-0.0500198	8	0.251565
Gm2762	0.207644	0.0771883	0.00714305	0.056358	0.35893	7	0.251565
Zfp146	-0.0598144	0.0222376	0.00714979	-0.103399	-0.0162295	8	0.251565
Atp1b3	-0.04831	0.0179619	0.00715427	-0.0835148	-0.0131053	8	0.251565
Tob2	-0.107492	0.0399755	0.00716774	-0.185843	-0.0291416	8	0.251624
Pdp2	-0.0686119	0.0255311	0.00720135	-0.118652	-0.0185719	8	0.251647
Nt5el	0.137126	0.0510261	0.00720162	0.0371169	0.237135	8	0.251647
Samd15	-0.0903595	0.0336266	0.00720668	-0.156267	-0.0244525	6	0.251647
Frrs1l	-0.0586345	0.0218251	0.00721901	-0.101411	-0.0158582	8	0.251647
Zbtb1	-0.0616918	0.0229663	0.00722723	-0.106705	-0.0166787	8	0.251647
Cntn2	-0.105697	0.039373	0.00726403	-0.182866	-0.0285268	8	0.252517
Pms2	0.0677342	0.0252381	0.00727882	0.0182685	0.1172	8	0.25262
Cyp4f14	-0.0754888	0.0281385	0.00730168	-0.130639	-0.0203384	8	0.252891
Zzef1	0.0409752	0.0152767	0.00731389	0.0110334	0.0709169	8	0.252891
4833419F23Rik	-0.603853	0.225172	0.00732402	-1.04518	-0.162524	6	0.252891
Mogat1	-0.11873	0.0442811	0.00733396	-0.20552	-0.031941	8	0.252891
Stard3	-0.0574361	0.0214398	0.00738555	-0.0994574	-0.0154147	8	0.254261
Taf10	0.0751501	0.0280643	0.00741119	0.020145	0.130155	8	0.254723
Gm31135	-0.316202	0.118107	0.00742282	-0.547687	-0.0847169	6	0.254723
Ppp1r14a	-0.219328	0.081967	0.00745496	-0.37998	-0.0586755	8	0.255231
Msi2	-0.0622623	0.0232738	0.00746816	-0.107878	-0.0166466	8	0.255231
Lncpint	0.0901493	0.033701	0.00747344	0.0240966	0.156202	8	0.255231
Nrm	-0.0788954	0.0295179	0.0075221	-0.136749	-0.0210414	8	0.255673
F11r	-0.103483	0.0387389	0.00755607	-0.17941	-0.0275559	8	0.255673
Pfkfb3	-0.0777806	0.0291249	0.00757184	-0.134864	-0.0206969	8	0.255673
Luc7l3	0.0643301	0.0240915	0.00757959	0.0171117	0.111549	8	0.255673
Acap2	0.0764384	0.0286274	0.00758256	0.0203297	0.132547	8	0.255673
Gm42234	0.537474	0.201309	0.00758739	0.142916	0.932031	6	0.255673
Inhca	0.125705	0.0470828	0.00758797	0.0334246	0.217986	6	0.255673
Ndufa2	0.0627004	0.0234854	0.00759055	0.0166699	0.108731	8	0.255673
Mfsd7a	0.125173	0.046905	0.00761552	0.0332412	0.217105	7	0.255673
Gm39524	-0.354156	0.132765	0.0076407	-0.614371	-0.0939422	6	0.255673
Cx3cl1	-0.0921656	0.0345544	0.00764727	-0.159891	-0.0244402	8	0.255673
Cyth4	-0.0630645	0.0236448	0.00764943	-0.109407	-0.0167216	8	0.255673
Ankrd37	0.174522	0.0654343	0.00765009	0.0462733	0.302771	8	0.255673
Spata5l1	-0.0989468	0.0371056	0.00766173	-0.171672	-0.0262211	8	0.255673
Angpt1	0.133865	0.0502201	0.00768578	0.0354356	0.232295	8	0.255673
Gm13807	0.484258	0.181702	0.00769609	0.128128	0.840388	6	0.255673
Ubl5	-0.0301837	0.0113275	0.00770694	-0.0523852	-0.00798228	8	0.255673
Gm32313	0.167679	0.062934	0.00771358	0.0443302	0.291027	6	0.255673
Dusp6	-0.192516	0.0722778	0.00773207	-0.334178	-0.0508538	8	0.255673
Rsph9	0.0743504	0.0279141	0.00773226	0.0196398	0.129061	8	0.255673
Tsks	0.107024	0.040194	0.00775207	0.0282451	0.185803	8	0.255673
Gm32135	0.337882	0.126907	0.00775778	0.0891486	0.586616	6	0.255673
Apbb1ip	-0.0851079	0.0319681	0.00776143	-0.147764	-0.0224516	8	0.255673
Elapor2	-0.0924756	0.0347487	0.00778466	-0.160582	-0.0243694	8	0.256044
Clic6	-0.255613	0.0962348	0.00790422	-0.444229	-0.0669958	8	0.259198
Gm33829	0.249269	0.0938474	0.00790482	0.0653314	0.433206	6	0.259198
Gm36112	0.504072	0.189819	0.00791826	0.132033	0.876111	6	0.259234
Gm7694	0.158509	0.0597013	0.00793016	0.0414963	0.275521	7	0.259234
Gpr83	-0.0869508	0.0327699	0.00796908	-0.151179	-0.0227231	8	0.260108
Gm16793	-0.158735	0.0598855	0.00803392	-0.276108	-0.0413615	7	0.261695
Erf	-0.0826694	0.0311925	0.00804216	-0.143806	-0.0215331	8	0.261695
Gm44812	0.307509	0.116061	0.00806024	0.0800328	0.534985	6	0.261884
Pura	-0.0579777	0.0218888	0.0080793	-0.100879	-0.0150764	8	0.261992
A630034I12Rik	0.150882	0.0569717	0.00808805	0.0392198	0.262545	6	0.261992
Ccdc77	0.0727438	0.0274887	0.00813736	0.0188669	0.126621	8	0.262511
Sp6	-0.076611	0.0289507	0.00813883	-0.133353	-0.0198686	8	0.262511
Cbx8	-0.116586	0.0440612	0.00814469	-0.202945	-0.0302281	8	0.262511
Nphs2	0.0931692	0.0352165	0.00815428	0.0241462	0.162192	8	0.262511
Mfap1a	-0.0694528	0.0262571	0.00816656	-0.120916	-0.0179898	7	0.262511
Gm12536	0.333863	0.126241	0.00817777	0.0864344	0.581291	6	0.262511
Tmem144	-0.10621	0.0401783	0.00820627	-0.184958	-0.0274618	8	0.263031
4831440E17Rik	0.0966643	0.0365789	0.0082266	0.024971	0.168358	7	0.263288
Hs3st1	-0.0858287	0.0325012	0.00827149	-0.14953	-0.0221274	8	0.263512
Gxylt1	-0.0869584	0.0329467	0.00830611	-0.151533	-0.0223841	8	0.263512
P2rx4	-0.0748275	0.0283569	0.00832066	-0.130406	-0.0192489	8	0.263512
S100a16	-0.0810736	0.0307245	0.0083217	-0.141292	-0.0208548	8	0.263512
Nppa	0.115992	0.0439622	0.00832889	0.0298272	0.202156	8	0.263512
Kcnj12	-0.0804805	0.030507	0.00833725	-0.140273	-0.0206878	8	0.263512
Rflnb	-0.124573	0.0472208	0.00833739	-0.217124	-0.0320218	8	0.263512
Pcolce2	-0.121652	0.046116	0.008341	-0.212037	-0.0312658	8	0.263512
4930484H19Rik	0.172252	0.0653059	0.00834895	0.0442551	0.30025	7	0.263512
Rapgefl1	0.0615841	0.0233512	0.00835685	0.0158166	0.107352	7	0.263512
Cdin1	0.0950947	0.0360672	0.00837426	0.0244042	0.165785	6	0.263672
Gas8	0.0478956	0.018177	0.00841501	0.0122692	0.0835219	8	0.264252
D330050G23Rik	-0.157793	0.0598869	0.0084174	-0.275169	-0.0404169	7	0.264252
Ddah2	-0.0880536	0.0334343	0.0084478	-0.153584	-0.0225235	8	0.26437
Adtrp	0.121401	0.0461027	0.00845648	0.0310416	0.211761	8	0.26437
Mocos	0.0984903	0.0374089	0.00846837	0.0251702	0.171811	8	0.26437
Gm32364	0.166556	0.0632641	0.00847061	0.0425608	0.290551	6	0.26437
Igdcc4	-0.0519386	0.0197407	0.00851246	-0.0906298	-0.0132475	8	0.264905
Acat3	-0.12884	0.0489761	0.00852175	-0.224831	-0.0328484	7	0.264905
Strbp	0.0655635	0.0249278	0.00853503	0.0167059	0.114421	6	0.264905
Mob3b	-0.156442	0.0595192	0.00857826	-0.273097	-0.039786	8	0.264905
Gm38440	0.193329	0.0735562	0.00858089	0.0491614	0.337496	6	0.264905
Gm41421	-0.364329	0.138618	0.00858139	-0.636015	-0.0926428	6	0.264905
Gm39798	0.296072	0.11265	0.00858247	0.0752826	0.516862	6	0.264905
Gm5177	-0.364956	0.138874	0.00858967	-0.637144	-0.0927683	6	0.264905
Efna2	-0.0803861	0.0305957	0.00860488	-0.140353	-0.0204196	8	0.264905
Dmrta2os	0.260646	0.0992203	0.00861569	0.0661774	0.455114	6	0.264905
Rabl2	-0.0592277	0.0225491	0.00862405	-0.103423	-0.0150322	8	0.264905
4930539J05Rik	-0.150833	0.0574471	0.00864948	-0.263428	-0.0382392	7	0.265305
Dpp8	-0.0376357	0.0143437	0.00869441	-0.065749	-0.0095225	8	0.266301
Exosc1	-0.0692786	0.0264242	0.00874712	-0.121069	-0.0174881	8	0.267154
Scn4b	-0.247279	0.0943171	0.00874726	-0.432137	-0.0624203	8	0.267154
Atg16l1	0.0347135	0.0132568	0.00883073	0.00873061	0.0606964	8	0.269002
Myo1g	0.117115	0.0447266	0.00883294	0.029452	0.204777	8	0.269002
Clic4	-0.160572	0.061348	0.00886017	-0.280812	-0.0403326	8	0.269447
Myo6	-0.0553329	0.0211495	0.00888956	-0.0967852	-0.0138806	8	0.269459
Ppp4r1l-ps	0.0854372	0.0326676	0.00891365	0.0214098	0.149465	8	0.269459
Tmem51	-0.106046	0.0405479	0.00891419	-0.185519	-0.0265736	8	0.269459
Rps6ka1	-0.0766878	0.0293289	0.00892916	-0.134171	-0.0192043	8	0.269459
Acr	-0.0920993	0.0352247	0.00893265	-0.161138	-0.0230601	8	0.269459
A830052D11Rik	-0.256503	0.0981085	0.00893618	-0.448792	-0.0642142	7	0.269459
Tgm4	0.0811398	0.0310483	0.00896607	0.0202863	0.141993	8	0.26998
Ccdc3	0.217744	0.0833961	0.00902867	0.0542911	0.381198	8	0.271482
Pbxip1	-0.0632196	0.0242177	0.00904171	-0.110685	-0.0157538	8	0.271492
Fam53b	-0.084531	0.032429	0.00914326	-0.148091	-0.0209714	8	0.273581
Cep76	-0.0832841	0.0319559	0.00915476	-0.145916	-0.0206517	8	0.273581
C920009B18Rik	-0.136594	0.0524143	0.00915933	-0.239324	-0.0338641	7	0.273581
Zfp438	-0.11209	0.0430135	0.00916246	-0.196395	-0.0277853	8	0.273581
Dock1	-0.0594722	0.0228351	0.00920303	-0.104228	-0.0147162	8	0.27407
Onecut2	-0.155838	0.0598464	0.00921524	-0.273135	-0.0385411	8	0.27407
Katna1	0.052626	0.0202105	0.00921728	0.013014	0.0922379	8	0.27407
Gm35607	-0.50665	0.194632	0.00923789	-0.888122	-0.125179	6	0.274085
Arpc4	-0.0611259	0.0234884	0.00925779	-0.107162	-0.0150894	7	0.274085
Vegfd	0.269921	0.103724	0.0092604	0.0666247	0.473217	8	0.274085
Rest	-0.086264	0.0331534	0.00926907	-0.151243	-0.0212846	8	0.274085
4930524J08Rik	-0.434281	0.167008	0.00931235	-0.76161	-0.106953	6	0.274984
Gm40202	0.437391	0.168293	0.00934986	0.107543	0.767239	6	0.275596
Gm39902	0.566864	0.218141	0.00936017	0.139315	0.994412	6	0.275596
Zfp831	0.0825806	0.0317954	0.00939738	0.0202627	0.144898	7	0.275596
Gsta2	-0.175186	0.0674548	0.00940175	-0.307395	-0.0429771	7	0.275596
Gm39624	-0.575979	0.221789	0.00940523	-1.01068	-0.141279	6	0.275596
Slc7a1	-0.0522939	0.020138	0.0094104	-0.0917637	-0.0128241	8	0.275596
Gm14199	0.435886	0.167985	0.00946479	0.106642	0.76513	6	0.276809
Rhbdd1	-0.0808827	0.0311904	0.00950904	-0.142015	-0.0197506	8	0.277465
Cxcr6	0.116072	0.044763	0.00951316	0.0283384	0.203806	7	0.277465
Klhl33	-0.0855475	0.0330047	0.00954246	-0.150236	-0.0208596	8	0.277504
Slc20a2	-0.0506589	0.0195476	0.0095539	-0.0889715	-0.0123464	8	0.277504
Slc25a21	-0.18458	0.0712333	0.00956406	-0.324195	-0.0449654	7	0.277504
Galnt6	-0.19472	0.0751606	0.0095776	-0.342032	-0.0474079	8	0.277504
Nscme3l	0.099227	0.0383019	0.00957939	0.0241566	0.174297	8	0.277504
Hrk	0.0977343	0.0377478	0.00962164	0.02375	0.171719	8	0.278351
Gm33642	-0.537029	0.207578	0.0096784	-0.943875	-0.130182	6	0.279614
E2f8	-0.0910784	0.0352298	0.0097305	-0.160128	-0.0220291	8	0.28074
Nefm	-0.180347	0.069785	0.00975683	-0.317124	-0.0435714	8	0.28112
Gm42154	-0.28786	0.111413	0.00977432	-0.506226	-0.0694939	6	0.281245
Ccn3	0.173637	0.0672512	0.00982528	0.0418272	0.305447	8	0.282331
Gm30837	-0.593976	0.230276	0.00989684	-1.04531	-0.142644	6	0.284006
Gm46589	-0.363155	0.140853	0.00993018	-0.639222	-0.0870877	6	0.284581
Poglut3	-0.072675	0.028209	0.00998636	-0.127964	-0.0173863	8	0.285736
Vill	0.0844103	0.0327689	0.00999721	0.0201844	0.148636	8	0.285736
Tram2	-0.0849747	0.0329998	0.0100239	-0.149653	-0.0202962	8	0.286115
Tmem158	-0.0584416	0.0227056	0.0100565	-0.102944	-0.0139394	8	0.286664
Stk11	-0.0520263	0.0202232	0.0100935	-0.0916631	-0.0123896	8	0.287336
Fgfr2	-0.12667	0.049259	0.0101253	-0.223216	-0.0301246	8	0.287857
Cds1	-0.0533434	0.0207507	0.0101499	-0.0940141	-0.0126728	8	0.288087
Cers6	0.0648021	0.0252158	0.0101729	0.01538	0.114224	8	0.288087
Selenbp1	-0.10721	0.0417227	0.0101818	-0.188985	-0.0254353	6	0.288087
Spg21	-0.044236	0.0172164	0.0101873	-0.0779796	-0.0104924	8	0.288087
Mtfmt	-0.0571012	0.0222341	0.0102235	-0.100679	-0.0135231	8	0.288568
Ern1	0.109113	0.0424976	0.0102431	0.0258194	0.192407	8	0.288568
Acot6	-0.0784589	0.030563	0.0102548	-0.138361	-0.0185564	8	0.288568
Gm35833	0.360672	0.140509	0.0102614	0.0852794	0.636065	6	0.288568
Cpd	0.0411943	0.0160513	0.0102755	0.00973434	0.0726542	8	0.288568
Triobp	-0.0516091	0.020112	0.0102853	-0.0910278	-0.0121903	8	0.288568
Gm36355	0.47981	0.187024	0.0103025	0.113251	0.84637	6	0.288672
Cbx4	-0.0782257	0.0305039	0.010334	-0.138012	-0.0184392	8	0.289175
Kmt5a	-0.0725019	0.0282845	0.0103679	-0.127938	-0.0170653	8	0.289746
Slc35d3	-0.101865	0.0397476	0.0103834	-0.179769	-0.0239609	8	0.289801
Rilpl2	0.0656003	0.0256112	0.0104255	0.0154032	0.115797	8	0.290221
Plaat5	0.109679	0.0428203	0.0104257	0.0257529	0.193605	8	0.290221
Tecr	-0.0364513	0.0142358	0.0104508	-0.0643529	-0.00854972	8	0.290352
Ctnna3	-0.0967892	0.0378035	0.0104575	-0.170883	-0.0226957	8	0.290352
Junos	0.117973	0.0460928	0.0104831	0.0276331	0.208314	6	0.290685
Mycn	-0.134322	0.0525178	0.0105384	-0.237255	-0.0313888	8	0.291368
Golga7	-0.0667869	0.0261138	0.0105419	-0.117969	-0.0156047	8	0.291368
Htd2	1.54745	0.605377	0.0105828	0.360936	2.73397	6	0.291368
Hbegf	-0.105854	0.0414232	0.0106053	-0.187042	-0.0246665	8	0.291368
Efcab10	0.18055	0.0706567	0.0106093	0.0420652	0.319035	8	0.291368
Col6a1	0.158616	0.0620853	0.0106245	0.0369314	0.280301	8	0.291368
Gm46022	0.539875	0.211329	0.0106291	0.125677	0.954073	6	0.291368
Acsl6	-0.033338	0.0130517	0.0106402	-0.0589189	-0.00775709	8	0.291368
Stk32a	-0.110893	0.043418	0.0106467	-0.195991	-0.0257955	8	0.291368
Art4	-0.126589	0.04957	0.0106572	-0.223744	-0.0294336	6	0.291368
Pcsk5	0.0919442	0.0360039	0.0106577	0.0213778	0.162511	8	0.291368
Gm36043	0.51024	0.199899	0.0106958	0.118444	0.902035	6	0.291755
Otud7b	-0.100215	0.0392636	0.0106991	-0.177171	-0.0232602	8	0.291755
Th	0.285914	0.112128	0.0107759	0.0661467	0.505682	8	0.293308
Myh14	-0.0770477	0.0302239	0.0107962	-0.136285	-0.0178099	8	0.293308
Kcnj14	-0.131131	0.0514493	0.0108114	-0.23197	-0.030292	8	0.293308
Hmgb3	-0.0690585	0.0271	0.0108254	-0.122174	-0.0159435	7	0.293308
Rgmb	-0.0377941	0.0148323	0.0108311	-0.0668649	-0.0087234	8	0.293308
Gm34315	-0.444169	0.17433	0.0108384	-0.785849	-0.102489	6	0.293308
Gm15894	0.37727	0.148147	0.010878	0.0869074	0.667633	6	0.294009
Egr3	-0.174023	0.068353	0.0108982	-0.307992	-0.0400536	8	0.294128
Nasp	-0.0703421	0.0276331	0.0109099	-0.124502	-0.0161821	8	0.294128
Csmd1	0.0794698	0.0312373	0.010957	0.0182458	0.140694	8	0.295025
Rgs3	-0.0741302	0.0291496	0.0109875	-0.131262	-0.016998	8	0.295475
Plaat3	-0.0942787	0.0370955	0.0110373	-0.166985	-0.0215729	8	0.296381
Spata1	-0.126525	0.0497905	0.011049	-0.224112	-0.0289374	8	0.296381
Card14	0.0838117	0.0329926	0.0110751	0.0191474	0.148476	8	0.296711
Sfrp2	-0.126735	0.0499028	0.0110969	-0.224543	-0.028927	8	0.296805
Mrps16	0.0619501	0.0243962	0.0111064	0.0141344	0.109766	8	0.296805
Ocrl	0.0421108	0.0165908	0.0111426	0.00959332	0.0746282	8	0.297182
Klhl3	0.069681	0.0274667	0.0111829	0.0158474	0.123515	7	0.297182
Gm39099	0.274939	0.108377	0.0111848	0.0625237	0.487354	6	0.297182
Ap1g2	0.111842	0.044102	0.0112127	0.0254042	0.198281	8	0.297182
Ascl2	0.101259	0.0399302	0.0112161	0.0229969	0.17952	8	0.297182
Nipsnap1	0.0362458	0.0142952	0.0112282	0.00822765	0.064264	8	0.297182
4930506C21Rik	-0.103217	0.0407197	0.0112509	-0.183026	-0.0234075	8	0.297182
Prox1	-0.0974023	0.0384284	0.0112562	-0.172721	-0.022084	8	0.297182
Adgrb3	0.0331517	0.0130799	0.011259	0.00751558	0.0587878	8	0.297182
Psmb11	0.136501	0.0538563	0.0112595	0.0309445	0.242057	8	0.297182
Acsl1	-0.0319205	0.0125977	0.0112823	-0.0566116	-0.00722942	8	0.297416
Cd59b	-0.206006	0.0813744	0.0113551	-0.365496	-0.0465147	7	0.298624
Tmem65	-0.0533033	0.0210556	0.011356	-0.0945715	-0.012035	8	0.298624
Pcdhb22	-0.0635268	0.0251027	0.0113844	-0.112727	-0.0143263	8	0.298852
Tyw3	0.0880512	0.0347971	0.0113927	0.0198501	0.156252	8	0.298852
Snhg1	0.114668	0.0453329	0.011424	0.0258167	0.203519	7	0.299305
Hells	-0.0729698	0.0288556	0.0114454	-0.129526	-0.016414	8	0.299501
Clec4n	0.0871504	0.0344759	0.011476	0.0195788	0.154722	8	0.299566
Limch1	-0.0513149	0.0202997	0.011476	-0.0911016	-0.0115281	8	0.299566
Sergef	0.0459064	0.0181701	0.0115211	0.0102937	0.0815191	8	0.300378
Vps45	0.0423389	0.0167627	0.0115441	0.00948465	0.0751931	8	0.300609
Sox2ot	-0.172187	0.0681913	0.0115681	-0.305839	-0.0385342	7	0.300675
Gm40281	0.496909	0.196807	0.0115747	0.111174	0.882643	6	0.300675
Tcap	0.0981262	0.0388785	0.0116054	0.0219258	0.174327	8	0.301106
Tmem30c	0.13012	0.0515795	0.0116458	0.0290256	0.231214	8	0.301788
Rbms2	-0.0916267	0.0363336	0.0116751	-0.162839	-0.0204141	8	0.301971
Snx33	-0.14059	0.0557533	0.0116811	-0.249864	-0.031315	8	0.301971
Gm2436	-0.166321	0.0659994	0.0117344	-0.295677	-0.0369642	6	0.302131
Gm2446	-0.166321	0.0659994	0.0117344	-0.295677	-0.0369642	6	0.302131
Cdc42ep4	-0.054945	0.0218042	0.0117379	-0.0976804	-0.0122096	8	0.302131
Epas1	-0.0502484	0.0199418	0.0117438	-0.0893337	-0.0111632	8	0.302131
Sod3	-0.130302	0.0517257	0.0117655	-0.231683	-0.0289217	8	0.302264
Lum	0.190764	0.0757377	0.0117773	0.0423211	0.339207	8	0.302264
Mtss2	-0.0877166	0.0348533	0.0118447	-0.156028	-0.0194054	8	0.30363
Nkain4	-0.0883164	0.0351184	0.0119093	-0.157147	-0.0194856	8	0.303919
Adamtsl4	-0.156669	0.0622988	0.0119097	-0.278773	-0.0345661	8	0.303919
Gm35886	0.269492	0.107198	0.0119383	0.0593877	0.479597	6	0.303919
Nmnat1	-0.0790476	0.0314458	0.0119449	-0.14068	-0.0174148	8	0.303919
Nfil3	-0.282637	0.112447	0.0119538	-0.50303	-0.0622443	8	0.303919
Smad5	-0.0691408	0.0275089	0.0119573	-0.123057	-0.0152245	8	0.303919
Nxf2	-0.0851274	0.0338728	0.0119658	-0.151517	-0.018738	8	0.303919
Cdk2ap1	-0.062608	0.0249163	0.01198	-0.111443	-0.0137729	8	0.303919
Tbc1d2	-0.0833401	0.0331745	0.011999	-0.148361	-0.0183193	8	0.303919
Gm5523	-0.494813	0.19699	0.0120092	-0.880906	-0.108721	6	0.303919
Fndc5	-0.10077	0.0401187	0.0120123	-0.179401	-0.0221382	8	0.303919
Calca	-0.0805806	0.0320974	0.012056	-0.14349	-0.0176708	8	0.304664
Rab44	0.113472	0.0452216	0.0120993	0.024839	0.202104	7	0.305396
Eif2s3x	-0.0433244	0.0172742	0.0121403	-0.0771812	-0.00946758	8	0.305875
Tmbim6	-0.0557838	0.0222547	0.0121896	-0.0994022	-0.0121654	8	0.305875
Plcl1	-0.10174	0.0405925	0.0121976	-0.1813	-0.0221803	8	0.305875
Ccdc8	-0.111707	0.0445693	0.0121981	-0.199061	-0.0243526	8	0.305875
Cntnap1	-0.0691791	0.0276052	0.0122099	-0.123284	-0.015074	8	0.305875
Gm31097	-0.283041	0.112946	0.0122111	-0.504411	-0.0616708	6	0.305875
Gm37896	0.334859	0.133635	0.0122184	0.0729392	0.596779	6	0.305875
Gm32643	0.237125	0.0946961	0.0122775	0.0515244	0.422726	6	0.30689
Mmp9	0.221846	0.088629	0.0123115	0.0481366	0.395556	8	0.30689
4930471M09Rik	-0.206999	0.0826978	0.0123117	-0.369084	-0.0449146	7	0.30689
Gm10509	-0.0903717	0.0361061	0.0123164	-0.161138	-0.019605	6	0.30689
Rnf6	-0.0499229	0.0199646	0.0123995	-0.0890529	-0.0107929	8	0.308601
Brd1	-0.0396245	0.0158489	0.0124143	-0.0706877	-0.00856125	8	0.30861
Hps4	0.0581099	0.0232555	0.0124629	0.0125299	0.10369	8	0.30946
Gm32458	0.316881	0.126939	0.012549	0.0680844	0.565677	6	0.311236
Gm41024	0.176285	0.0706529	0.0125925	0.0378082	0.314762	6	0.311953
Lztr1	0.0422975	0.0169561	0.0126125	0.00906414	0.0755309	8	0.312086
D030055H07Rik	0.139375	0.0559203	0.0126887	0.0297734	0.248977	7	0.313608
Erich4	0.125967	0.0505903	0.0127766	0.0268114	0.225122	6	0.315418
Setdb1	0.0356933	0.0143377	0.0127936	0.00759183	0.0637948	8	0.315472
Ephx1	-0.0867298	0.034853	0.0128303	-0.15504	-0.0184192	8	0.316012
Atp2b2	-0.0785504	0.0315779	0.0128639	-0.140442	-0.016659	8	0.316475
Dpp4	-0.0743255	0.0298972	0.0129176	-0.132923	-0.015728	8	0.316633
Tbc1d19	0.0407046	0.0163782	0.0129443	0.00860402	0.0728052	8	0.316633
Smim14	-0.0359506	0.0144657	0.0129467	-0.0643028	-0.00759835	8	0.316633
Ccr9	0.103473	0.0416412	0.0129598	0.0218578	0.185088	8	0.316633
Rapgef2	0.0511231	0.0205849	0.013009	0.0107774	0.0914688	8	0.316633
Gm32720	-0.605838	0.24397	0.013019	-1.08401	-0.127666	6	0.316633
Hr	-0.0986452	0.0397312	0.013035	-0.176517	-0.0207734	8	0.316633
Gm32139	0.309458	0.124642	0.0130361	0.0651649	0.553751	6	0.316633
Capg	0.101759	0.040986	0.0130367	0.0214275	0.18209	8	0.316633
Tnfaip8l1	0.0624652	0.025161	0.013042	0.0131505	0.11178	8	0.316633
Tnks1bp1	0.0570739	0.0229918	0.0130517	0.0120107	0.102137	8	0.316633
Fam193a	0.0459365	0.0185087	0.013069	0.00966007	0.0822129	8	0.316633
Medag	-0.0874962	0.0352556	0.0130733	-0.156596	-0.0183965	8	0.316633
Gm10512	0.09754	0.039315	0.0131018	0.0204841	0.174596	7	0.316633
Kcp	0.132204	0.0532995	0.013124	0.0277384	0.236669	8	0.316633
Cdc42ep1	-0.188837	0.0761337	0.013126	-0.338056	-0.0396176	8	0.316633
Atp6ap1l	0.154225	0.0621867	0.0131373	0.0323409	0.276108	7	0.316633
Myo10	-0.109094	0.0439905	0.0131399	-0.195314	-0.0228746	8	0.316633
Pheta1	0.0687779	0.0277371	0.0131517	0.0144142	0.123142	8	0.316633
Kcnn2	0.0774703	0.0312543	0.0131858	0.0162131	0.138728	8	0.316984
Stk40	-0.0736493	0.0297259	0.0132263	-0.131911	-0.0153877	8	0.316984
Zfp185	0.0678729	0.0273959	0.0132313	0.0141779	0.121568	8	0.316984
Ndufb8	-0.058815	0.0237423	0.0132409	-0.105349	-0.0122809	8	0.316984
Gm5	-0.543099	0.219268	0.0132538	-0.972856	-0.113342	6	0.316984
Dmrtb1	-0.233901	0.0944352	0.0132552	-0.41899	-0.0488111	8	0.316984
Ptpn9	0.0445332	0.0179854	0.0132836	0.00928245	0.0797839	8	0.317307
Arid4a	-0.050523	0.0204149	0.0133308	-0.0905355	-0.0105105	8	0.31794
Zcchc7	0.0653785	0.0264202	0.0133398	0.0135959	0.117161	8	0.31794
Sox4	-0.0959024	0.0387868	0.0134152	-0.171923	-0.0198817	8	0.318887
Sgpp2	-0.0762171	0.0308333	0.0134393	-0.136649	-0.015785	8	0.318887
Fam205a1	-0.154846	0.0626449	0.0134433	-0.277628	-0.0320642	6	0.318887
Gm35762	0.191242	0.0773704	0.0134445	0.0395988	0.342885	6	0.318887
Fam149b	-0.0333135	0.0134801	0.0134616	-0.059734	-0.00689308	8	0.318887
Ahctf1	0.039473	0.015976	0.0134824	0.00816058	0.0707854	8	0.318887
Myrip	0.0478506	0.019367	0.013484	0.0098919	0.0858093	8	0.318887
Gm31649	0.504773	0.204436	0.0135451	0.104087	0.90546	6	0.319979
D16Ertd472e	-0.0812953	0.0329311	0.0135623	-0.145839	-0.0167516	8	0.320031
Ccsap	0.0844206	0.0342417	0.0136848	0.0173081	0.151533	8	0.322565
Arrb1	-0.0533687	0.0216704	0.0137879	-0.095842	-0.0108954	8	0.324435
Fem1c	-0.0885223	0.0359525	0.0138086	-0.158988	-0.0180568	7	0.324435
Mex3d	-0.0931509	0.0378327	0.0138096	-0.167302	-0.0190001	8	0.324435
Gatad2a	-0.0579887	0.0235574	0.013832	-0.10416	-0.0118172	8	0.324487
Lysmd3	-0.124104	0.0504215	0.0138422	-0.222928	-0.0252798	8	0.324487
Pdgfa	-0.0459715	0.0186851	0.0138811	-0.0825937	-0.0093493	8	0.325044
Flvcr1	0.0491245	0.0199718	0.0139056	0.00998051	0.0882686	8	0.325259
Ubap1	-0.0341732	0.0138991	0.0139458	-0.061415	-0.0069314	8	0.325844
Cbr3	-0.106499	0.043343	0.0140054	-0.19145	-0.0215484	8	0.326879
Aagab	0.039894	0.0162435	0.0140494	0.00805733	0.0717306	8	0.327548
Pip5k1b	-0.113446	0.0461999	0.0140672	-0.203996	-0.0228957	8	0.327606
1110032F04Rik	0.106527	0.0433955	0.0140966	0.0214733	0.19158	8	0.327935
Ntn1	-0.0857814	0.0349565	0.0141299	-0.154295	-0.0172678	8	0.328033
Akap14	-0.104558	0.042609	0.0141316	-0.18807	-0.0210462	8	0.328033
Gm33995	-0.602378	0.245648	0.0141987	-1.08384	-0.120916	6	0.329233
Recql5	0.0516165	0.0210534	0.0142184	0.0103526	0.0928804	8	0.329275
Ccdc30	0.0524963	0.0214151	0.0142312	0.0105236	0.0944691	8	0.329275
Ddx51	0.0482645	0.0196946	0.0142598	0.00966386	0.0868651	8	0.329579
Ttc9c	-0.0443852	0.0181341	0.014381	-0.0799274	-0.00884293	8	0.331652
Gm32768	0.400725	0.163733	0.0143878	0.0798145	0.721635	6	0.331652
Nefh	-0.123903	0.0506298	0.0143961	-0.223135	-0.02467	8	0.331652
1110046J04Rik	-0.137134	0.0560532	0.0144253	-0.246996	-0.0272716	7	0.331969
Itga2b	0.0876701	0.0358604	0.0144948	0.017385	0.157955	8	0.332865
Krt26	-0.120237	0.049182	0.0144954	-0.216632	-0.0238426	8	0.332865
Polg2	0.0957695	0.0392221	0.0146175	0.0188955	0.172644	8	0.335308
Sdc2	-0.0423864	0.0173631	0.0146396	-0.0764175	-0.00835532	8	0.335455
Slc4a1ap	-0.0420637	0.0172453	0.0147221	-0.0758638	-0.00826358	8	0.336986
Naif1	-0.079048	0.0324184	0.0147537	-0.142587	-0.0155092	8	0.336987
Gm5451	-0.612787	0.25131	0.0147537	-1.10535	-0.120228	6	0.336987
Gm32345	0.559662	0.229584	0.0147801	0.109685	1.00964	6	0.337187
Peg10	-0.114272	0.0468831	0.014794	-0.206161	-0.0223829	8	0.337187
Gm16214	0.218884	0.0898233	0.0148165	0.0428341	0.394935	6	0.337339
Gm16206	0.161004	0.0660992	0.0148593	0.0314518	0.290556	6	0.337953
Nol8	-0.0437008	0.0179477	0.0148959	-0.0788776	-0.00852402	8	0.337971
Mief2	0.0689442	0.0283151	0.0148963	0.0134476	0.124441	8	0.337971
Gm609	-0.161905	0.0665056	0.0149143	-0.292253	-0.0315562	7	0.337971
Gm35711	0.323787	0.133014	0.0149233	0.0630848	0.584489	6	0.337971
Btf3	0.0433444	0.0178127	0.0149601	0.00843216	0.0782567	8	0.338447
Dmxl2	0.0529999	0.02179	0.0150032	0.0102922	0.0957075	8	0.339063
F8a	-0.0561894	0.0231095	0.0150388	-0.101483	-0.0108956	8	0.339082
E230025N22Rik	0.122389	0.0503554	0.015078	0.0236941	0.221084	8	0.339082
Tnfaip6	-0.246802	0.10155	0.0150838	-0.445836	-0.0477686	8	0.339082
4930444P10Rik	0.104353	0.0429489	0.015111	0.020175	0.188532	8	0.339082
A630026N12Rik	0.105749	0.0435279	0.0151213	0.0204362	0.191062	7	0.339082
Syndig1l	-0.179048	0.0737318	0.0151666	-0.32356	-0.0345368	8	0.339082
Atrip	0.106898	0.0440205	0.0151674	0.020619	0.193176	6	0.339082
Cyth3	0.0423503	0.0174403	0.0151696	0.00816797	0.0765326	8	0.339082
Vapb	-0.0305761	0.0125918	0.0151717	-0.0552556	-0.00589662	8	0.339082
Slc16a6	-0.0782818	0.0322405	0.0151798	-0.141472	-0.0150917	8	0.339082
Tcea2	0.0754549	0.0310824	0.0152	0.0145346	0.136375	8	0.339082
Zfp809	-0.0656201	0.0270341	0.0152113	-0.118606	-0.0126342	8	0.339082
Tcea3	-0.0600957	0.0247585	0.0152126	-0.108621	-0.01157	8	0.339082
1700030J22Rik	-0.052373	0.0215843	0.0152476	-0.0946775	-0.0100686	8	0.339082
Dnah12	-0.126273	0.052044	0.0152549	-0.228277	-0.0242684	8	0.339082
Thoc7	0.0635059	0.0261782	0.0152701	0.0121976	0.114814	8	0.339082
Slc19a3	-0.0865456	0.0356772	0.0152747	-0.156472	-0.0166197	8	0.339082
Avpr2	0.105761	0.0436047	0.0152895	0.0202973	0.191225	8	0.339082
Czib	0.0489629	0.0201945	0.0153268	0.00938236	0.0885434	8	0.339556
Rnf135	-0.0837071	0.0345336	0.0153533	-0.151392	-0.0160226	8	0.339791
Teddm1b	0.146091	0.0603015	0.0154068	0.0279021	0.26428	6	0.340432
Asah2	-0.0996462	0.0411363	0.0154208	-0.180272	-0.0190205	8	0.340432
Ackr2	0.0784592	0.0323937	0.0154331	0.0149687	0.14195	8	0.340432
4930519F16Rik	-0.158547	0.065468	0.015446	-0.286862	-0.0302322	8	0.340432
Gm32776	0.341897	0.141209	0.0154691	0.0651315	0.618662	6	0.340592
Zfp106	-0.0311941	0.0128967	0.0155728	-0.0564711	-0.00591714	8	0.342272
Setd7	-0.0761034	0.031465	0.0155775	-0.137774	-0.0144331	8	0.342272
Gm26812	-0.399908	0.165409	0.0156197	-0.724104	-0.0757112	6	0.342847
Gm13306	0.423533	0.175224	0.0156451	0.0800997	0.766967	6	0.343054
Arhgap24	-0.0558037	0.0230994	0.0157002	-0.101078	-0.0105298	8	0.343909
Pon2	-0.0731248	0.0302797	0.0157361	-0.132472	-0.0137777	8	0.344081
Apex1	0.0494459	0.0204755	0.0157402	0.00931469	0.0895771	8	0.344081
Ghr	-0.0880715	0.0364873	0.015789	-0.159585	-0.0165577	8	0.34418
Celf2	0.0501633	0.0207825	0.0157901	0.00943039	0.0908962	8	0.34418
Krt222	-0.088224	0.0365535	0.0157977	-0.159868	-0.0165804	8	0.34418
Gm41231	-0.509602	0.21124	0.0158465	-0.923624	-0.0955794	6	0.34418
Slc24a3	-0.0521339	0.0216115	0.015851	-0.0944916	-0.00977627	8	0.34418
Gm13629	-0.109932	0.0455749	0.0158601	-0.199257	-0.0206069	8	0.34418
Apoe	-0.0536886	0.0222613	0.0158765	-0.09732	-0.0100572	8	0.34418
Pde8a	-0.183878	0.0762511	0.0158879	-0.333327	-0.0344286	8	0.34418
Mn1	-0.0641198	0.0265914	0.015896	-0.116238	-0.0120015	8	0.34418
Lcn2	0.934013	0.38743	0.0159179	0.174664	1.69336	7	0.34418
Plpp2	-0.0899265	0.0373187	0.015966	-0.16307	-0.0167833	8	0.34418
Gm46366	-0.416795	0.172977	0.0159728	-0.755824	-0.0777657	6	0.34418
Mmrn1	-0.0833205	0.0345857	0.0159919	-0.151107	-0.0155337	8	0.34418
Gm30157	-0.121848	0.0505858	0.0160073	-0.220995	-0.0227021	6	0.34418
Luc7l	0.0329915	0.0136992	0.0160281	0.0061415	0.0598414	8	0.34418
Gfus	0.0550963	0.0228791	0.0160337	0.010254	0.0999386	8	0.34418
Rfc2	0.0488367	0.020288	0.0160766	0.00907297	0.0886004	8	0.34418
Gm30877	0.207333	0.0861384	0.0160855	0.0385044	0.376161	6	0.34418
Icam5	0.0867758	0.0360555	0.0160962	0.0161083	0.157443	8	0.34418
Nt5dc2	-0.0944931	0.0392685	0.0161136	-0.171458	-0.0175282	8	0.34418
Rhot1	-0.0310657	0.0129129	0.0161379	-0.0563745	-0.00575681	8	0.34418
Htr1d	-0.103288	0.0429399	0.0161548	-0.187448	-0.019127	8	0.34418
Msi1	-0.0637194	0.0264991	0.0161908	-0.115657	-0.0117821	8	0.34418
Gm16740	0.167641	0.0697523	0.0162442	0.0309295	0.304353	7	0.34418
Fbxo7	-0.0434462	0.0180771	0.0162442	-0.0788768	-0.00801571	8	0.34418
Edar	0.0748226	0.0311399	0.0162708	0.0137894	0.135856	8	0.34418
Kif5b	-0.0818299	0.0340582	0.0162766	-0.148583	-0.0150772	8	0.34418
Wasf1	0.0588064	0.0244759	0.0162779	0.0108345	0.106778	8	0.34418
A930033H14Rik	-0.0997542	0.0415192	0.0162788	-0.18113	-0.0183781	7	0.34418
Egfl6	-0.117598	0.0489465	0.0162797	-0.213531	-0.0216647	8	0.34418
Rgs16	-0.101731	0.0423424	0.0162799	-0.18472	-0.0187414	8	0.34418
Gm26555	0.154758	0.0644159	0.0162842	0.0285053	0.281011	7	0.34418
Fam107b	-0.0680946	0.0283442	0.016287	-0.123648	-0.0125411	8	0.34418
Ppp1r35	-0.0649722	0.0270458	0.0162922	-0.117981	-0.0119634	8	0.34418
Gm36359	0.274164	0.114154	0.0163192	0.0504258	0.497902	6	0.344331
4933403O08Rik	0.15276	0.0636193	0.0163431	0.0280688	0.277452	7	0.344331
Stk32c	0.0586565	0.0244304	0.0163518	0.0107739	0.106539	8	0.344331
Serpine2	-0.051448	0.0214376	0.0163997	-0.093465	-0.00943109	8	0.344331
Apold1	-0.25186	0.104954	0.0164079	-0.457567	-0.0461537	8	0.344331
Gm38439	0.414234	0.172624	0.0164114	0.0758977	0.75257	6	0.344331
Crnkl1	-0.0556033	0.0231717	0.0164121	-0.101019	-0.0101876	8	0.344331
Gm42054	0.546473	0.227812	0.0164496	0.0999687	0.992977	6	0.344523
Fbxl14	-0.041361	0.0172449	0.0164648	-0.0751604	-0.00756158	8	0.344523
Mxd1	-0.0678081	0.0282729	0.0164695	-0.123222	-0.0123942	8	0.344523
2900005J15Rik	0.121022	0.0504725	0.016495	0.0220974	0.219946	8	0.344634
Pbld1	0.0629435	0.0262538	0.0165071	0.0114871	0.1144	8	0.344634
Ephb1	-0.0809692	0.033789	0.0165605	-0.147194	-0.0147441	8	0.345263
Gm36146	0.203222	0.0848129	0.0165695	0.0369919	0.369452	6	0.345263
Mars1	0.0346324	0.0144619	0.0166324	0.00628761	0.0629772	8	0.346236
Eldr	0.110423	0.0461249	0.0166662	0.0200194	0.200826	7	0.346602
AU023762	-0.141857	0.0592787	0.0167086	-0.258041	-0.0256732	7	0.347146
Gm35150	0.282723	0.118219	0.0167785	0.0510188	0.514428	6	0.348048
Fancf	0.0949083	0.0396929	0.0167996	0.0171117	0.172705	8	0.348048
Slc5a7	-0.167644	0.0701134	0.0168008	-0.305064	-0.030224	8	0.348048
Gm35756	-0.492629	0.206141	0.0168588	-0.896657	-0.0886011	6	0.34891
Smarcd3	0.0481252	0.020142	0.0168806	0.00864763	0.0876027	8	0.349024
Sbno2	0.0597172	0.0250102	0.0169536	0.0106981	0.108736	8	0.349965
Atp1b2	-0.113498	0.0475374	0.0169614	-0.206669	-0.020326	8	0.349965
Amotl2	-0.128884	0.0539885	0.0169752	-0.234699	-0.0230682	8	0.349965
Mab21l3	0.108794	0.0455808	0.0169942	0.0194571	0.198131	8	0.350018
Rnd1	-0.0533776	0.0223815	0.0170837	-0.0972444	-0.00951071	8	0.351488
Ston2	-0.105422	0.0442164	0.0171146	-0.192085	-0.0187599	8	0.351488
Plrg1	0.0538448	0.0225916	0.0171534	0.00956616	0.0981235	8	0.351488
Gm39478	0.436729	0.183244	0.0171573	0.0775772	0.795881	6	0.351488
Slc6a7	0.063593	0.0266854	0.0171694	0.0112905	0.115896	8	0.351488
Ypel2	-0.0457457	0.0191975	0.0171767	-0.0833721	-0.00811937	8	0.351488
Gm16294	0.628858	0.263925	0.0171856	0.111574	1.14614	7	0.351488
Gm34667	0.505348	0.212243	0.017266	0.0893607	0.921336	6	0.351488
Galnt4	-0.0719951	0.0302378	0.0172676	-0.13126	-0.01273	8	0.351488
1300002E11Rik	-0.0822291	0.0345365	0.0172688	-0.149919	-0.0145388	7	0.351488
Phyhipl	-0.0343212	0.0144175	0.0172881	-0.0625789	-0.0060634	8	0.351488
Bcl7b	-0.0442335	0.0185814	0.0172881	-0.0806524	-0.00781456	8	0.351488
Amy1	0.0790708	0.0332168	0.0172916	0.0139671	0.144174	8	0.351488
Paupar	-0.15144	0.0636214	0.0172975	-0.276135	-0.0267438	7	0.351488
Cd72	-0.0910554	0.0382636	0.0173273	-0.166051	-0.0160601	8	0.351488
Gm46287	0.469366	0.197269	0.0173445	0.0827263	0.856006	6	0.351488
Polr3f	-0.0378365	0.0159023	0.0173451	-0.0690044	-0.00666857	8	0.351488
Fbxl8	-0.100477	0.0422439	0.0173837	-0.183273	-0.0176802	8	0.351863
A330001L22Rik	-0.512094	0.215333	0.0174001	-0.93414	-0.0900479	6	0.351863
Serpina9	-0.129758	0.0545784	0.0174321	-0.23673	-0.0227865	8	0.351863
Mex3a	-0.0907044	0.0381536	0.0174376	-0.165484	-0.0159247	8	0.351863
Epb41l1	-0.0509121	0.0214202	0.0174622	-0.0928948	-0.0089293	8	0.351863
Plcxd2	-0.101815	0.0428382	0.0174664	-0.185777	-0.0178539	7	0.351863
Gm39805	-0.629248	0.264811	0.0174913	-1.14827	-0.110228	6	0.351863
Myrf	-0.174735	0.0735374	0.0174952	-0.318865	-0.0306039	8	0.351863
Rhov	-0.0879043	0.0370088	0.0175384	-0.16044	-0.0153683	8	0.352399
Coq8b	0.0521697	0.0219749	0.0175936	0.00909973	0.0952396	8	0.352836
Gm32073	0.475988	0.200521	0.0176079	0.0829748	0.869001	6	0.352836
Pierce1	-0.108058	0.0455227	0.0176096	-0.197281	-0.0188356	8	0.352836
Znrf1	-0.0563546	0.0237504	0.0176545	-0.102904	-0.00980468	8	0.353192
Slc38a11	-0.0881758	0.0371669	0.0176714	-0.161022	-0.0153301	7	0.353192
Zswim9	-0.0445386	0.0187743	0.0176769	-0.0813355	-0.00774163	8	0.353192
Gm40525	0.312279	0.131662	0.0177004	0.0542266	0.570332	6	0.35333
Zfp408	-0.0611573	0.0257914	0.0177291	-0.111707	-0.0106071	8	0.353436
Pard3	-0.0781961	0.0329839	0.0177529	-0.142843	-0.0135488	8	0.353436
Spty2d1	-0.067314	0.0283943	0.0177553	-0.122966	-0.0116621	8	0.353436
Rnf168	-0.0484923	0.020474	0.0178614	-0.0886207	-0.00836396	8	0.355217
Myo1e	-0.0599494	0.0253191	0.0178964	-0.109574	-0.0103249	8	0.355582
Lsm12	-0.0352772	0.014903	0.0179269	-0.0644864	-0.00606789	8	0.355591
Gtf2a1	-0.0534382	0.022579	0.0179465	-0.0976922	-0.00918414	8	0.355591
Fam234a	-0.0683933	0.028898	0.0179467	-0.125032	-0.0117543	8	0.355591
Plekhh2	-0.100365	0.042421	0.0179854	-0.183508	-0.017221	8	0.355924
Rplp2-ps1	-0.317977	0.13443	0.0180117	-0.581454	-0.0544996	6	0.355924
Esrrb	-0.0721688	0.030511	0.0180135	-0.131969	-0.0123685	8	0.355924
Cenpv	0.0578733	0.0244792	0.01807	0.00989489	0.105852	8	0.356465
Matn3	-0.0977411	0.0413453	0.0180779	-0.178776	-0.0167058	8	0.356465
Cxcl5	-0.316996	0.134107	0.0180908	-0.57984	-0.0541509	8	0.356465
Traf4	-0.0998726	0.0422647	0.0181263	-0.18271	-0.0170354	8	0.356835
Zfp97	0.11009	0.0466089	0.0181766	0.0187385	0.201442	6	0.357496
Eps8	-0.0446177	0.0189042	0.0182651	-0.0816693	-0.00756615	8	0.358905
Zfp830	-0.0617542	0.0261722	0.0182979	-0.113051	-0.0104577	8	0.359219
Uprt	-0.068884	0.0292044	0.01834	-0.126124	-0.0116443	8	0.359716
Cln8	-0.048882	0.0207387	0.0184214	-0.0895291	-0.0082348	8	0.360651
Osmr	0.119092	0.0505388	0.0184511	0.0200373	0.218146	8	0.360651
Gm34502	-0.426892	0.18117	0.0184575	-0.781978	-0.071806	6	0.360651
Klf3	-0.0579577	0.024597	0.0184585	-0.106167	-0.00974843	8	0.360651
Agpat3	-0.0372111	0.0157941	0.018472	-0.0681668	-0.0062553	8	0.360651
Sec24a	0.0500379	0.0212443	0.0185052	0.00839974	0.091676	8	0.36097
Pah	0.0699262	0.029701	0.0185558	0.0117133	0.128139	8	0.361522
Nbea	0.0384735	0.0163431	0.0185673	0.00644152	0.0705054	8	0.361522
Ormdl3	-0.0641218	0.0272433	0.0185889	-0.117518	-0.0107259	8	0.361598
Mrps7	-0.0398673	0.0169407	0.018605	-0.0730705	-0.00666424	8	0.361598
Pde6g	0.0962002	0.0409084	0.018693	0.0160211	0.176379	8	0.362173
Il1r1	0.150989	0.0642108	0.0187	0.0251382	0.27684	8	0.362173
Hivep2	0.0459719	0.0195524	0.0187121	0.00764994	0.0842939	8	0.362173
Gm36157	-0.173288	0.0737016	0.0187127	-0.31774	-0.0288351	6	0.362173
Cldn11	-0.250328	0.106474	0.0187194	-0.459013	-0.0416429	8	0.362173
Ccdc159	0.0746803	0.0317702	0.0187413	0.0124118	0.136949	8	0.362269
Tiparp	-0.200834	0.0854729	0.0187895	-0.368358	-0.0333103	8	0.36248
Ebf1	-0.111682	0.0475333	0.018796	-0.204846	-0.0185185	8	0.36248
Swap70	-0.0782329	0.0332998	0.0188064	-0.143499	-0.0129664	8	0.36248
Gm14023	0.445174	0.18951	0.01882	0.0737409	0.816608	6	0.36248
4931402G19Rik	0.137559	0.0585725	0.018848	0.0227589	0.252359	7	0.362692
Ppbp	0.357791	0.152384	0.0188767	0.0591239	0.656458	8	0.362918
Rgs1	-0.0841295	0.0358666	0.0189952	-0.154427	-0.0138324	8	0.364614
B3galt5	-0.0775766	0.0330759	0.0190062	-0.142404	-0.012749	8	0.364614
Gm41795	0.19055	0.0812503	0.0190161	0.0313018	0.349797	6	0.364614
Gm41600	0.440344	0.187793	0.0190353	0.0722769	0.808412	6	0.364655
Nrcam	0.0338823	0.0144523	0.0190564	0.00555636	0.0622083	8	0.364733
Itpa	0.0441722	0.0188466	0.0190898	0.00723349	0.0811109	8	0.365004
Pcdhb2	-0.100673	0.0429587	0.0191047	-0.18487	-0.0164754	8	0.365004
Gm39463	0.267981	0.114383	0.0191379	0.0437938	0.492168	6	0.365004
Cacng7	-0.061568	0.0262837	0.019158	-0.113083	-0.0100529	8	0.365004
Col2a1	0.17333	0.0739962	0.0191591	0.0283004	0.31836	8	0.365004
Dock5	-0.143094	0.0610951	0.019173	-0.262838	-0.0233497	8	0.365004
Wipf1	-0.10487	0.0448055	0.0192551	-0.192687	-0.0170526	8	0.366053
Map3k1	-0.130233	0.0556452	0.0192623	-0.239295	-0.0211703	8	0.366053
Tafazzin	0.0471022	0.0201312	0.0192959	0.00764581	0.0865585	8	0.366366
Nt5c3b	0.0356047	0.0152281	0.0193825	0.00575815	0.0654512	8	0.367204
Sbf2	0.0396677	0.0169686	0.0194021	0.00640989	0.0729255	8	0.367204
Dzip1l	0.0462252	0.0197739	0.0194032	0.00746917	0.0849812	8	0.367204
Slc6a1	-0.0385587	0.0164951	0.0194088	-0.0708886	-0.0062289	8	0.367204
Gna15	0.10522	0.0450288	0.0194537	0.0169649	0.193474	8	0.367729
Dlst	-0.0364564	0.0156072	0.019498	-0.067046	-0.00586686	8	0.368239
Gm39421	-0.329565	0.141175	0.0195721	-0.606262	-0.0528682	6	0.36909
Tnk2	-0.081827	0.0350593	0.0195978	-0.150542	-0.013112	8	0.36909
Pcdhgb6	0.101989	0.0436993	0.0196023	0.0163396	0.187638	6	0.36909
Gm39990	0.371692	0.159285	0.0196214	0.0595002	0.683884	6	0.36909
Dennd3	0.0575297	0.0246565	0.019635	0.00920395	0.105856	8	0.36909
Trib2	-0.0918308	0.0393612	0.0196466	-0.168977	-0.0146843	8	0.36909
Cfap69	0.0746222	0.0319982	0.0196969	0.0119068	0.137338	8	0.369711
Galnt9	0.0752754	0.0322895	0.0197396	0.011989	0.138562	8	0.370186
Sars	-0.039924	0.0171328	0.0197917	-0.0735036	-0.00634442	8	0.370708
Gm41892	-0.205579	0.0882285	0.0198021	-0.378504	-0.0326545	6	0.370708
Kcnj10	-0.119145	0.051146	0.0198322	-0.219389	-0.0189006	8	0.370793
Rbp3	0.117816	0.0505861	0.0198584	0.0186687	0.216963	7	0.370793
Gstm1	-0.0606694	0.0260494	0.0198587	-0.111725	-0.00961339	8	0.370793
Traf2	-0.0546265	0.0234614	0.0198933	-0.10061	-0.00864295	8	0.371117
Dvl3	-0.0583304	0.0250609	0.0199361	-0.107449	-0.00921198	8	0.371377
Csmd3	0.0583318	0.0250627	0.019942	0.00920986	0.107454	8	0.371377
Olr1	-0.0647984	0.0278555	0.020006	-0.119394	-0.0102027	7	0.372244
Mettl3	0.0470679	0.0202365	0.0200245	0.00740504	0.0867307	8	0.372264
Slc6a9	-0.135777	0.0584721	0.0202281	-0.250381	-0.0211743	8	0.375723
Vstm2l	-0.0680136	0.0293075	0.0203035	-0.125455	-0.010572	8	0.375819
Cfap53	-0.120759	0.0520405	0.0203146	-0.222757	-0.0187618	8	0.375819
Tspan2	-0.182892	0.0788258	0.0203301	-0.337387	-0.0283958	8	0.375819
Gm35222	-0.440853	0.190009	0.0203321	-0.813264	-0.0684411	6	0.375819
Tmem198b	-0.0524351	0.0225999	0.0203327	-0.09673	-0.00814018	8	0.375819
Cdk5rap1	0.0644437	0.0277801	0.0203527	0.00999575	0.118892	8	0.375819
Ebag9	-0.0711837	0.0306864	0.0203564	-0.131328	-0.0110394	8	0.375819
Rpl5	0.0850502	0.0366811	0.0204145	0.0131566	0.156944	7	0.376568
Trhde	-0.0637217	0.0274917	0.0204572	-0.117604	-0.00983904	8	0.376854
Supv3l1	-0.036589	0.0157874	0.0204709	-0.0675318	-0.00564619	8	0.376854
Arf6	-0.0427767	0.0184591	0.0204829	-0.0789559	-0.00659761	8	0.376854
Hyi	0.0627065	0.0270689	0.0205281	0.00965245	0.115761	8	0.377175
Gm33641	-0.519152	0.224119	0.0205357	-0.958417	-0.0798872	6	0.377175
Slc4a4	-0.115836	0.0500286	0.0205915	-0.21389	-0.0177815	8	0.377855
AY074887	0.0913522	0.0394595	0.020608	0.0140131	0.168691	8	0.377855
Gjb1	-0.209465	0.0905382	0.0206925	-0.386916	-0.0320129	8	0.37894
Stum	0.0549212	0.0237408	0.0207026	0.00839002	0.101452	8	0.37894
Rgl2	0.0644015	0.027844	0.0207257	0.00982836	0.118975	8	0.379038
Lsp1	0.218402	0.0944553	0.020765	0.0332734	0.403532	8	0.379431
Tgfbr2	-0.0476005	0.0206026	0.0208651	-0.0879808	-0.00722024	8	0.380675
Syn3	0.0640825	0.0277384	0.0208747	0.00971622	0.118449	8	0.380675
B3glct	-0.0669645	0.0289886	0.0208865	-0.123781	-0.0101479	8	0.380675
Dgka	0.0546383	0.0236636	0.020946	0.00825845	0.101018	8	0.381211
Plac8	0.507337	0.219742	0.0209553	0.0766513	0.938023	8	0.381211
Slc30a6	-0.059244	0.025663	0.0209694	-0.109543	-0.00894538	8	0.381211
Dnaaf8	0.0554547	0.0240261	0.0209935	0.0083644	0.102545	8	0.381325
Acsl3	-0.0531776	0.0230617	0.0211175	-0.0983778	-0.00797737	7	0.383252
4930535L15Rik	0.414504	0.179786	0.0211361	0.0621303	0.766878	6	0.383265
Pmpcb	0.0355569	0.0154288	0.0211903	0.00531697	0.0657969	8	0.383319
Zfp36l2	-0.114273	0.0495873	0.0211955	-0.211462	-0.0170838	8	0.383319
Pdlim4	-0.0723903	0.0314174	0.0212142	-0.133967	-0.0108134	8	0.383319
Timeless	-0.0674273	0.0292666	0.0212283	-0.124789	-0.0100658	8	0.383319
Pdlim5	-0.0553785	0.0240416	0.0212537	-0.102499	-0.00825788	8	0.383319
Grhl3	0.0854325	0.0370911	0.0212611	0.0127353	0.15813	8	0.383319
Entr1	0.0489616	0.0212579	0.0212667	0.00729683	0.0906264	8	0.383319
Itgb1	-0.0463687	0.0201346	0.0212826	-0.0858318	-0.00690556	8	0.383319
Spout1	0.049378	0.021455	0.0213654	0.00732691	0.0914291	8	0.384028
Zmat1	-0.051746	0.0224844	0.0213682	-0.0958146	-0.00767732	8	0.384028
Gm41182	-0.166048	0.0721723	0.0214077	-0.307503	-0.0245928	6	0.384028
Dll4	-0.173138	0.0752709	0.0214373	-0.320666	-0.0256094	8	0.384028
Gm36163	-0.164745	0.071631	0.0214536	-0.305139	-0.0243503	6	0.384028
Obi1	0.0487765	0.0212082	0.0214544	0.00720923	0.0903437	8	0.384028
Cnp	-0.197528	0.0858899	0.0214607	-0.365869	-0.0291867	8	0.384028
Hcar1	0.135632	0.0589783	0.0214656	0.0200367	0.251227	8	0.384028
Gm41514	0.159374	0.069338	0.0215328	0.0234741	0.295274	6	0.384908
Cep44	0.068323	0.0297311	0.0215599	0.0100512	0.126595	8	0.38507
H2-Bl	-0.510132	0.222111	0.0216332	-0.945461	-0.0748032	7	0.385497
Arl5b	-0.076016	0.033098	0.0216362	-0.140887	-0.0111451	8	0.385497
Gm13846	-0.701085	0.305273	0.0216423	-1.29941	-0.102762	6	0.385497
Spcs2	-0.0347268	0.0151226	0.0216559	-0.0643667	-0.00508703	8	0.385497
Mypop	-0.0601667	0.0262277	0.0217898	-0.111572	-0.00876132	8	0.387557
Kif23	-0.113711	0.0495868	0.0218378	-0.210899	-0.016523	8	0.387841
Gm31610	-0.240421	0.104845	0.021842	-0.445913	-0.0349281	6	0.387841
Col5a3	0.0796085	0.0347332	0.0219056	0.0115327	0.147684	8	0.388021
Cct4	0.0590877	0.0257801	0.0219061	0.00855971	0.109616	8	0.388021
Gm39101	-0.396129	0.172832	0.0219066	-0.734874	-0.0573837	6	0.388021
Gm12992	-0.13919	0.0607396	0.0219294	-0.258238	-0.0201428	7	0.388103
Tmem218	-0.0563172	0.0245791	0.0219483	-0.104491	-0.00814301	8	0.388116
4933427I22Rik	0.179308	0.0782843	0.0219937	0.0258739	0.332743	7	0.388598
Cd99	-0.488918	0.213587	0.0220747	-0.90754	-0.0702949	6	0.389707
Tox3	0.0722274	0.031565	0.0221254	0.010361	0.134094	8	0.39028
Npnt	-0.105698	0.0462317	0.0222388	-0.19631	-0.0150854	8	0.391852
Mmp19	0.0933836	0.0408545	0.0222682	0.0133103	0.173457	8	0.391852
4930470P17Rik	0.184694	0.0808026	0.0222695	0.0263235	0.343064	8	0.391852
Gm41507	-0.301654	0.131998	0.0222953	-0.560365	-0.0429435	6	0.391983
Cd226	-0.0836904	0.0366428	0.0223741	-0.155509	-0.0118719	8	0.392934
Dnah11	-0.0852441	0.0373264	0.0223861	-0.158402	-0.0120858	8	0.392934
Tent5a	-0.115964	0.0508098	0.0224707	-0.215549	-0.0163786	8	0.393051
Bmper	-0.0622302	0.0272676	0.0224773	-0.115674	-0.00878673	8	0.393051
Gm42189	-0.155503	0.0681498	0.0225019	-0.289075	-0.0219322	6	0.393051
Gm35113	0.298428	0.130817	0.0225327	0.0420318	0.554824	6	0.393051
Emc3	-0.0379379	0.0166302	0.0225328	-0.0705326	-0.00534329	8	0.393051
Gm39332	0.43051	0.188719	0.0225356	0.0606267	0.800393	6	0.393051
Gm32282	-0.231713	0.101579	0.0225416	-0.430804	-0.0326223	6	0.393051
Rnf227	-0.0362819	0.0159088	0.0225714	-0.0674627	-0.00510115	8	0.393051
Gm36722	0.10393	0.0455713	0.0225723	0.0146117	0.193248	6	0.393051
2610318N02Rik	-0.115839	0.0508019	0.0225953	-0.215409	-0.016269	8	0.393051
Apln	-0.1157	0.0507419	0.0225982	-0.215152	-0.0162473	8	0.393051
Gm16008	0.0822437	0.036074	0.0226159	0.01154	0.152947	7	0.393051
Hrc	-0.045481	0.0199516	0.0226335	-0.0845855	-0.00637655	8	0.393051
Grhpr	-0.0467829	0.020526	0.0226551	-0.0870131	-0.00655266	8	0.393051
Wfdc18	0.331043	0.14526	0.0226686	0.0463394	0.615747	8	0.393051
Gm5922	-0.244361	0.107256	0.022709	-0.45458	-0.0341429	7	0.393216
Ankrd13a	-0.0505806	0.0222021	0.0227149	-0.0940959	-0.00706541	8	0.393216
Rttn	0.0779486	0.0342432	0.0228267	0.0108331	0.145064	8	0.394832
Mlxipl	-0.0814832	0.035848	0.0230249	-0.151744	-0.0112225	8	0.397938
Slc6a15	0.0557195	0.024526	0.0230953	0.00764941	0.10379	8	0.398833
Dnajc12	0.0517176	0.0227709	0.0231337	0.00708756	0.0963477	8	0.399173
Gm26618	0.182035	0.0801695	0.0231698	0.0249053	0.339164	6	0.399474
Mex3b	-0.0578387	0.0255059	0.02335	-0.107829	-0.00784805	8	0.401864
Gm16596	0.118748	0.0523743	0.0233727	0.0160958	0.221399	6	0.401864
5033406O09Rik	-0.453385	0.199983	0.0233828	-0.845344	-0.0614263	7	0.401864
1700082M22Rik	0.16366	0.0721948	0.0233954	0.0221603	0.305159	7	0.401864
Vamp3	-0.0679638	0.0299823	0.0234024	-0.126728	-0.00919964	8	0.401864
Ddb2	0.0710847	0.0313742	0.0234693	0.00959245	0.132577	8	0.40268
Wdpcp	-0.0489294	0.021599	0.0234907	-0.0912626	-0.0065962	8	0.40268
Rnasek	-0.0731935	0.0323136	0.0235065	-0.136527	-0.00986006	8	0.40268
Cgref1	0.0932714	0.0411972	0.0235729	0.0125263	0.174016	8	0.402964
Fut8	-0.036184	0.0159825	0.023576	-0.0675091	-0.00485878	8	0.402964
Rrp8	0.0565029	0.0249581	0.0235796	0.00758593	0.10542	8	0.402964
Wdr64	0.112352	0.0496671	0.0236915	0.015006	0.209697	8	0.404373
Scd1	-0.108223	0.0478448	0.0236999	-0.201997	-0.014449	8	0.404373
Gm16845	0.483872	0.21398	0.0237409	0.0644792	0.903265	7	0.404533
Gm32304	0.164676	0.0728333	0.0237589	0.0219259	0.307427	6	0.404533
Stxbp2	0.0970985	0.0429471	0.0237662	0.0129238	0.181273	8	0.404533
Zfp157	0.0465516	0.0205927	0.023785	0.00619061	0.0869126	8	0.404533
Frmd4b	-0.110252	0.0487948	0.0238516	-0.205889	-0.0146164	8	0.405345
Cldn14	-0.103324	0.0457457	0.0239047	-0.192984	-0.0136639	8	0.405924
Sebox	0.160625	0.0711351	0.0239436	0.0212032	0.300048	8	0.406262
Dpm3	0.113984	0.0504903	0.0239743	0.0150247	0.212943	8	0.406461
Stx4a	-0.0698694	0.0309678	0.0240582	-0.130565	-0.00917372	8	0.40756
Abcb9	-0.0466179	0.0206668	0.0240899	-0.0871241	-0.00611176	8	0.407643
Gm39230	0.533065	0.236339	0.0241013	0.0698492	0.99628	6	0.407643
4930467D21Rik	-0.115614	0.0512774	0.0241534	-0.216116	-0.0151123	7	0.407792
Gm46941	-0.486148	0.215627	0.0241598	-0.908769	-0.0635268	6	0.407792
Relt	-0.0797548	0.0353765	0.0241673	-0.149091	-0.0104182	8	0.407792
Rasgrp3	-0.101102	0.0448545	0.0241968	-0.189015	-0.0131884	8	0.407968
Nup133	0.0439971	0.0195285	0.0242608	0.00572204	0.0822722	8	0.408724
Ep400	0.0440532	0.019572	0.0243966	0.00569273	0.0824137	8	0.410646
Col25a1	-0.135262	0.0601057	0.0244232	-0.253067	-0.0174572	8	0.410646
Mrrf	-0.0401807	0.017856	0.0244324	-0.0751779	-0.00518353	8	0.410646
Gm40959	0.378833	0.16843	0.0244997	0.0487162	0.708951	6	0.411453
Pim3	-0.120091	0.0534053	0.0245333	-0.224764	-0.0154186	8	0.411498
Dennd5a	-0.0308079	0.0137085	0.0246174	-0.0576761	-0.00393969	8	0.411498
Dio2	-0.0903505	0.0402039	0.0246205	-0.169149	-0.0115523	8	0.411498
Hsd17b14	0.0945286	0.0420714	0.0246488	0.0120702	0.176987	7	0.411498
Bcl6b	-0.192172	0.0855298	0.0246502	-0.359807	-0.0245365	8	0.411498
Camk2g	-0.055348	0.024634	0.0246516	-0.10363	-0.00706637	8	0.411498
1700018L02Rik	0.261801	0.116562	0.0247029	0.0333431	0.490259	7	0.411498
Gm30577	-0.175187	0.0780079	0.0247194	-0.32808	-0.0222944	6	0.411498
Gm46911	0.126133	0.0561691	0.02473	0.0160436	0.236223	6	0.411498
Fam205a2	-0.167126	0.0744315	0.0247444	-0.313009	-0.0212432	6	0.411498
Fkbp14	-0.0482774	0.0215022	0.0247534	-0.0904209	-0.00613384	8	0.411498
Tasor2	0.0432195	0.0192547	0.0247923	0.00548102	0.0809579	8	0.411498
1810058I24Rik	-0.0530047	0.023615	0.0247978	-0.0992892	-0.00672022	8	0.411498
2310043M15Rik	0.138879	0.0618751	0.0248	0.0176059	0.260152	7	0.411498
Prkcq	-0.161406	0.0719132	0.0248034	-0.302353	-0.0204584	8	0.411498
Gm14327	-0.111061	0.0494949	0.0248394	-0.208069	-0.0140529	6	0.411498
Syt13	-0.0459999	0.0205026	0.0248572	-0.0861842	-0.00581557	8	0.411498
Brd8dc	-0.112207	0.0500177	0.0248752	-0.21024	-0.0141736	7	0.411498
Gm39499	0.128469	0.0572688	0.0248795	0.0162245	0.240714	6	0.411498
Olfml2b	0.15716	0.0700767	0.0249172	0.0198121	0.294508	8	0.411498
Chtop	-0.0362803	0.016178	0.0249243	-0.0679886	-0.00457206	8	0.411498
Esrp2	0.080612	0.035955	0.0249596	0.0101416	0.151083	7	0.411498
Sox8	-0.134352	0.0599358	0.0249871	-0.251824	-0.0168802	8	0.411498
Ip6k3	0.083729	0.0373618	0.025024	0.0105012	0.156957	8	0.411498
Sec62	-0.0498054	0.0222246	0.0250256	-0.0933647	-0.00624607	8	0.411498
C230024C17Rik	0.474848	0.211921	0.0250463	0.0594912	0.890205	6	0.411498
Gm32297	0.44558	0.198862	0.0250489	0.0558174	0.835342	6	0.411498
Nup93	0.0710367	0.0317074	0.025066	0.00889138	0.133182	8	0.411498
Tex10	0.0859654	0.0383726	0.0250725	0.0107566	0.161174	8	0.411498
Klhl22	0.0287223	0.0128215	0.0250799	0.00359266	0.0538519	8	0.411498
Acta2	-0.110443	0.0493178	0.0251287	-0.207104	-0.0137821	8	0.411687
Zfp385b	-0.0893146	0.0398928	0.0251647	-0.167503	-0.0111261	8	0.411687
Lsm14a	-0.034599	0.0154542	0.025168	-0.0648886	-0.00430939	8	0.411687
2610005L07Rik	0.100456	0.0448711	0.0251706	0.0125105	0.188402	6	0.411687
Mobp	-0.264236	0.118053	0.0252034	-0.495616	-0.0328551	8	0.411687
Acadvl	-0.0422339	0.018872	0.0252269	-0.0792223	-0.00524541	8	0.411687
Pdyn	-0.0749744	0.0335044	0.0252376	-0.140642	-0.00930696	8	0.411687
Gm30273	0.208997	0.093401	0.0252454	0.025934	0.392059	6	0.411687
Nes	-0.125383	0.0560444	0.0252726	-0.235228	-0.0155381	8	0.411816
Gm32006	0.387745	0.173417	0.0253575	0.0478541	0.727636	6	0.412297
Artn	0.098615	0.044115	0.0253905	0.0121513	0.185079	8	0.412297
Gm16348	-0.388078	0.173613	0.0253977	-0.728354	-0.047802	6	0.412297
Tmem107	-0.0797448	0.035676	0.025401	-0.149668	-0.00982108	8	0.412297
Gm38484	0.133838	0.0598863	0.0254262	0.0164628	0.251213	6	0.412297
Gng5	-0.121702	0.0544614	0.0254404	-0.228444	-0.0149598	7	0.412297
Polr3a	0.0348074	0.0155762	0.0254404	0.00427856	0.0653363	8	0.412297
Wdr25	0.0582775	0.0260828	0.0254613	0.00715625	0.109399	8	0.412297
Pcdhga6	0.0953644	0.0426856	0.0254757	0.0117022	0.179027	6	0.412297
Cnih4	-0.039394	0.0176373	0.0255115	-0.0739625	-0.00482562	8	0.412459
Gas7	0.034528	0.0154617	0.0255403	0.00422362	0.0648324	8	0.412459
Tmprss5	-0.0942157	0.0421909	0.0255436	-0.176908	-0.0115231	8	0.412459
Usb1	-0.0543252	0.0243325	0.0255739	-0.102016	-0.00663444	8	0.412637
Sema6a	-0.0953124	0.0426998	0.0256049	-0.179002	-0.0116224	8	0.412724
Zfp454	-0.0590022	0.0264353	0.0256183	-0.110814	-0.00719	8	0.412724
Fibin	0.0740923	0.0332005	0.0256372	0.00902057	0.139164	8	0.412724
Gm36243	-0.226727	0.101673	0.0257504	-0.426003	-0.027451	6	0.41391
Cbx6	-0.0751819	0.0337174	0.0257629	-0.141267	-0.00909704	7	0.41391
Sox21	-0.13776	0.0617846	0.0257689	-0.258855	-0.0166641	8	0.41391
Gm32245	0.454528	0.203938	0.0258304	0.0548163	0.854239	6	0.414585
Gm34050	0.273369	0.122674	0.0258526	0.0329325	0.513806	6	0.414631
Lrrc7	0.0597701	0.0268372	0.025938	0.00717021	0.11237	6	0.415689
Lrrc61	-0.0780327	0.0350423	0.0259597	-0.146714	-0.00935104	8	0.415725
Gm20036	-0.168664	0.0757626	0.0260001	-0.317156	-0.0201715	6	0.415791
Mvd	-0.0574531	0.0258081	0.0260028	-0.108036	-0.00687027	8	0.415791
Ankrd34c	-0.1397	0.0627689	0.0260397	-0.262724	-0.0166749	7	0.416064
Usp40	0.0616476	0.0277122	0.0261105	0.00733267	0.115963	8	0.416064
Gm19951	0.712467	0.320291	0.0261189	0.084709	1.34023	6	0.416064
Klrb1b	0.0544297	0.0244702	0.0261263	0.00646907	0.10239	8	0.416064
Zbtb14	-0.0394664	0.0177438	0.0261323	-0.0742435	-0.00468924	8	0.416064
Pou3f4	-0.0797226	0.0358437	0.0261366	-0.149975	-0.00947034	8	0.416064
Rbm47	0.330912	0.148816	0.0261729	0.0392385	0.622585	8	0.416239
Psg29	0.519618	0.233737	0.0262102	0.0615009	0.977734	7	0.416239
Ctdnep1	-0.0422953	0.0190259	0.0262133	-0.0795853	-0.0050052	8	0.416239
Snx13	-0.0306833	0.0138056	0.0262476	-0.0577417	-0.00362485	8	0.416239
Mc1r	0.0938563	0.0422298	0.0262485	0.0110875	0.176625	8	0.416239
Gm34963	-0.305235	0.137354	0.0262658	-0.574443	-0.0360271	6	0.416239
Lipa	-0.0561441	0.0252741	0.0263231	-0.10568	-0.00660786	8	0.416239
Adra1a	0.0600613	0.027038	0.0263262	0.0070678	0.113055	8	0.416239
Spag8	-0.0747141	0.0336415	0.0263582	-0.14065	-0.00877804	8	0.416239
Gm6713	-0.545917	0.245811	0.0263589	-1.0277	-0.0641367	6	0.416239
Gm2164	0.0996239	0.0448587	0.0263617	0.0117026	0.187545	7	0.416239
Med18	-0.111379	0.0501683	0.0264108	-0.209708	-0.0130515	8	0.416706
Acvr2a	0.0479382	0.0215969	0.0264406	0.00560905	0.0902674	8	0.416776
Itgb4	-0.143256	0.0645448	0.0264543	-0.269761	-0.0167502	8	0.416776
Ubtf	-0.0297603	0.0134152	0.026527	-0.0560536	-0.00346707	8	0.417615
Cracr2b	0.125603	0.0566496	0.0266097	0.0145721	0.236634	8	0.418233
Orc2	-0.0357393	0.0161194	0.0266124	-0.0673327	-0.00414578	8	0.418233
9330162012Rik	0.195837	0.0883609	0.0266691	0.0226524	0.369021	6	0.418233
Gm34632	0.127025	0.0573157	0.0266753	0.0146884	0.239362	6	0.418233
Scn1a	-0.0761894	0.034381	0.0266893	-0.143575	-0.00880388	8	0.418233
Gm42289	0.163539	0.0738045	0.0267022	0.0188851	0.308194	6	0.418233
Kitl	0.0896637	0.0404651	0.0267032	0.0103536	0.168974	8	0.418233
Osbpl1a	-0.0499443	0.0225567	0.0268175	-0.0941546	-0.00573393	8	0.419594
Pln	-0.0878794	0.0396973	0.0268469	-0.165685	-0.0100741	8	0.419594
Gm9805	-0.0961358	0.0434275	0.026849	-0.181252	-0.0110194	7	0.419594
Gadd45a	-0.114473	0.0517229	0.0268845	-0.215848	-0.0130976	8	0.419749
Ddc	-0.117416	0.0530631	0.0269146	-0.221418	-0.0134139	8	0.419749
Pef1	-0.0404596	0.0182851	0.0269178	-0.0762978	-0.00462144	8	0.419749
Tyrp1	-0.070396	0.0318422	0.0270514	-0.132806	-0.00798638	8	0.42132
Cd22	0.0513266	0.0232186	0.0270649	0.00581895	0.0968342	8	0.42132
1700024J04Rik	-0.10126	0.0458109	0.0270777	-0.191048	-0.0114725	7	0.42132
Mipepos	-0.491212	0.22229	0.0271204	-0.926893	-0.0555317	6	0.421678
Gm35599	0.265863	0.120384	0.0272119	0.0299155	0.501812	6	0.422793
Ptger3	-0.0740625	0.0335441	0.0272501	-0.139808	-0.00831731	8	0.422958
Slc25a18	-0.0818099	0.0370558	0.0272621	-0.154438	-0.00918173	8	0.422958
Gm29666	0.207238	0.0939048	0.0273218	0.0231874	0.391288	6	0.423304
Rfx4	-0.0814827	0.0369242	0.0273311	-0.153853	-0.00911261	8	0.423304
Pcdhb13	0.13427	0.0608711	0.0273971	0.0149651	0.253575	8	0.423304
Dipk1b	-0.0440003	0.0199483	0.0274037	-0.0830981	-0.00490239	8	0.423304
1500015L24Rik	-0.1809	0.0820202	0.0274154	-0.341656	-0.0201431	7	0.423304
P2rx1	0.0831919	0.0377221	0.0274266	0.00925804	0.157126	8	0.423304
Twnk	-0.0479234	0.0217319	0.0274394	-0.0905172	-0.00532966	8	0.423304
Vps37b	-0.0757551	0.0343535	0.0274428	-0.143087	-0.0084234	8	0.423304
Anapc4	0.0444922	0.0201799	0.0274697	0.00494032	0.084044	8	0.423402
Gm32849	0.356129	0.161595	0.0275355	0.0394093	0.672849	6	0.423402
Gm5129	-0.0932169	0.0423008	0.0275477	-0.176125	-0.0103089	8	0.423402
Gpn2	0.0666827	0.0302605	0.0275511	0.00737316	0.125992	8	0.423402
Fam20b	-0.0400766	0.0181889	0.0275697	-0.0757262	-0.00442702	8	0.423402
Mycbp2	0.0307842	0.0139751	0.0276098	0.00339347	0.058175	8	0.423402
Abhd3	-0.0610247	0.0277084	0.0276376	-0.115332	-0.00671728	8	0.423402
Bcas1	-0.208456	0.0946531	0.0276433	-0.393972	-0.0229389	8	0.423402
Gm45949	-0.525806	0.238763	0.0276503	-0.993772	-0.0578399	6	0.423402
Ttl	-0.0703409	0.0319422	0.0276562	-0.132947	-0.00773531	8	0.423402
Adra2c	-0.0587835	0.0266958	0.027667	-0.111106	-0.00646072	8	0.423402
Arrdc1	0.0874411	0.0397242	0.0277215	0.00958311	0.165299	8	0.423892
Slc4a10	0.0575569	0.0261508	0.0277387	0.00630231	0.108812	8	0.423892
Col12a1	0.0825037	0.0374908	0.0277614	0.00902318	0.155984	8	0.423902
Tmem41a	-0.0490812	0.0223092	0.0278034	-0.0928064	-0.00535609	8	0.423902
Rpain	0.0519213	0.0236006	0.027807	0.00566496	0.0981776	8	0.423902
Mta2	-0.0332822	0.0151315	0.0278409	-0.0629394	-0.00362488	8	0.423902
Trim58	0.109886	0.0499612	0.0278474	0.011964	0.207808	7	0.423902
Trim59	-0.162102	0.073711	0.0278671	-0.306573	-0.0176308	8	0.423902
Mag	-0.227847	0.103614	0.0278781	-0.430926	-0.0247672	8	0.423902
Pip5k1a	0.0388779	0.017684	0.027915	0.0042179	0.073538	8	0.424161
1700088E04Rik	0.112086	0.0509945	0.0279491	0.0121386	0.212033	8	0.424377
Galnt14	0.0611525	0.027826	0.0279724	0.0066145	0.115691	8	0.42443
C030010L15Rik	0.138167	0.0628798	0.0279976	0.0149249	0.261409	7	0.424511
Rsph1	-0.0960588	0.0437321	0.0280542	-0.181772	-0.0103454	8	0.424813
Neat1	-0.0989041	0.0450284	0.0280572	-0.187158	-0.0106502	7	0.424813
Zeb1	-0.0544684	0.024803	0.0280892	-0.103081	-0.00585536	8	0.424996
Npm2	0.067597	0.0307888	0.0281273	0.00725206	0.127942	7	0.425272
Gtf3c1	0.0375912	0.0171292	0.0281947	0.00401856	0.0711638	8	0.425989
Gm39520	0.194705	0.0887628	0.0282681	0.0207333	0.368677	6	0.426265
Gm34922	-0.594127	0.270856	0.0282701	-1.125	-0.0632594	6	0.426265
Gp1bb	-0.0784542	0.035767	0.0282728	-0.148556	-0.00835218	7	0.426265
Hars	0.0360182	0.0164276	0.0283403	0.00382071	0.0682156	8	0.426982
Emc7	-0.0465802	0.021265	0.0284909	-0.0882589	-0.0049015	8	0.428949
Gm26974	-0.210594	0.0961907	0.0285724	-0.399124	-0.0220635	6	0.429872
Gm46569	-0.468878	0.214258	0.0286421	-0.888816	-0.0489394	6	0.43023
Gm33858	-0.260039	0.118863	0.0286899	-0.493006	-0.0270718	6	0.43023
Acsbg1	-0.074374	0.034	0.0287082	-0.141013	-0.0077352	8	0.43023
Gm39795	0.185924	0.0849955	0.0287091	0.019336	0.352512	6	0.43023
Adck5	0.0618042	0.0282562	0.0287221	0.00642308	0.117185	8	0.43023
Lat2	-0.067399	0.0308149	0.0287262	-0.127795	-0.00700298	8	0.43023
Glra1	-0.115047	0.0526086	0.0287541	-0.218158	-0.0119357	8	0.43023
Dtx3l	-0.0509206	0.0232854	0.0287571	-0.0965592	-0.00528198	8	0.43023
Rdx	-0.0442329	0.0202341	0.0288118	-0.083891	-0.00457469	8	0.430747
BC029722	-0.0485657	0.0222205	0.0288431	-0.0921171	-0.0050143	8	0.430834
Gm26843	0.0920773	0.0421348	0.0288665	0.00949469	0.17466	6	0.430834
Gemin4	0.0717455	0.0328464	0.0289423	0.00736769	0.136123	7	0.430834
Scpep1	-0.0464927	0.0212855	0.0289444	-0.0882116	-0.0047739	8	0.430834
E430016F16Rik	0.121798	0.0557628	0.0289465	0.0125048	0.231091	7	0.430834
Dnaaf1	0.105181	0.0481656	0.0289823	0.0107777	0.199584	8	0.430834
Taf13	-0.0730594	0.0334625	0.0290119	-0.138645	-0.00747419	8	0.430834
Tril	-0.0525868	0.0240881	0.029028	-0.0997986	-0.00537505	8	0.430834
Tldc2	0.317967	0.145703	0.0290884	0.0323932	0.60354	7	0.430834
Fgf9	-0.0741726	0.0339908	0.0290994	-0.140793	-0.00755186	8	0.430834
Zbtb43	-0.0460835	0.0211212	0.02912	-0.0874803	-0.00468668	8	0.430834
Csnk1g2	-0.0797974	0.0365733	0.0291208	-0.15148	-0.00811503	8	0.430834
Gm26871	0.0971455	0.0445249	0.0291226	0.00987828	0.184413	7	0.430834
Necab3	0.0649514	0.0297718	0.0291358	0.00659983	0.123303	8	0.430834
Gm38944	0.173523	0.0795388	0.0291378	0.01763	0.329416	6	0.430834
Chuk	0.0428345	0.0196346	0.0291401	0.00435146	0.0813176	8	0.430834
Gm266	-0.124771	0.0571999	0.0291603	-0.236881	-0.0126611	8	0.430835
Zkscan7	-0.0753451	0.0345498	0.0292004	-0.143061	-0.00762882	8	0.430883
Apbb2	-0.0557877	0.0255863	0.0292295	-0.105936	-0.00563956	8	0.430883
Unc5d	-0.068184	0.0312717	0.0292298	-0.129475	-0.00689257	8	0.430883
Mapk8ip1	-0.0740525	0.0339687	0.0292558	-0.14063	-0.00747512	8	0.430883
Zbtb16	0.100583	0.0461554	0.0293152	0.0101199	0.191046	8	0.430883
Gm36656	-0.378742	0.173805	0.0293228	-0.719393	-0.0380902	6	0.430883
Ctr9	-0.0425242	0.0195157	0.0293334	-0.0807742	-0.00427418	8	0.430883
Gm20300	-0.072497	0.0332723	0.0293393	-0.13771	-0.00728442	7	0.430883
Prss35	0.315009	0.14459	0.0293585	0.0316182	0.5984	7	0.430883
Gm35853	0.202759	0.0930784	0.0293783	0.0203292	0.38519	6	0.430883
Ascc2	0.0415068	0.0190548	0.0293853	0.00415995	0.0788536	8	0.430883
Mal	-0.214326	0.0984117	0.0294173	-0.407209	-0.0214424	8	0.431058
Cdc20b	0.0800715	0.0367929	0.0295347	0.00795872	0.152184	8	0.432481
Gm46098	0.181767	0.0836066	0.0296991	0.0179016	0.345633	6	0.433671
Gcc1	-0.0430583	0.0198088	0.0297276	-0.0818828	-0.00423385	8	0.433671
Lonrf1	0.0507548	0.023352	0.0297451	0.00498573	0.0965238	8	0.433671
Nmbr	0.144041	0.0662899	0.0297884	0.014115	0.273967	8	0.433671
Mrps9	0.0540196	0.0248643	0.0298123	0.00528645	0.102753	8	0.433671
9230114K14Rik	-0.0931512	0.0428766	0.0298146	-0.177188	-0.00911473	7	0.433671
Gm36409	0.219308	0.100951	0.0298245	0.021447	0.417169	6	0.433671
Aftph	0.033035	0.015207	0.0298289	0.00322982	0.0628401	8	0.433671
Tbc1d31	-0.0439167	0.0202172	0.0298375	-0.0835418	-0.00429164	8	0.433671
Dicer1	0.0376618	0.0173396	0.029855	0.00367677	0.0716468	8	0.433671
Acad12	-0.0849406	0.0391087	0.0298625	-0.161592	-0.00828893	8	0.433671
Cacng2	-0.0592356	0.0272755	0.0298745	-0.112695	-0.00577658	8	0.433671
Or51e2	-0.146856	0.0676231	0.0298797	-0.279395	-0.014317	7	0.433671
Apoc1	-0.0962091	0.0443259	0.0299695	-0.183086	-0.00933192	8	0.434644
Gfpt2	-0.0836162	0.0385408	0.030041	-0.159155	-0.00807759	8	0.434644
Gm11454	0.470267	0.216759	0.0300422	0.0454261	0.895107	6	0.434644
Sema6d	-0.0631403	0.0291068	0.030063	-0.120189	-0.00609193	8	0.434644
Mier1	-0.0467377	0.0215467	0.0300722	-0.0889684	-0.00450701	8	0.434644
Gm11725	0.224372	0.103444	0.0300814	0.0216253	0.427119	6	0.434644
Serpina3g	0.627633	0.289404	0.0301051	0.0604105	1.19485	7	0.434644
Capn3	0.0931555	0.0429556	0.0301093	0.00896419	0.177347	7	0.434644
Gm35925	-0.678852	0.313102	0.0301474	-1.29252	-0.0651828	6	0.4349
Dis3l2	0.0365512	0.0168694	0.0302566	0.00348777	0.0696146	8	0.435873
Gm53191	-0.15297	0.0706065	0.0302723	-0.291356	-0.0145835	6	0.435873
Kcng4	-0.22876	0.105592	0.0302761	-0.435716	-0.0218043	8	0.435873
Rph3a	-0.063558	0.0293443	0.0303157	-0.121072	-0.00604425	8	0.43615
Gsdmd	0.0885525	0.0408981	0.0303725	0.00839369	0.168711	8	0.436674
Psenen	-0.0351288	0.0162433	0.0305671	-0.0669652	-0.0032925	8	0.439176
Gm30874	0.733947	0.339463	0.0306118	0.0686117	1.39928	6	0.439523
Cideb	-0.167372	0.0774437	0.0306795	-0.319159	-0.0155849	8	0.440199
Pde4d	0.0486142	0.0225105	0.0308014	0.00449455	0.0927339	8	0.441652
Gm19619	0.194099	0.0899079	0.0308609	0.0178824	0.370315	7	0.442209
Lgi4	-0.0494348	0.0229089	0.0309364	-0.0943354	-0.00453424	8	0.442994
Cend1	-0.0434106	0.0201235	0.0309896	-0.0828519	-0.00396921	8	0.443221
Akt3	0.0224051	0.0103864	0.0309937	0.00204809	0.042762	8	0.443221
Fut10	-0.0927427	0.0429995	0.0310189	-0.17702	-0.00846516	8	0.443244
Parg	-0.0329099	0.0152604	0.0310397	-0.0628197	-0.00300017	8	0.443244
Tfec	-0.0723205	0.0335393	0.0310609	-0.138056	-0.00658468	8	0.443244
Fzd5	-0.105484	0.0489242	0.0310783	-0.201374	-0.00959428	8	0.443244
Slc44a1	-0.0836192	0.0387904	0.0311097	-0.159647	-0.00759137	8	0.443397
Gm32791	-0.386501	0.179322	0.0311354	-0.737966	-0.035035	6	0.443466
Cystm1	-0.0500898	0.0232506	0.0312131	-0.0956601	-0.00451947	8	0.443894
Nbdy	0.0732066	0.0339848	0.0312324	0.00659766	0.139816	6	0.443894
Crtam	0.0822264	0.0381757	0.0312485	0.00740342	0.157049	6	0.443894
Katnal1	-0.0285945	0.0132768	0.031262	-0.0546166	-0.00257248	8	0.443894
A630072L19Rik	0.119559	0.055515	0.0312692	0.0107514	0.228366	7	0.443894
Zfp382	-0.0418418	0.0194343	0.0313198	-0.0799324	-0.00375124	8	0.444318
Dipk2b	-0.071574	0.0332642	0.0314226	-0.136771	-0.00637729	8	0.445239
Stk11ip	0.0541985	0.0251895	0.0314264	0.00482799	0.103569	8	0.445239
9630015K15Rik	-0.0890387	0.0413924	0.0314693	-0.170166	-0.00791105	7	0.445292
Sowahc	-0.0595892	0.0277023	0.0314718	-0.113885	-0.00529367	8	0.445292
Gm30082	0.275131	0.127979	0.0315705	0.024296	0.525966	6	0.445571
Asap3	-0.101456	0.0471975	0.0315873	-0.193961	-0.00895008	8	0.445571
Gm26911	-0.136563	0.0635321	0.0315941	-0.261083	-0.0120421	7	0.445571
Gm4349	0.132471	0.0616318	0.031603	0.0116751	0.253267	7	0.445571
Adh7	0.0701493	0.032643	0.0316358	0.00617013	0.134128	8	0.445571
Tspan32	0.103726	0.0482712	0.031649	0.00911609	0.198336	8	0.445571
Txnl4a	-0.0413099	0.0192271	0.0316722	-0.0789943	-0.00362545	7	0.445571
Adam9	-0.0322328	0.0150037	0.0316877	-0.0616395	-0.00282615	8	0.445571
Gm4983	-0.786796	0.366277	0.0317066	-1.50468	-0.0689064	6	0.445571
Nap1l5	-0.0557435	0.0259522	0.0317193	-0.106609	-0.00487813	8	0.445571
Laptm5	-0.0639771	0.0297857	0.0317208	-0.122356	-0.00559815	8	0.445571
Mcam	-0.145809	0.0679222	0.0318167	-0.278934	-0.012684	8	0.446624
Nradd	0.0825095	0.0384427	0.0318494	0.00716308	0.157856	8	0.446676
Txk	-0.0793501	0.0369819	0.0319011	-0.151833	-0.00686695	8	0.446676
Lyst	0.0496259	0.0231297	0.0319086	0.00429262	0.0949593	8	0.446676
Mdfic2	-0.351758	0.163965	0.0319277	-0.673124	-0.0303912	6	0.446676
Dph7	0.0349226	0.0162789	0.0319308	0.00301667	0.0668286	8	0.446676
Gm41664	-0.470199	0.219198	0.0319457	-0.899819	-0.040579	6	0.446676
Glrx5	-0.0437176	0.0203859	0.0319926	-0.0836732	-0.00376199	8	0.447039
Clmp	-0.0613296	0.0286087	0.0320538	-0.117402	-0.00525757	8	0.447602
Sirpa	0.0234685	0.010951	0.0321092	0.00200496	0.0449321	8	0.448083
Msx1os	0.598939	0.279642	0.0322089	0.0508514	1.14703	6	0.449181
Adgrf2	0.0974292	0.0455096	0.0322862	0.008232	0.186626	7	0.449719
Gm35531	0.277974	0.129861	0.0323103	0.0234511	0.532497	6	0.449719
Galnt18	-0.0398904	0.0186368	0.0323218	-0.0764179	-0.00336291	8	0.449719
Ugt8a	-0.179024	0.0836461	0.0323344	-0.342967	-0.0150804	8	0.449719
Tcf25	-0.0237514	0.0110986	0.0323527	-0.0455043	-0.00199844	8	0.449719
Adgrl1	-0.0495237	0.0231473	0.0323955	-0.0948916	-0.00415569	8	0.449972
Kdelr3	-0.0645879	0.0301928	0.0324206	-0.123765	-0.00541121	8	0.449972
Vps26c	-0.0446988	0.0208969	0.032434	-0.0856559	-0.00374171	8	0.449972
1700010I14Rik	-0.117441	0.0549128	0.0324616	-0.225068	-0.00981377	8	0.450026
Gm32315	-0.284655	0.133117	0.0324864	-0.54556	-0.0237494	6	0.450026
Rasal1	0.0854962	0.0399855	0.0325022	0.00712601	0.163866	8	0.450026
Pcdhb3	-0.100833	0.0471787	0.0325778	-0.193301	-0.00836404	8	0.450026
Zp2	0.0689513	0.032263	0.0325849	0.00571692	0.132186	8	0.450026
Tpmt	-0.0542768	0.0253988	0.0325998	-0.104058	-0.00449595	8	0.450026
Gm34388	0.404786	0.189436	0.0326144	0.0334988	0.776073	6	0.450026
D430020J02Rik	-0.0908085	0.0424977	0.0326152	-0.174102	-0.00751462	7	0.450026
Lmo3	0.0755476	0.0353582	0.0326274	0.0062469	0.144848	8	0.450026
Rbpjl	0.21819	0.102149	0.0326794	0.0179819	0.418397	8	0.450453
Stard7	0.0281499	0.0131868	0.032785	0.00230429	0.0539956	8	0.451378
Garre1	-0.036265	0.0169886	0.0327887	-0.0695621	-0.00296787	8	0.451378
A630023P12Rik	0.15437	0.0723481	0.0328663	0.0125704	0.29617	8	0.452155
Upf3b	0.0570342	0.0267414	0.0329409	0.00462195	0.109446	8	0.45289
Hunk	-0.113648	0.0533221	0.0330606	-0.218157	-0.00913849	8	0.454243
Klf10	-0.094174	0.0441944	0.0330971	-0.180793	-0.00755455	8	0.454453
Cdc14b	0.0471104	0.022114	0.0331434	0.00376775	0.090453	8	0.454525
Rdh18-ps	0.780979	0.366611	0.0331497	0.0624343	1.49952	7	0.454525
Nqo2	-0.0631788	0.0296605	0.0331661	-0.121312	-0.00504532	8	0.454525
Gm20544	-0.136569	0.064135	0.0332213	-0.262271	-0.0108667	6	0.454989
Luzp1	-0.042613	0.0200164	0.033262	-0.0818445	-0.00338163	8	0.455148
Ap5b1	0.0745694	0.0350335	0.0332943	0.00590499	0.143234	8	0.455148
Gfra1	-0.0783136	0.0367947	0.0333044	-0.15043	-0.00619734	8	0.455148
Map3k4	0.0327361	0.0153819	0.033318	0.00258824	0.062884	8	0.455148
Creb5	-0.108009	0.0507788	0.0334156	-0.207534	-0.00848461	8	0.456189
Kcmf1	-0.0236089	0.0111011	0.0334445	-0.0453667	-0.00185103	8	0.456293
Id4	-0.0585198	0.0275254	0.0335007	-0.112469	-0.00457106	8	0.45643
Tigar	-0.046902	0.0220617	0.033508	-0.0901423	-0.0036618	8	0.45643
Gm41361	0.197716	0.0930074	0.0335187	0.0154254	0.380008	6	0.45643
Cpne2	-0.0771494	0.0362991	0.0335548	-0.148294	-0.0060045	8	0.456632
Pakap	-0.0722563	0.0340019	0.0335813	-0.138899	-0.00561371	8	0.456695
Gm35948	-0.552093	0.259847	0.0336131	-1.06138	-0.0428016	6	0.456695
Brwd1	0.0298467	0.0140484	0.0336235	0.00231229	0.0573811	8	0.456695
Dtwd2	-0.0603972	0.0284355	0.0336696	-0.11613	-0.00466464	8	0.457026
LOC102636841	-0.570441	0.268601	0.0336907	-1.09689	-0.0439941	6	0.457026
Sgf29	0.0525673	0.0247644	0.0337795	0.00402992	0.101105	8	0.45794
Gm42114	-0.436993	0.205908	0.0338146	-0.840564	-0.0334213	6	0.458113
Mocs1	-0.0618776	0.0291596	0.0338351	-0.119029	-0.00472584	8	0.458113
Kcne3	0.356802	0.168243	0.0339429	0.027051	0.686553	8	0.459037
Cda	0.22618	0.106653	0.0339463	0.0171439	0.435216	8	0.459037
Dbndd1	0.0578624	0.0272906	0.0339867	0.00437376	0.111351	8	0.459292
Zfp57	0.0916939	0.0432767	0.0341088	0.00687317	0.176515	8	0.460529
Tbcel	-0.0548079	0.0258749	0.0341592	-0.105522	-0.00409401	8	0.460529
Pcsk2os2	-0.162808	0.0768638	0.034164	-0.313458	-0.0121573	6	0.460529
Gjc3	-0.229629	0.108411	0.0341643	-0.442111	-0.0171466	8	0.460529
Acacb	0.0923522	0.0436155	0.0342246	0.00686733	0.177837	8	0.461051
Gm30018	-0.423962	0.2003	0.0342905	-0.816542	-0.031382	6	0.461322
Ptp4a2	-0.0422874	0.0199795	0.0342985	-0.0814465	-0.0031284	8	0.461322
Rapsn	-0.0895604	0.0423216	0.0343291	-0.172509	-0.00661151	8	0.461322
Gabra5	0.056875	0.0268765	0.034331	0.00419805	0.109552	8	0.461322
4833438C02Rik	-0.179123	0.084699	0.0344451	-0.34513	-0.0131163	7	0.462407
Rhog	-0.139547	0.0659887	0.034455	-0.268882	-0.0102112	8	0.462407
1700030A11Rik	-0.517828	0.244924	0.0344947	-0.99787	-0.037786	6	0.462431
Gm32133	0.276304	0.130693	0.0345035	0.0201495	0.532458	6	0.462431
Ddx55	-0.0340876	0.0161263	0.0345331	-0.0656945	-0.00248066	8	0.462431
Gm671	0.318656	0.150768	0.0345535	0.0231563	0.614156	6	0.462431
Psen1	-0.0382103	0.0180816	0.0345821	-0.0736495	-0.00277108	8	0.462431
Cfb	-0.0696268	0.032949	0.0345866	-0.134206	-0.00504785	8	0.462431
Spata9	-0.0818351	0.0387325	0.0346156	-0.157749	-0.00592077	8	0.462529
Mrpl34	-0.0622533	0.0294694	0.0346461	-0.120012	-0.00449427	8	0.462648
Eif4enif1	0.0379249	0.0179659	0.0347773	0.00271245	0.0731374	8	0.46378
Gm41358	0.0994758	0.0471263	0.0347865	0.00710999	0.191842	6	0.46378
6330409D20Rik	-0.0900313	0.0426547	0.034798	-0.173633	-0.00642963	8	0.46378
B230216N24Rik	-0.0894844	0.0424002	0.0348177	-0.172587	-0.00638159	7	0.46378
Gas6	-0.050673	0.0240237	0.0349193	-0.0977586	-0.00358744	8	0.46407
Gm29083	0.307897	0.145975	0.0349228	0.0217923	0.594002	6	0.46407
Has2	0.071926	0.0341008	0.0349257	0.00508969	0.138762	8	0.46407
Paqr5	0.0709769	0.0336529	0.0349372	0.00501838	0.136935	8	0.46407
2810454H06Rik	0.150237	0.0712418	0.0349589	0.0106058	0.289869	7	0.46407
Col5a1	0.0844535	0.0400534	0.0349858	0.00595029	0.162957	8	0.46407
Uimc1	0.0557009	0.0264191	0.0349998	0.00392052	0.107481	8	0.46407
Gm39450	0.293792	0.139401	0.0350716	0.020571	0.567013	6	0.46407
R3hcc1	-0.0743591	0.0352836	0.035077	-0.143514	-0.00520448	8	0.46407
4930578G10Rik	0.227099	0.107782	0.0351163	0.0158495	0.438348	7	0.46407
Gm13073	0.404839	0.192142	0.0351198	0.028247	0.781432	6	0.46407
Gm41836	0.27017	0.128236	0.0351331	0.0188323	0.521508	6	0.46407
Gm32603	0.418621	0.198726	0.0351588	0.0291254	0.808117	6	0.46407
Ormdl1	0.090987	0.0431943	0.0351646	0.00632772	0.175646	8	0.46407
Smg6	0.0299778	0.0142328	0.0351828	0.00208203	0.0578735	8	0.46407
Zc3h11a	0.0544998	0.0258759	0.0351868	0.00378405	0.105216	8	0.46407
Zup1	0.0777309	0.0369145	0.0352303	0.00537981	0.150082	8	0.464358
Lrrc8c	-0.0595615	0.0282954	0.035292	-0.115019	-0.00410362	8	0.464573
Smim26	0.0670008	0.0318326	0.0353097	0.00461013	0.129391	8	0.464573
Cc2d1b	0.0484654	0.0230283	0.0353262	0.00333072	0.0936002	8	0.464573
Appl2	-0.0458686	0.0217953	0.0353336	-0.0885867	-0.00315054	7	0.464573
Dsg1b	0.435708	0.207156	0.0354407	0.0296901	0.841726	8	0.465696
Gm35672	0.103507	0.0492416	0.0355511	0.0069953	0.200019	6	0.466859
Zfp516	-0.0890932	0.0423933	0.0355895	-0.172183	-0.00600385	8	0.467077
Ankrd35	-0.103786	0.0493973	0.0356369	-0.200603	-0.00696909	8	0.467412
Mipep	0.0407034	0.0193779	0.0356846	0.00272337	0.0786835	8	0.46775
Gm46133	-0.49533	0.235973	0.0358087	-0.957829	-0.0328309	6	0.46883
Edaradd	-0.0888145	0.0423192	0.035845	-0.171759	-0.0058704	8	0.46883
Tmprss11a	-0.0751618	0.0358178	0.0358657	-0.145364	-0.00496014	8	0.46883
Gm33582	0.0840435	0.0400513	0.0358703	0.00554431	0.162543	6	0.46883
Fgf11	-0.050703	0.0241636	0.0358766	-0.0980628	-0.00334326	8	0.46883
Tmem50b	-0.0322443	0.0153781	0.0360142	-0.0623848	-0.00210377	8	0.470183
Gmps	0.0368025	0.017553	0.0360241	0.00239933	0.0712057	8	0.470183
Trpa1	-0.0677189	0.0323054	0.0360636	-0.131036	-0.00440148	8	0.470229
Pop7	0.0441437	0.0210597	0.0360716	0.00286738	0.08542	8	0.470229
Ctsl	-0.0407975	0.0194681	0.0361174	-0.0789543	-0.00264065	8	0.470538
Pfkfb1	-0.0898995	0.0429214	0.0362142	-0.174024	-0.00577509	8	0.471072
Gm46830	0.0967568	0.0461968	0.0362202	0.00621268	0.187301	6	0.471072
Kazn	-0.0717553	0.0342606	0.0362245	-0.138905	-0.00460581	8	0.471072
Gm19744	0.271802	0.129808	0.0362715	0.0173822	0.526221	6	0.471127
Disp3	-0.0964144	0.0460497	0.0362862	-0.18667	-0.00615877	8	0.471127
Tub	0.0390726	0.0186643	0.0363094	0.00249134	0.0756539	8	0.471127
Gm40116	0.343603	0.164148	0.0363265	0.0218793	0.665327	6	0.471127
Gm32584	-0.149539	0.0714434	0.0363388	-0.289566	-0.00951281	6	0.471127
Trim66	-0.0558361	0.0266839	0.0363938	-0.108136	-0.00353658	8	0.471406
Sema7a	-0.0744226	0.0355685	0.0364048	-0.144136	-0.00470972	8	0.471406
Ptgfrn	-0.0658001	0.031454	0.0364434	-0.127449	-0.00415134	8	0.471406
Gdf5	0.0767399	0.0366845	0.0364486	0.00483956	0.14864	8	0.471406
Med30	0.0898883	0.042977	0.0364795	0.00565484	0.174122	8	0.471521
Zcchc9	-0.0515347	0.0246453	0.0365232	-0.0998386	-0.00323077	8	0.4718
Gm33075	-0.427748	0.204608	0.036566	-0.828772	-0.0267245	6	0.472068
Gm46845	0.105678	0.0505598	0.0366027	0.00658308	0.204774	6	0.47219
Il1rl1	-0.0647843	0.0310008	0.0366392	-0.125545	-0.00402383	8	0.47219
Gm33105	-0.315398	0.150961	0.0366833	-0.611276	-0.0195203	6	0.47219
Ulk4	0.0425618	0.0203721	0.0366882	0.00263315	0.0824904	8	0.47219
Pbx3	-0.0906143	0.0433733	0.0366922	-0.175624	-0.00560419	8	0.47219
Josd2	-0.105998	0.0507436	0.0367169	-0.205454	-0.0065426	8	0.47219
Pard6b	-0.0917498	0.0439256	0.0367301	-0.177842	-0.00565708	8	0.47219
Actg1	0.0404122	0.0193528	0.0367811	0.00248144	0.0783429	7	0.472392
Nat14	0.045021	0.0215609	0.0367899	0.00276246	0.0872795	8	0.472392
Foxn3	-0.0585006	0.0280329	0.0369014	-0.113444	-0.00355707	8	0.473347
Gm41112	0.208753	0.100053	0.0369402	0.0126528	0.404854	6	0.473347
Larp4b	-0.0387658	0.0185803	0.0369434	-0.0751825	-0.00234902	8	0.473347
Glul	-0.072273	0.034642	0.0369529	-0.14017	-0.00437599	8	0.473347
Apba1	0.0348371	0.0167024	0.0370012	0.00210095	0.0675733	8	0.473456
Gm40469	0.127368	0.0610673	0.0370057	0.00767843	0.247058	6	0.473456
Gm38908	0.290753	0.139422	0.0370316	0.0174907	0.564015	6	0.473504
Zdhhc2	-0.0525063	0.0251864	0.037096	-0.101871	-0.00314179	8	0.474044
Rabgef1	-0.0279162	0.0134018	0.037249	-0.0541832	-0.00164922	8	0.475442
Cd5	0.083268	0.0399791	0.0372706	0.00491036	0.161626	8	0.475442
Cabp7	-0.0900619	0.0432428	0.0372781	-0.174816	-0.00530765	8	0.475442
Prl	0.12393	0.0595164	0.0373166	0.00727999	0.24058	7	0.475442
Zfp229	-0.141506	0.067958	0.0373195	-0.274701	-0.00831038	8	0.475442
Smoc2	0.121636	0.0584353	0.0373834	0.00710505	0.236167	8	0.475442
Golph3l	-0.0429515	0.0206354	0.0373926	-0.0833961	-0.00250693	8	0.475442
Meis1	-0.152618	0.0733305	0.037412	-0.296344	-0.00889321	8	0.475442
Col5a2	0.0714595	0.0343382	0.0374291	0.00415796	0.138761	8	0.475442
Arl2bp	-0.0806754	0.0387682	0.037437	-0.15666	-0.00469106	8	0.475442
Scart1	0.421332	0.202483	0.03745	0.0244721	0.818191	8	0.475442
Heatr3	0.0351353	0.016888	0.0374806	0.00203545	0.0682351	8	0.475527
F930015N05Rik	0.217789	0.104705	0.0375233	0.012571	0.423008	7	0.475527
Rasl11a	-0.0830618	0.0399331	0.0375235	-0.161329	-0.0047943	8	0.475527
Bcl6	0.0643548	0.0309433	0.0375468	0.00370715	0.125003	8	0.47554
Madcam1	-0.123299	0.0593123	0.0376357	-0.239549	-0.00704844	8	0.476164
Gm46848	0.439054	0.211211	0.0376405	0.0250884	0.85302	6	0.476164
Abcd2	-0.0709689	0.034148	0.0376838	-0.137898	-0.00404015	8	0.47643
Wipi1	-0.0550839	0.0265097	0.0377204	-0.107042	-0.00312593	8	0.476559
Cx3cr1	-0.0667164	0.0321136	0.0377544	-0.129658	-0.00377487	8	0.476559
Pcdhga12	0.094008	0.0452519	0.0377609	0.00531602	0.1827	6	0.476559
Qki	-0.0998824	0.0480863	0.0377878	-0.19413	-0.00563502	8	0.476616
8030453O22Rik	0.102403	0.0493331	0.0379168	0.00571225	0.199094	7	0.477847
Ppl	0.132733	0.0639629	0.0379717	0.00736828	0.258098	8	0.477847
Nfatc3	-0.0559835	0.0269786	0.0379764	-0.108861	-0.00310647	8	0.477847
Ccl21a	0.750734	0.361896	0.0380377	0.0414313	1.46004	6	0.477847
Sphkap	0.0399278	0.0192475	0.0380379	0.00220349	0.0776522	8	0.477847
St3gal3	-0.047016	0.0226683	0.0380713	-0.0914451	-0.00258696	8	0.477847
Gm36648	-0.396141	0.191018	0.0380939	-0.770529	-0.0217529	6	0.477847
Cldn3	-0.321739	0.155149	0.0381027	-0.625825	-0.0176534	8	0.477847
Sox2	-0.139999	0.0675144	0.038115	-0.272325	-0.00767314	8	0.477847
Krcc1	-0.084376	0.0406906	0.0381164	-0.164128	-0.00462396	8	0.477847
Crhbp	-0.0503417	0.0242793	0.0381312	-0.0979283	-0.00275516	8	0.477847
LOC101056296	-0.376765	0.18178	0.0382058	-0.733049	-0.0204824	6	0.477869
LOC101056300	-0.376765	0.18178	0.0382058	-0.733049	-0.0204824	6	0.477869
Nfkbiz	0.0587059	0.0283281	0.0382325	0.00318379	0.114228	8	0.477869
Ubb-ps	-0.0992553	0.0478966	0.0382391	-0.193131	-0.00537967	6	0.477869
Aif1	0.0708795	0.0342128	0.0382912	0.00382362	0.137935	8	0.477869
Gm15523	0.327328	0.158027	0.0383271	0.0176003	0.637055	7	0.477869
Serac1	0.0385513	0.0186131	0.038341	0.00207026	0.0750323	8	0.477869
Gm46875	0.268927	0.12985	0.0383534	0.0144256	0.523429	6	0.477869
Lmnb2	0.0409641	0.0197798	0.0383583	0.00219638	0.0797319	8	0.477869
Saa2	0.0929118	0.0448659	0.0383702	0.00497626	0.180847	7	0.477869
Gm31734	-0.481727	0.23265	0.0383955	-0.937712	-0.0257411	6	0.477869
Trak2	-0.0298141	0.0144007	0.0384214	-0.0580389	-0.00158935	8	0.477869
Ccdc113	-0.0959196	0.0463311	0.0384235	-0.186727	-0.00511236	8	0.477869
4921507P07Rik	-0.0907413	0.0438444	0.0384879	-0.176675	-0.00480781	8	0.478391
Spr	-0.0676192	0.0326854	0.0385658	-0.131681	-0.00355702	8	0.478841
BC106179	-0.0365373	0.017665	0.0386072	-0.07116	-0.00191462	7	0.478841
Gm6654	0.166296	0.0804046	0.0386174	0.00870591	0.323886	6	0.478841
Zbbx	0.0900243	0.0435338	0.0386478	0.0046996	0.175349	8	0.478841
Ubac1	0.0313074	0.0151398	0.03865	0.00163403	0.0609808	8	0.478841
Thnsl2	0.0992604	0.0480052	0.0386681	0.00517195	0.193349	8	0.478841
Syt2	-0.200489	0.0969684	0.0386809	-0.390543	-0.010434	8	0.478841
Timp1	-0.461719	0.223351	0.0387119	-0.899478	-0.0239594	8	0.478939
Sfxn5	-0.0519314	0.0251299	0.03878	-0.101185	-0.00267758	8	0.478939
Fam222a	-0.125817	0.0608864	0.0387882	-0.245153	-0.00648215	7	0.478939
D630045J12Rik	0.0605618	0.0293141	0.0388317	0.00310733	0.118016	8	0.478939
Pip4k2a	-0.044197	0.0213959	0.0388588	-0.0861322	-0.00226188	8	0.478939
Gm42306	0.421457	0.204036	0.0388664	0.0215532	0.821361	6	0.478939
Luzp2	-0.0869151	0.0420782	0.0388702	-0.169387	-0.00444325	8	0.478939
Vbp1	0.0558109	0.0270204	0.0388749	0.00285186	0.10877	8	0.478939
Lysmd4	-0.0320561	0.0155226	0.0389114	-0.0624798	-0.00163233	8	0.478939
Pparg	-0.102727	0.0497481	0.038929	-0.200231	-0.00522217	8	0.478939
Adam8	0.087259	0.0422588	0.0389352	0.00443326	0.170085	8	0.478939
Inpp5a	-0.0381797	0.0184934	0.0389696	-0.0744261	-0.00193336	8	0.479087
Gm10410	-0.6049	0.293078	0.0390218	-1.17932	-0.030478	6	0.479453
S1pr3	-0.0463896	0.0224832	0.0390842	-0.0904558	-0.00232331	8	0.479897
Gm29838	-0.46876	0.22724	0.0391277	-0.914143	-0.0233779	6	0.479897
B930059L03Rik	0.123613	0.0599272	0.0391397	0.00615761	0.241068	7	0.479897
Gm35019	0.390358	0.189279	0.0391746	0.0193791	0.761337	6	0.479897
Ppp1r14b	0.0463687	0.0224847	0.0391853	0.00229954	0.0904379	8	0.479897
Aopep	0.0441137	0.021392	0.0391927	0.00218614	0.0860413	8	0.479897
Nkapl	-0.0532595	0.025851	0.0393747	-0.103927	-0.00259248	8	0.48185
Fiz1	-0.043809	0.0212714	0.0394444	-0.0855002	-0.00211772	8	0.481938
Kcnj16	-0.0508593	0.0246948	0.0394453	-0.0992603	-0.00245829	8	0.481938
Gdpd1	-0.0375532	0.0182344	0.0394496	-0.073292	-0.00181438	8	0.481938
Tmem42	0.0378262	0.0183713	0.0394963	0.00181904	0.0738334	8	0.482161
Iffo1	-0.0452019	0.0219554	0.0395129	-0.0882336	-0.0021701	8	0.482161
Sfrp5	-0.587973	0.285688	0.039581	-1.14791	-0.0280349	8	0.482665
Gm41512	0.454309	0.220763	0.0395993	0.0216216	0.886997	6	0.482665
Gm41525	0.175693	0.0854097	0.0396805	0.00829286	0.343093	6	0.483379
Homer3	0.0801553	0.0389744	0.0397232	0.00376695	0.156544	8	0.483623
Crh	-0.101066	0.0491535	0.0397708	-0.197405	-0.00472647	8	0.483927
Lims2	-0.0560864	0.0272886	0.0398495	-0.109571	-0.00260175	8	0.484255
Vwf	0.272026	0.132361	0.0398613	0.0126033	0.531448	8	0.484255
Acad9	0.0302216	0.0147067	0.0398834	0.001397	0.0590462	8	0.484255
Car8	-0.0741793	0.036099	0.0398903	-0.144932	-0.0034265	8	0.484255
Chrm1	0.0643212	0.0313083	0.0399326	0.00295806	0.125684	8	0.484255
Gm39535	-0.475023	0.231305	0.0400081	-0.928373	-0.0216735	6	0.484255
2810047C21Rik1	-0.685279	0.333686	0.0400082	-1.33929	-0.0312665	6	0.484255
Cux1	-0.0615247	0.0299617	0.0400293	-0.120248	-0.00280089	8	0.484255
Alk	-0.088684	0.0431887	0.0400333	-0.173332	-0.00403561	8	0.484255
Btbd9	0.0510423	0.0248598	0.0400528	0.00231792	0.0997666	8	0.484255
Twist2	0.168036	0.0818454	0.040064	0.00762182	0.32845	8	0.484255
Rell2	-0.0503976	0.0245479	0.0400696	-0.0985105	-0.00228459	8	0.484255
Gm38675	0.505928	0.246517	0.0401397	0.0227644	0.989092	6	0.484829
Dbt	-0.0811568	0.0395487	0.0401628	-0.158671	-0.0036427	8	0.484834
Txndc17	0.0675673	0.0329424	0.0402597	0.0030014	0.132133	8	0.485729
Samd4	-0.0625939	0.0305234	0.0402976	-0.122419	-0.00276913	8	0.48581
Epb41l4b	0.0416875	0.02033	0.0403118	0.0018414	0.0815336	8	0.48581
Col1a1	0.0835457	0.0407757	0.0404711	0.00362678	0.163465	8	0.48742
Mecr	0.0453675	0.0221455	0.0404998	0.00196321	0.0887718	8	0.48742
Gm38424	0.104256	0.0508973	0.0405241	0.00449945	0.204013	6	0.48742
Slc37a1	-0.073581	0.035924	0.0405366	-0.143991	-0.00317118	8	0.48742
Zbtb45	-0.0488688	0.0238678	0.0406111	-0.0956487	-0.00208878	8	0.488041
Yars	-0.0274488	0.0134104	0.0406742	-0.0537327	-0.00116499	8	0.48828
Negr1	0.0454307	0.022199	0.0407049	0.00192152	0.0889398	7	0.48828
Ppp1r1b	-0.128769	0.0629345	0.0407492	-0.252118	-0.00541923	8	0.48828
Mad2l2	-0.0660482	0.0322813	0.0407547	-0.129318	-0.0027779	8	0.48828
Zfp398	0.0542943	0.026538	0.0407653	0.00228082	0.106308	8	0.48828
Bmx	-0.107155	0.0523758	0.0407681	-0.209809	-0.00449998	8	0.48828
Nup50	-0.0331638	0.0162248	0.0409513	-0.0649638	-0.00136384	8	0.489992
Zfp449	-0.0856767	0.0419171	0.0409579	-0.167833	-0.0035207	8	0.489992
Hcst	0.0887945	0.0434472	0.0409798	0.0036396	0.173949	8	0.489992
Tasp1	0.0361748	0.0177057	0.041041	0.00147225	0.0708774	8	0.490451
I730030J21Rik	-0.096285	0.0471407	0.0411016	-0.188679	-0.00389099	7	0.490852
Gpd1	-0.0746452	0.0365493	0.0411206	-0.146281	-0.00300977	8	0.490852
Ipcef1	0.0449984	0.022036	0.0411471	0.00180872	0.0881881	8	0.490895
Ptgs2	-0.0908588	0.0445113	0.0412256	-0.178099	-0.0036183	8	0.491556
Myo19	0.0726806	0.0356099	0.0412485	0.00288651	0.142475	8	0.491556
Fadd	0.0564158	0.0276557	0.0413571	0.00221158	0.11062	8	0.49257
Gm39269	0.363909	0.178412	0.0413797	0.0142268	0.713591	6	0.49257
Jrk	0.0469312	0.023015	0.0414343	0.00182264	0.0920397	8	0.492622
Cramp1	0.0598662	0.0293597	0.0414439	0.00232227	0.11741	8	0.492622
Slc26a6	0.0439116	0.0215362	0.0414532	0.00170146	0.0861217	8	0.492622
5031439G07Rik	-0.0725962	0.0356153	0.0415156	-0.142401	-0.00279151	8	0.49309
Zbtb8a	-0.0614493	0.0301544	0.0415673	-0.120551	-0.00234788	8	0.493267
Gm4814	-0.392769	0.192748	0.0415767	-0.770548	-0.0149898	8	0.493267
Nkd1	-0.0742398	0.0364443	0.0416424	-0.145669	-0.00281031	8	0.493667
Ntan1	0.0469731	0.0230621	0.0416692	0.0017722	0.0921741	8	0.493667
Rnd3	-0.0998989	0.0490562	0.0417084	-0.196047	-0.00375056	8	0.493667
Acot11	-0.127232	0.062479	0.0417101	-0.249689	-0.00477568	8	0.493667
Mllt10	0.0334031	0.0164055	0.0417412	0.0012489	0.0655572	8	0.493667
Utrn	-0.0425642	0.0209056	0.0417489	-0.0835385	-0.00158988	8	0.493667
LOC102641455	-0.186024	0.091418	0.0418635	-0.3652	-0.00684821	6	0.494612
Ccdc39	0.0512286	0.0251767	0.0418751	0.0018831	0.100574	8	0.494612
Zfp612	-0.0883476	0.0434333	0.0419415	-0.173475	-0.00321998	8	0.494967
A930007A09Rik	0.0958061	0.047112	0.0419939	0.00346824	0.188144	7	0.494967
Fnip2	0.0395863	0.0194677	0.0420083	0.00143037	0.0777423	8	0.494967
Kcna7	0.196972	0.0968675	0.0420099	0.00711569	0.386829	8	0.494967
Ermp1	-0.0445821	0.0219321	0.0420791	-0.0875681	-0.00159605	8	0.494967
Ado	-0.0534527	0.0262975	0.042091	-0.104995	-0.00191065	8	0.494967
Ints9	-0.0526321	0.0258951	0.042102	-0.103386	-0.00187859	8	0.494967
F730016J06Rik	0.506982	0.249446	0.0421101	0.0180766	0.995888	6	0.494967
Nmrk1	-0.0705645	0.0347198	0.0421135	-0.138614	-0.00251485	8	0.494967
Nosip	-0.0510152	0.0251057	0.0421522	-0.100221	-0.00180887	8	0.49515
Arl2	-0.0490212	0.024135	0.0422424	-0.096325	-0.00171746	8	0.495649
9430091E24Rik	0.0866365	0.0426588	0.0422633	0.00302683	0.170246	7	0.495649
Rbbp7	-0.0290637	0.0143119	0.0422821	-0.0571146	-0.00101284	8	0.495649
Amz1	0.0599858	0.0295398	0.0422875	0.00208892	0.117883	8	0.495649
Il11	-0.091082	0.0448646	0.042341	-0.179015	-0.00314898	8	0.495991
Gm36134	-0.29526	0.145454	0.0423645	-0.580344	-0.0101756	6	0.495991
Atad3a	0.0406051	0.0200054	0.0423862	0.00139525	0.0798149	8	0.495991
Zfp426	0.0320939	0.0158149	0.0424229	0.00109729	0.0630905	8	0.496149
Dohh	-0.0561111	0.0276558	0.0424678	-0.110316	-0.00190668	7	0.496337
Dpysl4	0.0356063	0.0175524	0.0425013	0.00120434	0.0700083	8	0.496337
Rufy1	0.0448844	0.022129	0.0425294	0.00151227	0.0882565	8	0.496337
Wdr66	0.118235	0.0582934	0.0425319	0.00398227	0.232488	8	0.496337
Kctd1	0.0359726	0.0177386	0.0425671	0.00120567	0.0707396	8	0.496477
Mcm10	0.0480709	0.0237143	0.0426542	0.00159163	0.0945501	8	0.497221
Camk1	0.0368891	0.0182056	0.0427396	0.0012067	0.0725715	8	0.497725
Gm32280	0.413204	0.203934	0.0427473	0.0135018	0.812907	6	0.497725
Gm29797	-0.256723	0.126716	0.0427672	-0.505081	-0.00836476	6	0.497725
Pros1	-0.0618409	0.0305381	0.0428631	-0.121695	-0.00198734	8	0.498103
Gm36375	0.0936392	0.0462545	0.0429257	0.00298197	0.184296	6	0.498103
D930020B18Rik	-0.248109	0.122558	0.0429268	-0.488317	-0.00789978	7	0.498103
Hcls1	-0.0568453	0.02808	0.0429283	-0.111881	-0.00180955	8	0.498103
Zfp985	-0.0469326	0.0231835	0.0429291	-0.0923714	-0.00149384	6	0.498103
Gm46183	0.346125	0.170985	0.0429395	0.0110001	0.68125	6	0.498103
Mbnl3	0.123669	0.0611057	0.0429862	0.00390347	0.243434	8	0.498374
Uhrf2	0.0465385	0.0230016	0.0430456	0.00145608	0.0916209	8	0.498793
Anxa4	-0.0764278	0.0377828	0.0430915	-0.150481	-0.00237495	8	0.499054
Map4k4	-0.0499625	0.0247052	0.0431399	-0.0983838	-0.00154132	8	0.499344
Ms4a6d	0.101245	0.0500729	0.0431812	0.00310398	0.199386	8	0.499551
Adam17	-0.0463154	0.0229122	0.0432356	-0.0912225	-0.00140824	8	0.499806
Zfp982	-0.123972	0.061338	0.0432658	-0.244193	-0.00375213	6	0.499806
Sik1	-0.212004	0.104898	0.0432734	-0.4176	-0.00640901	8	0.499806
Gm20716	0.0370448	0.0183326	0.0433105	0.00111351	0.0729762	6	0.499965
Rrs1	-0.0501445	0.0248197	0.0433475	-0.0987902	-0.00149868	8	0.500122
Malsu1	0.0706995	0.035023	0.0435228	0.00205564	0.139343	8	0.501249
Plekhh3	-0.0929634	0.0460745	0.0436251	-0.183268	-0.002659	8	0.501249
Mif4gd	-0.0709658	0.0351737	0.043635	-0.139905	-0.00202658	8	0.501249
Cibar1	0.0608511	0.0301609	0.0436381	0.00173686	0.119965	8	0.501249
Zfp664	-0.0300966	0.0149179	0.0436452	-0.0593351	-0.000858047	8	0.501249
Gm30990	0.223222	0.110649	0.0436552	0.00635371	0.44009	6	0.501249
Ppp2r3d	-0.0899054	0.0445703	0.043679	-0.177262	-0.00254918	7	0.501249
Nodal	0.0944561	0.0468314	0.0437021	0.00266811	0.186244	8	0.501249
Gpr37	-0.161344	0.0799976	0.0437102	-0.318136	-0.00455151	8	0.501249
Zfp950	0.0614303	0.030465	0.0437556	0.00172006	0.121141	8	0.501249
Rbp1	0.0724038	0.0359079	0.0437608	0.00202559	0.142782	8	0.501249
Bri3bp	-0.0265724	0.0131795	0.0437807	-0.0524038	-0.000740965	8	0.501249
Pknox1	-0.0933206	0.0462859	0.0437816	-0.184039	-0.00260181	8	0.501249
Capn2	-0.0413703	0.0205253	0.0438449	-0.0815992	-0.00114135	8	0.501249
Lmcd1	-0.0582848	0.0289197	0.0438627	-0.114966	-0.00160322	8	0.501249
Gm41640	0.377591	0.187394	0.0439096	0.0103046	0.744877	6	0.501249
Stard3nl	0.0395571	0.0196329	0.0439221	0.00107725	0.0780369	8	0.501249
Nudt12	-0.0584844	0.0290276	0.0439273	-0.115377	-0.00159129	8	0.501249
Pdcl	-0.0391637	0.0194392	0.0439388	-0.0772638	-0.00106353	8	0.501249
Cwh43	0.0854221	0.042407	0.0439741	0.00230584	0.168538	8	0.501249
Gm35079	-0.267431	0.132788	0.0440129	-0.527691	-0.00717107	6	0.501249
Gm33767	-0.425771	0.211461	0.0440645	-0.840227	-0.0113159	6	0.501249
Cited2	-0.0921593	0.0457715	0.044066	-0.18187	-0.00244873	8	0.501249
Dynlt2b	0.0830019	0.0412305	0.0441018	0.00219173	0.163812	8	0.501249
Prdx3	0.0544281	0.0270371	0.0441051	0.00143639	0.10742	8	0.501249
Gm32031	0.140771	0.0699327	0.0441205	0.00370505	0.277836	7	0.501249
Gm13133	0.576493	0.286437	0.0441529	0.0150873	1.1379	6	0.501249
Nvl	0.0452233	0.0224702	0.0441578	0.00118251	0.089264	8	0.501249
Grpel1	0.0350183	0.0174032	0.0442013	0.000908668	0.0691279	8	0.501249
Snx18	-0.0786478	0.0390889	0.0442177	-0.155261	-0.00203488	8	0.501249
Prkd2	-0.0795591	0.0395425	0.0442212	-0.157061	-0.00205716	8	0.501249
Ap1s2	-0.090749	0.0451057	0.0442285	-0.179154	-0.00234347	8	0.501249
Rtkn	-0.0772656	0.0384085	0.0442534	-0.152545	-0.00198644	8	0.501249
Phospho1	-0.115477	0.0574069	0.0442675	-0.227992	-0.00296136	8	0.501249
Tsku	0.0764346	0.0380002	0.0442808	0.00195544	0.150914	8	0.501249
Scn1b	-0.0708765	0.0352384	0.0442892	-0.139943	-0.00181051	8	0.501249
Ltk	0.0675783	0.0336044	0.0443259	0.00171488	0.133442	8	0.501328
Larp7	-0.0550575	0.0273851	0.0443794	-0.108731	-0.00138366	8	0.501328
Btbd10	0.0792085	0.0393978	0.0443804	0.00199023	0.156427	8	0.501328
Plppr4	0.0298847	0.0148651	0.04439	0.000749575	0.0590198	8	0.501328
Fas	0.119868	0.0596404	0.0444472	0.00297512	0.236761	8	0.501709
1700030C12Rik	0.108846	0.0541675	0.0444905	0.00268	0.215013	7	0.501932
Efr3b	0.0266163	0.0132504	0.0445672	0.000645994	0.0525865	8	0.501933
Cntn4	0.0485072	0.0241489	0.0445715	0.00117634	0.0958381	8	0.501933
Gm12223	0.58682	0.292178	0.0445968	0.0141628	1.15948	6	0.501933
Ddx3x	-0.0464591	0.0231335	0.0446109	-0.0917998	-0.00111829	8	0.501933
Gm2a	-0.0529279	0.0263649	0.0446952	-0.104602	-0.0012536	8	0.501933
Ggt1	-0.0959337	0.0477945	0.044727	-0.189609	-0.00225825	8	0.501933
Hpd	-0.279419	0.13922	0.044747	-0.552286	-0.00655188	7	0.501933
Gm26873	0.212953	0.106104	0.0447481	0.00499225	0.420913	6	0.501933
Ncapg	-0.0519593	0.0258892	0.0447507	-0.102701	-0.00121747	8	0.501933
Hcn2	-0.0466271	0.0232329	0.0447561	-0.0921628	-0.00109138	8	0.501933
Gm27197	-0.223583	0.11142	0.0447853	-0.441963	-0.00520352	6	0.501933
Gm46594	0.0880351	0.0438764	0.0448099	0.00203895	0.174031	6	0.501933
Stx11	0.106167	0.0529177	0.044828	0.00245011	0.209884	8	0.501933
Ufsp1	-0.058016	0.0289256	0.0448886	-0.114709	-0.00132285	8	0.501933
Leng9	-0.0639795	0.0318991	0.04489	-0.126501	-0.00145841	8	0.501933
5430431A17Rik	-0.63223	0.31522	0.0448909	-1.25005	-0.0144092	6	0.501933
Pcdh17	0.0528808	0.0263666	0.0448989	0.00120327	0.104558	8	0.501933
Septin4	-0.111677	0.0556923	0.0449356	-0.220832	-0.00252246	8	0.501933
Tnfrsf13b	0.0988247	0.049288	0.044958	0.00222205	0.195427	8	0.501933
Fkbp4	-0.0910046	0.0453882	0.0449601	-0.179964	-0.00204536	8	0.501933
Gm38804	0.265338	0.132379	0.0450282	0.00588112	0.524796	6	0.502319
Gm39284	0.202092	0.100834	0.0450476	0.00446143	0.399723	6	0.502319
Qrfp	0.223777	0.111676	0.0450912	0.00489573	0.442658	7	0.502319
BB218582	0.231116	0.115339	0.0450914	0.00505609	0.457176	6	0.502319
Has1	0.067725	0.0338015	0.0451122	0.00147521	0.133975	8	0.502319
Brip1os	-0.059153	0.0295275	0.0451433	-0.117026	-0.00128009	8	0.502405
Fam43a	-0.115414	0.0576201	0.0451765	-0.228347	-0.00248016	8	0.502512
Zfp385a	-0.0769841	0.0384474	0.0452497	-0.15234	-0.00162869	8	0.502934
Klf14	0.109759	0.0548187	0.0452614	0.00231623	0.217202	8	0.502934
Tspan15	-0.112984	0.056442	0.04531	-0.223608	-0.00235935	8	0.503211
Nop9	-0.0455317	0.022755	0.045398	-0.0901307	-0.000932589	8	0.503573
2610528J11Rik	0.0721022	0.036035	0.045404	0.00147485	0.14273	7	0.503573
Ovca2	-0.121797	0.0608739	0.0454132	-0.241108	-0.00248626	7	0.503573
Dnajc1	0.0463722	0.0231889	0.0455265	0.000922766	0.0918216	8	0.503963
Gm2007	-0.252861	0.126447	0.0455286	-0.500693	-0.00502922	6	0.503963
Ppan	0.0278984	0.0139515	0.0455367	0.000553863	0.0552429	8	0.503963
Zfp60	-0.0565094	0.028266	0.0455867	-0.11191	-0.00110906	8	0.503963
Gusb	-0.0540846	0.0270645	0.0456782	-0.10713	-0.00103904	8	0.503963
Sdhaf4	0.109893	0.0549925	0.0456806	0.00211002	0.217677	8	0.503963
Gm41389	0.1711	0.0856284	0.045699	0.00327093	0.338928	6	0.503963
Camkk1	0.0428582	0.0214492	0.0457025	0.000818638	0.0848978	8	0.503963
Bora	-0.0863982	0.0432553	0.0457814	-0.171177	-0.00161943	8	0.503963
Sv2b	0.049043	0.0245618	0.0458559	0.000902735	0.0971832	7	0.503963
Gm20751	0.343782	0.172202	0.0458914	0.00627279	0.681291	6	0.503963
Gm32635	-0.40542	0.20308	0.0458949	-0.803449	-0.00739106	6	0.503963
Hmbs	0.053292	0.026696	0.0459062	0.000968812	0.105615	8	0.503963
Csnk1g1	0.0296504	0.0148537	0.045916	0.000537709	0.0587631	8	0.503963
Gprin1	0.0604691	0.0302927	0.0459164	0.0010965	0.119842	8	0.503963
Tusc3	0.0561805	0.0281443	0.0459169	0.00101861	0.111342	8	0.503963
Ccdc121rt2	0.0793715	0.0397644	0.045929	0.00143474	0.157308	7	0.503963
Plekhb1	-0.149908	0.0751056	0.0459386	-0.297112	-0.00270325	8	0.503963
Lrif1	-0.0583748	0.0292471	0.0459432	-0.115698	-0.00105145	8	0.503963
Zfp819	-0.0740078	0.0370803	0.045947	-0.146684	-0.00133178	8	0.503963
Tnip3	0.12124	0.060746	0.0459497	0.00218022	0.2403	7	0.503963
Invs	0.060431	0.0302817	0.0459742	0.00108002	0.119782	8	0.503963
Tekt2	-0.183667	0.0920413	0.0459906	-0.364064	-0.00326893	8	0.503963
Rasl10b	-0.061755	0.0309582	0.0460659	-0.122432	-0.00107812	8	0.504501
Gm15760	-0.0738946	0.0370478	0.0460891	-0.146507	-0.00128232	7	0.504501
Gm17501	-0.0881392	0.0441938	0.0461105	-0.174757	-0.001521	7	0.504501
Gm19378	-0.236604	0.118657	0.0461504	-0.469168	-0.00404045	6	0.50468
Gm33539	0.241898	0.121342	0.0462039	0.00407248	0.479724	6	0.504736
Fbxl7	0.0504039	0.025286	0.0462232	0.000844196	0.0999637	8	0.504736
Ier5l	-0.11814	0.059268	0.0462264	-0.234303	-0.00197698	8	0.504736
Alg12	-0.0520501	0.0261314	0.0463867	-0.103267	-0.000833432	8	0.506113
Haus1	0.11901	0.059754	0.0464082	0.00189404	0.236125	8	0.506113
Ugcg	-0.0377504	0.0189556	0.0464235	-0.0749026	-0.000598204	8	0.506113
Clu	-0.0529843	0.0266118	0.04648	-0.105142	-0.000826127	8	0.506471
Slc25a54	0.0924544	0.0464571	0.0465797	0.00140011	0.183509	6	0.507299
Ebi3	0.130138	0.0654125	0.0466467	0.00193165	0.258344	8	0.507769
Gm3960	-0.295076	0.14836	0.0467102	-0.585856	-0.00429567	6	0.508023
Tnf	0.36662	0.184337	0.0467175	0.00532517	0.727915	8	0.508023
H1f0	-0.0589607	0.0296528	0.0467707	-0.117079	-0.000842334	8	0.508343
U2surp	0.0359185	0.0180677	0.0468124	0.000506433	0.0713307	8	0.508538
Fcf1	0.0853	0.042922	0.0468862	0.00117447	0.169426	8	0.509081
Zdhhc13	0.0749262	0.0377129	0.0469497	0.00101032	0.148842	8	0.509111
Gm32384	0.317339	0.159734	0.0469579	0.0042674	0.630411	6	0.509111
Ccdc92	-0.0548523	0.0276106	0.0469625	-0.108968	-0.000736487	8	0.509111
Dtnb	0.0382338	0.0192474	0.0469842	0.000509641	0.075958	8	0.509111
Ubiad1	-0.0647929	0.0326285	0.0470585	-0.128744	-0.000842135	8	0.509657
Wrap73	0.0449439	0.0226365	0.0470934	0.000577132	0.0893106	8	0.509777
Leo1	-0.0548683	0.0276383	0.0471191	-0.109038	-0.000698245	8	0.509798
Lilra5	-0.152115	0.0766339	0.0471487	-0.302315	-0.0019157	7	0.509859
Gm17484	-0.205708	0.103679	0.0472458	-0.408914	-0.00250133	7	0.51018
Stx6	-0.0338736	0.017073	0.0472509	-0.0673362	-0.000411119	8	0.51018
Akr1b3	0.048289	0.0243435	0.0472945	0.00057668	0.0960014	6	0.51018
Ddx21	-0.0398019	0.020066	0.047306	-0.0791305	-0.000473281	8	0.51018
Cxcl14	-0.0736747	0.0371449	0.0473183	-0.146477	-0.000872001	8	0.51018
Gng12	-0.0535993	0.0270238	0.0473215	-0.106565	-0.000633636	8	0.51018
Fpr2	0.25842	0.130391	0.0474918	0.00285872	0.513982	7	0.511734
Tgfa	-0.0630808	0.0318318	0.0475135	-0.12547	-0.000691697	8	0.511734
Abcc9	-0.0497716	0.0251194	0.0475462	-0.0990047	-0.000538511	8	0.511828
Gm46728	0.757668	0.382623	0.0476817	0.00774054	1.5076	6	0.513028
Hmcn1	-0.0614206	0.0310233	0.0477239	-0.122225	-0.000615953	8	0.513146
Nostrin	0.126676	0.0639898	0.0477447	0.00125864	0.252094	8	0.513146
Zfp689	0.0571116	0.0288522	0.0477647	0.000562388	0.113661	8	0.513146
Ly75	0.070839	0.0357961	0.0478208	0.000679884	0.140998	8	0.513205
Gm46100	-0.140093	0.070803	0.0478576	-0.278865	-0.00132168	6	0.513205
Riox1	-0.0446748	0.0225791	0.047862	-0.0889291	-0.000420597	8	0.513205
Tmprss9	0.103813	0.05247	0.0478694	0.000973929	0.206653	7	0.513205
4932431P20Rik	0.411964	0.208237	0.0478902	0.00382687	0.820101	7	0.513205
Gja1	-0.0481503	0.0243557	0.0480463	-0.0958867	-0.000413922	8	0.51462
Dop1a	0.0342354	0.0173228	0.048118	0.00028341	0.0681875	8	0.514972
Mt1	-0.0821088	0.0415479	0.0481273	-0.163541	-0.00067635	8	0.514972
Gm35465	-0.348204	0.176228	0.0481686	-0.693604	-0.00280443	6	0.515156
[truncated: 19,380 more rows]
