# Supplementary material for: A Meta‐Analysis of the Effects of Chronic Stress on the Prefrontal Transcriptome in Animal Models and Convergence With Existing Human Data
Source: Brain Behav. 2026 Jan 21;16(1):e71197. doi: 10.1002/brb3.71197 (PMC12824456; doi:10.1002/brb3.71197)
Supplement: Supplementary file 3 — Supplemental Material: brb371197‐sup‐0003‐TableS2.xlsx [file BRB3-16-e71197-s001.xlsx]

## Sheet: ColumnDefinitions
Column Name	Definition
Pathway	The gene set name
pval	The nominal p-value for the enrichment of early life stress-related differential expression within the gene set
padj	False discovery rate (FDR) corrected p-value for the enrichment of early life stress-related differential expression within the gene set
ES	Enrichment score for the enrichment of early life stress-related differential expression within the gene set
NES	Normalized enrichment score for the enrichment of early life stress-related differential expression within the gene set
nMoreExtreme	Number of genes in the gene set with differential expression effects beyond what would be expected by random chance (as determined by permutation)
size	Gene set size
leadingEdge	A list of the genes in the gene set with the largest effects of early life stress - note that the order of the genes listed in this column is not consistently based on effect size (it depends on the direction of effect)
Supplemental Table 2 to accompany the manuscript:
A Meta-Analysis of the Effects of Chronic Stress on the Prefrontal Transcriptome in Animal Models and Convergence with Existing Human Data
by Xiong, Hagenauer et al.

## Sheet: fGSEA_Results
	pathway	pval	padj	ES	NES	nMoreExtreme	size	leadingEdge
1	GOBP_MITOCHONDRIAL_GENOME_MAINTENANCE	0.999027	1	-0.163131	-0.397084	5135	21	Trp53,Mgme1,Ppargc1a,Pif1
2	GOBP_SINGLE_STRAND_BREAK_REPAIR	0.819672	1	0.339517	0.703587	3949	10	Aptx,Tdp1,Ercc6,Parp1,Ercc8
3	GOBP_REGULATION_OF_DNA_RECOMBINATION	0.997276	1	-0.181735	-0.572559	5124	87	Tbx21,Radx,Timeless,Tnfsf13,Mad2l2,Slc15a4,Ubqln4,H1f0,Cd28,Cd40,Prdm9,Helb,Zfp365,Zcwpw1,Blm,Trp53bp1,Rad51ap1,Sirt6,H1f10,Rmi2,Klhl15
4	GOBP_RIBOSOMAL_LARGE_SUBUNIT_ASSEMBLY	0.300083	1	0.442718	1.1233	1449	25	Rpl5,Rpl3,Rpl38,Rpl24,Traf7,Rpl10,Rpl11,Rpl3l,Mdn1,Ppan,Dhx30,Fastkd2,Brix1,Rpl6,Rplp0,Bop1
5	GOBP_RIBOSOMAL_SMALL_SUBUNIT_ASSEMBLY	0.45847	1	0.433894	1.0046	2229	16	Rps27l,Rpl38,Rps14,Rpsa,Rps28,Rps19,Prkdc
6	GOBP_VERY_LONG_CHAIN_FATTY_ACID_METABOLIC_PROCESS	0.475537	1	-0.370077	-0.987421	2458	33	Acox2,Elovl5,Elovl7,Cyp4f14,Acsbg1,Abcd2,Elovl6
7	GOBP_TRANSITION_METAL_ION_TRANSPORT	0.565715	1	0.287535	0.949478	2715	109	Lcn2,Ltf,Steap4,Tfr2,Atp7b,Atp2c2,Cp,Meltf,Slc39a11
8	GOBP_UREA_CYCLE	0.896971	1	-0.298246	-0.618208	4648	10	Arg2,Slc25a15,Arg1,Cebpa
9	GOBP_MITOTIC_SISTER_CHROMATID_SEGREGATION	1	1	-0.145485	-0.499294	5239	158	Dusp1,Bub1b,Kif23,Ncaph,Kif4,Smc1b,Tex14,Mad2l2,Macroh2a1,Spdl1,Espl1,Mis12,Ncapg,Haspin,Smc4,Rrs1,Rec8,Dscc1
10	GOBP_CELL_CYCLE_CHECKPOINT	0.890471	1	-0.236564	-0.832505	4690	195	Dusp1,Btg2,Cdkn1a,Plk3,Stk33,Bub1b,Gadd45a,Prox1,Sox4,E2f8,Tex14,Chek2,Zfp385a,Pidd1,Trp53,Cdkn1b,Plk5,Timeless,Mad2l2,Spdl1,Zfp830
11	GOBP_DNA_REPLICATION_CHECKPOINT	0.866365	1	0.294551	0.681976	4213	16	Tipin,Ticrr,Nae1,Orc1,Rad9b
12	GOBP_REGULATION_OF_TRANSCRIPTION_INVOLVED_IN_G1_S_TRANSITION_OF_MITOTIC_CELL_CYCLE	0.99535	1	-0.185478	-0.492084	5136	32	Cdk15,Rrm2,Esrrb,Ccne1,Cdk16,Klf11,Fbxo5,Tyms,Tfdp2,Cdk5,Cdc6,Cdt1,E2f7,E2f6,Cdc45,Pcna,Zpr1,Bach1,Pola1,Ccna1,E2f1,Dhfr,Npat,Tfdp1,Cdk17,Cdk14,Cdk18,Hinfp,E2f4,Id2,Rb1,Orc1
13	GOBP_SULFUR_AMINO_ACID_METABOLIC_PROCESS	0.976093	1	-0.222899	-0.597251	5021	34	Ggt1,Cbs,Mtap,Bhmt,Ado,Slc7a11,Nox4,Adi1,Blmh,Mtrr,Apip,Mri1,Gclm
14	GOBP_SULFUR_AMINO_ACID_BIOSYNTHETIC_PROCESS	0.446088	1	-0.44726	-1.02222	2291	16	Ggt1,Cbs,Mtap,Bhmt,Adi1,Mtrr,Apip,Mri1
15	GOBP_SULFUR_AMINO_ACID_CATABOLIC_PROCESS	0.632696	1	-0.40479	-0.873084	3277	12	Cbs,Ado,Blmh,Mtrr
16	GOBP_NEGATIVE_REGULATION_OF_TRANSCRIPTION_BY_RNA_POLYMERASE_II	0.00328287	0.259922	-0.327543	-1.29405	17	736	Btg2,Trp63,Fosb,Nkx2-1,Batf3,Atf3,Nfil3,Rybp-ps,Egr1,Nkx6-2,Isl1,Eno1b,Bcl6b,Nr4a2,Dll4,Tbx6,Sox9,Mdfi,Prdm16,Tcf7l2,Klf2,Il33,Tbx21,Sox2,Igf2,Bmp4,Zfp965,Shh,Sox8,Nacc2,Jun,Plk3,Prdm12,Dlx4,Zbtb20,Fgfr2,Foxj1,Olig2,Rarb,Glis1,Cbx8,Gadd45a,Zfp69,Hhex,Hexim1,Hspa1a,Nr4a3,Tfap2b,Snai2,Sox10,Scrt1,Zfp36,Arid5a,Nfic,Pparg,Rarg,Atf4,Otud7b,Smad7,Lef1,Prox1,Klf10,Shox2,Sox1,Cited2,Bag3,Zglp1,E2f8,Aebp1…
17	GOBP_ESTABLISHMENT_OF_MITOTIC_SPINDLE_ORIENTATION	0.910586	1	-0.262182	-0.690313	4704	31	Spry1,Spdl1,Dynlt1c,Dynlt1a,Nde1,Gja1,Itgb1,Spry2,Insc,Numa1
18	GOBP_RRNA_MODIFICATION	0.913508	1	-0.258687	-0.693142	4699	34	Nsun3,Trmt112,Rrnad1,Dkc1,Naf1,Bmt2,Mettl16,Emg1,Fdxacb1,Bud23,Zcchc4,Rpusd1,Mrm3,Mrm1,Rpusd4
19	GOBP_MAPK_CASCADE	0.0312671	0.767318	-0.297535	-1.18073	170	792	Ccn1,Ccl21b,Dusp1,Fgf3,Ccr7,Chrna9,Atf3,Prkcd,Ret,Agt,Lif,Avp,Gadd45b,Gadd45g,Lpar1,Thbs1,Cryab,Dusp6,Trib1,Cd4,Prok2,Trf,Dusp5,Pde8a,Calcr,Adra2b,Mapk13,Spry4,Zfp36l1,Erbb3,Sox9,Mbp,Dusp4,Gpr37,Sphk1,Lilra5,Nod2,Sox2,Igf2,Bmp4,Tdgf1,Map3k1,Sfrp2,Fgfr2,Gdnf,Ccl22,Kdr,Ccl19-ps1,Trp73,Tek,Myoc,Itpkb,Camk2n1,Gadd45a,Zfp36l2,Saa1,Glipr2,Sash1,Hbegf,Npnt,Fzd5,Zfp36,Rasgrp3,Traf4,Ndrg2,Map3k11,Sema6a,S…
20	GOBP_RDNA_HETEROCHROMATIN_ASSEMBLY	0.638538	1	-0.356775	-0.876699	3283	22	H3c4,H4c17
21	GOBP_NUCLEAR_TRANSCRIBED_MRNA_CATABOLIC_PROCESS_NONSENSE_MEDIATED_DECAY	0.107254	1	0.371929	1.23013	515	110	Rps6,Pnldc1,Rpl5,Rpl3,Rpl17,Eif3e,Rpl38,Rpl31,Magoh,Rps18,Rpl26,Rpl37,Upf3b,Rps14,Rpl23,Rps27a,Rps23,Rpl24,Rps4x,Rps24,Rps29,Rpl22,Rpl10a,Rpl7,Rps11,Rpl30,Rpl10,Rps2,Rpl11,Rpsa,Rps28,Rps19,Parn,Rpl27a,Rpl21,Eif4a3,Rpl7a,Smg6,Rps8,Smg9,Rpl35a,Rps12
22	GOBP_ACTIVATION_OF_MAPKKK_ACTIVITY	0.632889	1	-0.404529	-0.872521	3278	12	Gadd45b,Gadd45g,Gadd45a
23	GOBP_ACTIVATION_OF_MAPKK_ACTIVITY	0.946142	1	-0.238045	-0.686471	4830	50	Bmp4,Map3k1,Ngf,Map3k11,Ntrk1,Eif2ak2,Mos,Map3k20,Adora1,Cartpt,Lrrk2,Egf,Psen1,Ripk1,Adam9,Map3k14,Raf1
24	GOBP_ACTIVATION_OF_MAPK_ACTIVITY	0.233831	1	-0.326855	-1.1112	1221	147	Ret,Agt,Lpar1,Thbs1,Dusp6,Prok2,Trf,Dusp5,Adra2b,Nod2,Tdgf1,Ccl19-ps1,Trp73,Saa1,Map3k11,Fgf1,Fpr1,Alk,Ghr,Grm4,Syk,Adora2b,Igf1,Lpar3,Mdfic,S1pr2,Tgfa
25	GOBP_INACTIVATION_OF_MAPK_ACTIVITY	0.0819895	1	-0.556054	-1.38916	421	24	Dusp1,Dusp6,Dusp5,Dusp4,Rgs3,Dusp16,Cav1,Dusp8,Rgs4,Dusp9,Dusp10,Dusp14,Dusp3
26	GOBP_PROTEIN_POLYUBIQUITINATION	1	1	-0.173139	-0.640603	5336	314	Ttc36,Nhlrc4,Fbxo32,Magel2,Nod2,Trim71,Spsb4,D7Ertd443e,Sash1,Rffl,Fbxl12,Fbxl8,Traf4,Rnf135,Ube2d1,Fbxo2,Trim12c,Fbxl13,Trim6,Ube2u,Trim5,Traf5,Fbxo30,Fbxo17,Rnf152,Siah2,Znrf1,Rnf5,Traf2,Ube2h,Dtx3l,Rnf6,Ube2t,Peli2,Rnf168,Brca1,Ddx3x,Traf3,Fbxo7,Spop,Rnf144a,Fbxl14,Nhlrc1,Tnfaip3,Fbxl19,Ube2j1,Foxf2,Cdc26,Blmh
27	GOBP_MEIOTIC_SPINDLE_ORGANIZATION	0.338703	1	-0.533951	-1.12499	1744	11	Espl1,Mos,Ccnb2,Tubg1,Fbxo5,Golga2
28	GOBP_MICROTUBULE_CYTOSKELETON_ORGANIZATION	1	1	-0.172021	-0.665553	5448	548	Cnp,Dnajb13,Cryab,Tekt2,Dnai3,BC034090,Phldb1,Plk3,Foxj1,Nefh,Trdn,Gadd45a,Mid1ip1,Kif23,Dnai1,Ccdc8,D7Ertd443e,Hspa1a,Kif4,Rp1l1,Saxo1,Efna5,Rsph1,Arhgef10,Cfap206,Stil,Fign,Spry1,Pard6b,Tuba1c,Fkbp4,Tubb6,Ccp110,Bora,Chek2,Cep76,Kif19a,Kat2b,Cenpj,Pard3,Map6d1,Ska2,Ttll6,Rassf1,Cfap43,Ttl,Hepacam2,Fam107a,Spef2,Cdc14a,Spdl1,Espl1,Slc16a1,Dynlt1c,Dynlt1a,Haus4,Ttll3,Tmem67,Saxo2,Slc39a12,Nde1,Cd…
29	GOBP_SPLICEOSOMAL_TRI_SNRNP_COMPLEX_ASSEMBLY	0.874156	1	-0.305253	-0.658393	4528	12	Lsm2,Cd2bp2,Prpf3,Sart3,Srsf10,Aar2,Prpf6,Ddx20,Usp4,Prpf31,Prpf19,Prpf8
30	GOBP_SPLICEOSOMAL_COMPLEX_ASSEMBLY	0.99857	1	0.169522	0.488707	4888	47	Luc7l3,Gcfc2,Celf2,Snrpd2,Luc7l,Celf3,Luc7l2,Sf3b1,Sfswap,Sf3a3,Prpf19,Ncbp1,Snrnp200,Gemin2,Ptbp2,Gemin6,Ddx1,Psip1,Snrpd1,Sf3a1,Rbm5,Ddx39b,Srsf6,Setx
31	GOBP_MITOCHONDRIAL_FISSION	0.988109	1	-0.207176	-0.567509	5068	38	Kdr,Inf2,Mcu,Mapt,Ppargc1a,Lrrk2,Ddhd1,Fis1,Mul1,Mtfr1,Slc25a46,Pink1,Cox10
32	GOBP_POLYSACCHARIDE_BIOSYNTHETIC_PROCESS	0.982846	1	-0.214073	-0.659319	5041	74	Igf2,Phkg1,Ppp1r3c,B3gnt9,B3gnt4,B3galt5,Enpp1,Gck,Esrrb,Igf1,B3gnt2,Akt2,Agl,Dyrk2,Gbe1,Egf,Nhlrc1,Ppp1r3a
33	GOBP_POLYSACCHARIDE_CATABOLIC_PROCESS	0.88193	1	0.277032	0.691842	4294	23	Chia1,Phka2,Pygl
34	GOBP_MITOTIC_CELL_CYCLE	1	1	-0.170506	-0.683217	5512	921	Dusp1,Btg2,Adamts1,Gjc2,Zfp36l1,Cdkn1a,Sphk1,Snx33,Igf2,Bmp4,Trim71,Nacc2,Plk3,Stk33,Trp73,Pim3,Anln,Bub1b,Gadd45a,Zfp36l2,Kif23,Ncaph,Ccdc8,Phlda1,Hspa1a,Pole,Fbxl12,Kif4,Fbxl8,Asah2,Reep3,Cdk15,Sox4,Arhgef10,Stil,Smc1b,Spry1,Bmp7,Tuba1c,E2f8,Tubb6,Ccp110,Tex14,Cyp1a1,Ect2,Rrm2,Bora,Klf4,Ckap2,Chek2,Cep76,Sirt2,Ube2d1,Cenpj,Snx18,Setdb2,Rtkn,Zfp385a,Drd3,Pidd1,Ska2,Trp53,Cdkn1b,Nedd1,Inhba,Nkx3-…
35	GOBP_MITOTIC_CYTOKINESIS	0.334448	1	-0.354019	-1.06912	1700	66	Snx33,Anln,Kif23,Kif4,Ect2,Ckap2,Snx18,Rtkn,Espl1,Rhoc,Cep55,Snx9,Kif20a,Kif20b,Mitd1,Chmp6,Arl3,Nusap1,Septin6,Ankrd53,Rhoa
36	GOBP_NUCLEAR_TRANSCRIBED_MRNA_CATABOLIC_PROCESS_DEADENYLATION_DEPENDENT_DECAY	0.487305	1	-0.318009	-0.982368	2494	76	Btg2,Zfp36l1,Nanos3,Tob1,Zfp36l2,Zfp36
37	GOBP_NUCLEAR_TRANSCRIBED_MRNA_POLY_A_TAIL_SHORTENING	0.433819	1	-0.378212	-1.01341	2231	34	Btg2,Tob1,Zfp36
38	GOBP_DEADENYLATION_DEPENDENT_DECAPPING_OF_NUCLEAR_TRANSCRIBED_MRNA	0.906205	1	0.288922	0.598739	4366	10	Eif4enif1,Dcps,Dcp1b,Lsm1,Dcp1a
39	GOBP_NUCLEAR_TRANSCRIBED_MRNA_CATABOLIC_PROCESS_EXONUCLEOLYTIC	0.580387	1	0.339075	0.921624	2822	35	Lsm5,Lsm3,Exosc9,Dis3,Lsm7,Dis3l2,Nt5c3b,Polr2g,Exosc8,Exosc7,Ttc37,Dcps,Dcp1b,Cnot8,Lsm1,Edc4
40	GOBP_RESPONSE_TO_REACTIVE_OXYGEN_SPECIES	0.345193	1	-0.294766	-1.04162	1823	201	Fos,Dusp1,Ccr7,Prkcd,Cryab,Pde8a,Mapk13,Gpr37,Klf2,Sphk1,Ucp3,Sdc1,Jun,Sod3,Plk3,Ccl19-ps1,Kdm6b,Cbx8,Nr4a3,Apod,Bmp7,Ect2,Klf4,Ucp1,Hbb-bs,Fbln5,Axl,Gpr37l1,Trpa1,Ets1,Net1,Myb,Akr1c18,Traf2,Arg1,Hmox1,Apoe,Mapt
41	GOBP_RESPONSE_TO_OXYGEN_RADICAL	0.951676	1	-0.243342	-0.603537	4883	23	Ucp3,Sod3,Bmp7,Fbln5
42	GOBP_RNA_SPLICING_VIA_TRANSESTERIFICATION_REACTIONS	1	1	0.148245	0.553701	4664	314	Mbnl3,Lsm5,Polr2h,Tia1,Esrp2,Srrm4,Gemin4,Raver1,Lsm3,Luc7l3,Ppih,Magoh,Gemin8,Rnpc3,Upf3b,Pcbp2,Polr2k,Gcfc2,Gpkow,Plrg1,Celf2,Mettl3,Cwf19l1,Sf3b6,Snrnp25,Lsm8,Lsm7,Khdrbs2,Snrpd2,Cdc40,Nudt21,Fam172a,Wtap,Sfpq,Ddx39a,U2surp,Rbm15,Polr2g,Cirbp,Dhx15,Gemin5,Luc7l,Cpsf7,Eif4a3,Celf3,Snrnp48,Luc7l2,Gpatch1,Wdr77,Ddx41,Cwc27,Sf3b3,Srsf2,Dhx9,Dnajc8,Snrpb2,Dcps,Sf3b1,Son,Sap18,Sfswap,Ppie,Srsf11,Rbm…
43	GOBP_ALTERNATIVE_MRNA_SPLICING_VIA_SPLICEOSOME	1	1	0.122514	0.372799	4890	65	Mbnl3,Esrp2,Srrm4,Magoh,Celf2,Khdrbs2,Fam172a,Wtap,Sfpq,Rbm15,Celf3,Dhx9,Sap18,Sfswap
44	GOBP_REGULATION_OF_ALTERNATIVE_MRNA_SPLICING_VIA_SPLICEOSOME	1	1	-0.135683	-0.392521	5106	51	Rest,Sap18b,Rbm4,Rbm24,Fxr2,Nsrp1,Fmr1,Zbtb7a,Ptbp1,Celf4,Nova1,Hnrnpl,Thrap3,Zc3h10,Tra2b,Puf60
45	GOBP_SPLICEOSOMAL_SNRNP_ASSEMBLY	0.980852	1	0.212122	0.573439	4763	34	Gemin4,Gemin8,Snrpd2,Gemin5,Wdr77,Tgs1,Prpf8,Prpf19,Clns1a,Snrpf,Prpf31,Gemin2,Usp4,Ddx20,Gemin6,Sart1
46	GOBP_RNA_SPLICING_VIA_ENDONUCLEOLYTIC_CLEAVAGE_AND_LIGATION	0.828947	1	0.311574	0.72139	4031	16	Ern1,Tsen2,Rtraf,Zbtb8os,Fam98b,Cstf2,Ddx1,Cpsf1
47	GOBP_PROTEIN_PEPTIDYL_PROLYL_ISOMERIZATION	0.99197	1	0.193809	0.52393	4817	34	Fkbp5,Ppih,Fkbp1b,Fkbp10,Nktr,Fkbp3,Ppia,Cwc27,Ppie,Fkbp8,Fkbp15
48	GOBP_AUTOPHAGY_OF_MITOCHONDRION	0.348697	1	-0.345293	-1.05956	1792	72	Spata18,Fzd5,Trp53,Ctsk,Wipi1,Ppargc1a,Cisd2,Tigar,Fbxo7,Camkk2,Mark2,Fis1,Optn,Sqstm1,Hk2,Usp36,Gabarapl1,Mul1,Map1lc3b,Srebf1
49	GOBP_MITOPHAGY	0.99456	1	-0.186509	-0.465947	5118	24	Trp53,Tigar,Optn,Sqstm1,Map1lc3b,Pink1,Ambra1,Becn1,Phb2,Tomm7,Cdc37
50	GOBP_MATURATION_OF_5_8S_RRNA	0.663446	1	0.319805	0.869248	3226	35	C1d,Nsa2,Exosc9,Utp20,Eri2,Exosc8,Kri1,Rpp40,Eif6,Las1l,Exosc7,Eri3,Eri1,Prkdc,Mphosph6,Nop14,Rps21,Bop1
51	GOBP_MATURATION_OF_SSU_RRNA_FROM_TRICISTRONIC_RRNA_TRANSCRIPT_SSU_RRNA_5_8S_RRNA_LSU_RRNA	0.994243	1	0.185457	0.504082	4835	35	Rps14,Dcaf13,Utp20,Kri1,Ngdn,Tbl3,Rps19,Rpp40,Rps8,Utp23,Utp25,Gtf2h5,Bms1,Nop14,Rps21,Utp4,Tsr1,Heatr1,Bysl
52	GOBP_MATURATION_OF_LSU_RRNA_FROM_TRICISTRONIC_RRNA_TRANSCRIPT_SSU_RRNA_5_8S_RRNA_LSU_RRNA	0.608588	1	0.390536	0.89018	2961	15	Nifk,Rpl7,Ddx18,Gtpbp4,Bop1,Urb1,Ftsj3,Znhit6,Rpl35,Pes1,Znhit3,Rpl7l1,Nol9,Rpf2,Wdr12
53	GOBP_MATURATION_OF_5_8S_RRNA_FROM_TRICISTRONIC_RRNA_TRANSCRIPT_SSU_RRNA_5_8S_RRNA_LSU_RRNA	0.881565	1	0.276555	0.696623	4279	24	Exosc9,Utp20,Eri2,Exosc8,Kri1,Rpp40,Exosc7,Eri3,Eri1,Nop14,Rps21,Bop1
54	GOBP_CLEAVAGE_INVOLVED_IN_RRNA_PROCESSING	0.730706	1	0.318169	0.822434	3540	27	Nhp2,Exosc9,Utp20,Eri2,Exosc8,Kri1,Tbl3,Rpp40,Exosc7,Eri3,Utp23,Eri1,Bms1,Nop14,Rps21,Bop1,Tsr1
55	GOBP_MATURATION_OF_LSU_RRNA	0.697545	1	0.324484	0.844797	3380	28	Nsa2,Nifk,Nhp2,Rpl10a,Rpl7,Rpl7a,Eif6,Las1l,Ddx18,Gtpbp4
56	GOBP_ENDONUCLEOLYTIC_CLEAVAGE_INVOLVED_IN_RRNA_PROCESSING	0.962811	1	0.234372	0.534223	4685	15	Utp20,Kri1,Tbl3,Rpp40,Utp23,Bms1,Nop14,Rps21,Bop1,Tsr1
57	GOBP_SMALL_NUCLEOLAR_RIBONUCLEOPROTEIN_COMPLEX_ASSEMBLY	0.956838	1	0.252889	0.524067	4610	10	Pih1d1,Taf9,Shq1,Ruvbl2,Znhit6,Znhit3,Nufip1,Ruvbl1,Pih1d2,Naf1
58	GOBP_EMBRYONIC_AXIS_SPECIFICATION	0.191159	1	-0.466971	-1.2222	985	30	Tbx6,Tdgf1,Cited1,Smad6,Fzd5,Stil,Ptch1,Wnt7a,Nrarp,Epb41l5,Ripply2,Wnt1,Basp1,Tbx3
59	GOBP_RESOLUTION_OF_MEIOTIC_RECOMBINATION_INTERMEDIATES	0.90838	1	0.273484	0.640358	4411	17	Top2a,Hfm1,Eme1,Fancm,Slx4,Ercc4,Msh4,Mus81
60	GOBP_NUCLEOTIDE_EXCISION_REPAIR_DNA_DAMAGE_RECOGNITION	0.5905	1	0.376405	0.902734	2883	19	Ddb2,Rps27a,Xpa,Ubc,Cops5,Cetn2,Parp1,Cops4,Cops8,Cul4a,Cops6
61	GOBP_NUCLEOTIDE_EXCISION_REPAIR_DNA_DUPLEX_UNWINDING	0.722359	1	0.339525	0.814283	3527	19	Ddb2,Rps27a,Xpa,Ubc,Cetn2,Gtf2h1,Parp1,Ercc3,Gtf2h5
62	GOBP_TELOMERE_MAINTENANCE_VIA_RECOMBINATION	0.775268	1	-0.339656	-0.76607	3980	15	Tprkb,Rad51c,Xrcc3,Smc5,Smc6,Rad51d,Nsmce2,Tep1,Brca2
63	GOBP_RECOMBINATIONAL_REPAIR	1	1	-0.115994	-0.3879	5198	130	Radx,Rbbp8,Timeless,Mad2l2,Gins2,Ubqln4,Mcm3,Rpa3,Rec8,Helb,Brca1,Zfp365,Rad54l,Mcm9,Dmc1,Nabp2,Rmi1,Blm,Trp53bp1,Rad51ap1,Sirt6,Rad51c,Xrcc2,Gen1,Xrcc3,Kdm4d,Sfr1,Rmi2,Klhl15,Smc5,Smc6,Mcm4,Wrn,Usp51,Ap5s1,Rpa2,Hus1,Nabp1,Atm,Mre11a,Rad51d
64	GOBP_NON_RECOMBINATIONAL_REPAIR	1	1	0.118817	0.379946	4845	89	Hmgb2,H4c9,Uimc1,Mdc1,Mrnip,Sumo1,Shld1,Smchd1,H4c11,Pnkp,Rnf8,Wrap53,Xrcc6,Slx4,Atp23,Rad50,Dclre1b,Aunip,Pot1a,Ercc4,Prkdc,Ercc6,Kdm2a,Herc2,Uvrag,Prpf19,Rad52,Nbn,Ercc8,Smarcal1,Xrcc4,Polq,Kmt5b,Mlh1,H4c12,Polb
65	GOBP_DOUBLE_STRAND_BREAK_REPAIR_VIA_BREAK_INDUCED_REPLICATION	0.962456	1	0.242298	0.524165	4639	12	Mcm6,Cdc7,Mcmdc2,Mcm2,Mus81,Mcm7,Gins4
66	GOBP_DNA_DOUBLE_STRAND_BREAK_PROCESSING	0.973556	1	-0.227301	-0.558544	5006	22	Rbbp8,Helb,Brca1,Blm,Ube2v2,Atm,Mre11a
67	GOBP_DNA_SYNTHESIS_INVOLVED_IN_DNA_REPAIR	0.998982	1	0.166251	0.481618	4905	48	Trex1,Pclaf,Rps27a,Rev1,Rfc2,Primpol,Rfc5
68	GOBP_DNA_CATABOLIC_PROCESS_ENDONUCLEOLYTIC	0.998254	1	-0.173483	-0.444886	5146	27	Nmnat1,H1f0,Cecr2,Foxl2,Bax,Dnase2a,Il6,Hsf1
69	GOBP_SISTER_CHROMATID_SEGREGATION	0.999788	1	0.164739	0.582961	4721	184	Esco2,Top2a,Kifc5b,Nsl1,Psrc1,Dlgap5,Hecw2,Knstrn,Ncapd3,Sgo1
70	GOBP_CELL_MORPHOGENESIS	0.0146899	0.563043	-0.299225	-1.1994	80	927	Arc,Gbx1,Egr2,Cldn3,Otx2,Nkx2-1,Ostn,Ret,Ngfr,Ermn,Isl1,Mag,Lpar1,Cckar,Syt2,Cnp,Cdc42ep1,Lhx9,Nr4a2,Ugt8a,Spry4,Unc5b,Prkcq,Clic4,Col15a1,Adora2a,Klf2,Dlx5,Dock5,Rhog,Shh,Fgd5,S100b,Fgfr2,Gdnf,Nefh,Ngf,Tnmd,Kdr,Rhobtb3,Tek,Myoc,Mcf2,Plxnb3,Mpl,Crabp2,Ddr1,Dock10,Parva,Myo10,Sparc,Cntn2,Chrna3,Arhgap18,Gab1,Rnd2,F11r,Atf4,Rnd3,Efna5,Lef1,Prox1,Sema6a,Shox2,Cdhr3,Pard6b,Bmp7,Pou3f2,Grb7,Ect2,Cdc42…
71	GOBP_CELL_MORPHOGENESIS_INVOLVED_IN_DIFFERENTIATION	0.0151013	0.570745	-0.314684	-1.23374	81	666	Arc,Gbx1,Egr2,Cldn3,Otx2,Nkx2-1,Ret,Ngfr,Isl1,Mag,Cckar,Cnp,Lhx9,Nr4a2,Spry4,Unc5b,Prkcq,Clic4,Col15a1,Dlx5,Dock5,Rhog,Shh,S100b,Fgfr2,Gdnf,Nefh,Ngf,Tnmd,Tek,Myoc,Mcf2,Plxnb3,Mpl,Crabp2,Dock10,Parva,Cntn2,Chrna3,Gab1,Rnd2,Atf4,Efna5,Lef1,Prox1,Sema6a,Shox2,Pard6b,Bmp7,Pou3f2,Grb7,Ephb3,Klf7,Ntn1,Zswim5,Nexn,Igsf9,Kif13b,Kif5b,Barhl2,Fezf1,Ephb1,Whrn,Efna2,Fermt2,Gfra1,Pard3,Micall2,Zfp385a,Axl,Gl…
72	GOBP_CYTOKINESIS	0.571619	1	-0.278962	-0.953235	3004	152	Snx33,Plk3,Anln,Kif23,Septin4,Kif4,Rxfp3,E2f8,Ccp110,Tex14,Ect2,Ckap2,Snx18,Rtkn,Drd3,Plk5,Septin10,Kif13a,Cdc14a,Drd2,Espl1,Septin2,Rhoc,Tmem250-ps,Cep55,Cecr2,Septin1,Snx9,Kif20a,Klhl13,Kif20b,Mitd1,Chmp6,Arl3,Nusap1,Septin6,Ankrd53,Rhoa,Plk4,Pkp4,Git1,Prkce
73	GOBP_NUCLEAR_TRANSCRIBED_MRNA_CATABOLIC_PROCESS	0.993238	1	0.202485	0.721412	4699	196	Rps6,Lsm5,Pnldc1,Rpl5,Rpl3,Rpl17,Eif3e,Rpl38,Rpl31,Lsm3,Magoh,Rps18,Rpl26,Rpl37,Tnks1bp1,Upf3b,Rps14,Rpl23,Rps27a,Rps23,Rpl24,Rps4x,Rps24,Exosc9,Rps29,Dis3,Rpl22,Lsm7,Cnot6l,Rpl10a,Rpl7,Rps11,Rpl30,Xrn2,Rpl10,Rps2,Rpl11,Tent2,Eif4enif1,Rpsa,Ssb,Dis3l2,Rps28,Nt5c3b,Polr2g,Mtpap,Exosc8,Rps19,Parn,Rpl27a,Pan3,Rpl21,Eif4a3,Pan2,Rpl7a,Smg6,Cnot10,Exosc7,Rps8,Smg9,Rpl35a,Rps12,Cnot1,Ttc37
74	GOBP_MITOCHONDRIAL_RNA_METABOLIC_PROCESS	0.999387	1	0.144614	0.4169	4892	47	Slirp,Cdk5rap1,Tefm,Pnpt1,Mterf2,Trit1,Mterf1b,Trmt5,Polrmt,Aars2,Fastkd5,Pus1
75	GOBP_MITOCHONDRIAL_RNA_PROCESSING	0.889803	1	0.284233	0.658087	4327	16	Cdk5rap1,Pnpt1,Trit1,Trmt5,Fastkd5,Pus1
76	GOBP_RNA_5_END_PROCESSING	0.863655	1	0.284219	0.709789	4205	23	Pnpt1,Pop7,Utp20,Ssb,Pop5,Tbl3,Rpp30,Rpp40,Rpp38,Pop1,Rpp21,Nop14
77	GOBP_RESPONSE_TO_ACID_CHEMICAL	0.703242	1	0.269429	0.891752	3383	111	Tnf,Gstp2,Th,Col6a1,Cybb,Icam1,Pdgfc,Col1a1,Col1a2,Nqo1,Col5a2,Meak7,Pdgfd,Edn1,F7,Akr1b3,Cps1,Chuk,Sh3bp4,Ipo5,Atp7a,Ass1,Atp2b4
78	GOBP_FORMATION_OF_EXTRACHROMOSOMAL_CIRCULAR_DNA	0.974311	1	0.220599	0.485747	4702	13	Slx4,Rtel1,Nbn,Smarcal1,Ercc1,Terf2,Xrcc5,Dna2,Terf1,Wrn,Xrcc3,Exo1,Blm
79	GOBP_SKELETAL_SYSTEM_DEVELOPMENT	0.657676	1	-0.249101	-0.94344	3559	410	Ccn1,Timp1,Trp63,Siglec15,Adamts4,Tiparp,Csrnp1,Dlx6,Sox9,Mdfi,Dlx5,Gdf11,Col13a1,Igf2,Bmp4,Shh,Tll1,Sfrp2,Fgfr2,Rflnb,Rarb,Hapln2,Tek,Myoc,Hhip,Phospho1,Snai2,Gdf10,Rarg,Smad7,Matn3,Pthlh,Sox4,Slc2a10,Shox2,Bmp7,Phex,Alpl,Fgfr3,Gpld1,Serpinh1,Bglap3,Ebp,Tmem107,Zfp385a,Gli2,Trp53,Tnfrsf11b,Stc1,Chad,Igf1,Nab2,Smad5,Hapln4,Itgb8,Spef2,Fbn2,Fgfr1,Cnmd,Bgn,Zfpm1,Spp2,Zfp219,Mdk,Wnt7a,Sox6,Nppc,Dhrs…
80	GOBP_OSSIFICATION	0.0460415	0.898457	-0.327259	-1.22356	245	356	Ccn1,Egr2,Junb,Trp63,Ostn,Dnai3,Sox9,Dlx5,Kazald1,Sox2,Col13a1,Igf2,Bmp4,Shh,Sox8,Sfrp2,Fgfr2,Rflnb,Gpc3,Tek,Myoc,Omd,Tob1,Phospho1,Gli1,Cited1,Snai2,Smad6,Sparc,Tob2,Penk,Npnt,Gdf10,Pparg,Atf4,Smad7,Lef1,Pthlh,Klf10,Shox2,Fzd9,Bmp7,Phex,Alpl,Fgfr3,Rest,Gpld1,Oxt,Bglap3,Trp53inp2,P2rx7,Creb3l1,Fermt2,Gli2,Enpp1,Gdpd2,Sema7a,Bmp2k,Kl,Stc1,Vegfc,Igf1,Nab2,Smad5,Ptch1,Fbn2,Mn1,Asgr2,H3f3a,Mdk,Wwtr1,…
81	GOBP_NEUROTRANSMITTER_UPTAKE	0.65214	1	-0.324008	-0.882041	3336	37	Gdnf,Kcnj10,Slc22a3,Atp1a2,Slc6a11,Slc1a6,Drd3,Slc22a1,Glul,Drd2,Slc18a2,Cln8,Itgb1,Gpm6b,Slc29a4,Slc38a1,Drd4,Slc1a3
82	GOBP_REGULATION_OF_NEUROTRANSMITTER_LEVELS	0.774867	1	-0.250446	-0.882827	4081	197	Tomt,Slc18a3,Syt2,Slc5a7,Adora2a,Stx19,Hcrt,Gdnf,Kcnj10,Prima1,Slc22a3,Chrna3,Atp1a2,Sncg,Sncaip,Unc13c,Slc6a11,Grm4,Slc1a6,Drd3,Baiap3,Slc22a1,Cplx1,Glul,Stx4a,Rims3,Slc32a1,Doc2b,Rph3a,Drd2,Slc18a2,Zfp219,Wnt7a,Cplx2,Gchfr,Ache,Cln8,Pnkd,Itgb1,Syt12,Dagla,Lin7c,Lrrk2,Gpm6b,Syt11,Pde1b,Pip5k1c,Gabra2,Rims1,Snap23,Psen1,Gad2
83	GOBP_ACTION_POTENTIAL	0.974177	1	0.216803	0.723803	4677	117	Kcne3,Scn10a,Kcne2,Pkp2,Dsc2,P2rx3,Gna15,Ntsr1,Rangrf,P2rx1,Kcnq1,Camk2d,Chrna4,Fkbp1b,Adra1a,Scn3a,Slc8a2,Gna14,Clcn1,Cnr2,Cacna1h,Sumo1,Slc8a1,Cacna1d
84	GOBP_RNA_METHYLATION	1	1	0.126915	0.397117	4880	77	Tyw3,Trmt6,Trmt11,Trmt9b,Mettl3,Lcmt2,Bcdin3d,Wtap,Rbm15,Henmt1,Trmt5,Mettl2,Nsun2,Trmt1,Cmtr1,Tgs1,Thumpd2,Virma,Gtpbp3,Mterf4,Trmt44,Fbl,Mettl8,Thumpd3,Pcif1,Ftsj1,Trdmt1,Rbm15b,Nop2,Trmt2a,Ftsj3,Tfb1m,Trmt1l,Thada,Dimt1,Trmt13,Rnmt,Tarbp1,Tfb2m,Mettl15,Cbll1,Nsun6,Mettl5,Hsd17b10,Mrm2,Alkbh8,Prorp,Nsun5,Trmt10a,Trmt61a,Mettl6,Trmo,Nsun4,Ramac,Trmt12,Mrm1,Mrm3,Zcchc4,Bud23,Fdxacb1,Mettl4,Emg1,T…
85	GOBP_PSEUDOURIDINE_SYNTHESIS	0.87482	1	0.290035	0.679111	4248	17	Rpusd3,Nhp2,Trub2,Pus10,Pus7,Pus1,Trub1
86	GOBP_CILIUM_OR_FLAGELLUM_DEPENDENT_CELL_MOTILITY	0.781166	1	0.263202	0.852638	3790	97	Tacr2,Qrich2,Dnah14,Tssk4,Wdr66,Rsph6a,Ccsap,Tcte1,Efhc2,Cfap69,Rsph9,Dnah7b,Dnah2,Dnah8,Dnah5,Ccdc39,Cfap157,Tacr3,Gapdhs,Dnah17,Bbs2,Gas8,Ccdc65,Cfap44,Catsper2,Rfx3,Tekt5,Sord,Catsper3
87	GOBP_OVARIAN_FOLLICLE_DEVELOPMENT	0.994898	1	-0.193046	-0.55438	5069	49	Gnrh1,Vgf,Inhba,Zfp830,Arrb1,Dmc1,Vegfa,Mmp14,Sod1,Amh,Foxl2,Bax,Gas2
88	GOBP_OOCYTE_MATURATION	0.83583	1	-0.300856	-0.732328	4296	21	Rxfp2,Sirt2,Pde3a,Nppc,Rec8,Dmc1
89	GOBP_RESPONSE_TO_PROTOZOAN	0.52924	1	-0.382138	-0.954677	2723	24	Gbp11,Gbp4,Gbp6
90	GOBP_BRANCHING_INVOLVED_IN_BLOOD_VESSEL_MORPHOGENESIS	0.380224	1	-0.405804	-1.05753	1964	29	Dll4,Shh,Sfrp2,Kdr,Lef1,Mdk,Srf,Tgfbr2,Nrarp,Vegfa,Sirt6,Abl1
91	GOBP_VASCULOGENESIS	0.228789	1	-0.375347	-1.14448	1172	69	Asb4,Junb,Tiparp,Zfp36l1,Shh,Kdr,Cited1,Aplnr,Amot,Adm,Tmem100,Itgb8,Cav1,Myo1e,Wnt7a,Ceacam1,Cd34,Tgfbr2,Vegfa,Hey1,Emp2
92	GOBP_GANGLIOSIDE_METABOLIC_PROCESS	0.130173	1	-0.527463	-1.31773	669	24	Neu2,St8sia6,Itgb8,St6galnac3,Neu4,Gm2a,Abca2,St8sia2,Neu1,St8sia3,B4galt5,St6galnac4,St8sia4
93	GOBP_GANGLIOSIDE_BIOSYNTHETIC_PROCESS	0.46383	1	-0.449725	-1.00393	2397	14	St8sia6,St6galnac3,St8sia2,St8sia3,B4galt5,St6galnac4,St8sia4
94	GOBP_MICROTUBULE_BUNDLE_FORMATION	0.995291	1	0.192641	0.621934	4860	94	Hydin,Dnaaf3,Psrc1,Rp1,Dnaaf1,Rsph6a,Cfap69,Rsph9,Dnah7b,Ccdc63,Dnah8,Dnah5,Ccdc39,Cfap157,Dnah17,Bbs2,Gas8,Ccdc65,Cfap44
95	GOBP_OSTEOBLAST_DIFFERENTIATION	0.0248671	0.724903	-0.376248	-1.32628	130	197	Ccn1,Junb,Trp63,Ostn,Dnai3,Sox9,Dlx5,Sox2,Igf2,Bmp4,Shh,Sox8,Sfrp2,Fgfr2,Myoc,Tob1,Gli1,Cited1,Snai2,Smad6,Penk,Npnt,Gdf10,Pparg,Atf4,Lef1,Pthlh,Shox2,Bmp7,Alpl,Rest,Bglap3,Trp53inp2,Creb3l1,Fermt2,Gli2,Gdpd2,Sema7a,Vegfc,Igf1,Smad5,Ptch1,Fbn2,H3f3a,Wwtr1,Nppc,Jag1,Ccn4,Ache,Igfbp5,Axin2,Nell1,Msx2,Rorb,Riox1,Ddr2,Nog,Gli3,Rassf2
96	GOBP_UROGENITAL_SYSTEM_DEVELOPMENT	0.0640953	0.964994	-0.331644	-1.21552	338	286	Trp63,Ret,Agt,Lif,Egr1,Adamts1,Tiparp,Sox9,Gdf11,Bmp4,Shh,Sox8,Sdc1,Arg2,Fgfr2,Foxj1,Gdnf,Gpc3,Rarb,Trp73,Tek,Gli1,Gcnt4,Cited1,Acta2,Tfap2b,Smad6,Npnt,Rarg,Car2,Smad7,Prox1,Sox4,Spry1,Vangl2,Bmp7,Fgf1,Ephb3,Pou3f3,Wnk4,Nphs1,Cyp26a1,Alox8,Gli2,Nkx3-1,Irx1,Smad5,Aldh1a2,Sec61a1,Tbx18,Ptch1,Ovol1,Mme,Sall1,Bmper,Lama5,Myo1e,Wwtr1,Jag1,Dll1,Tgfb2,Stk11,Adamts6,Cd34,Wdpcp,Epha4,Sdc4,Pdgfa,Serpinb5,N…
97	GOBP_METANEPHROS_DEVELOPMENT	0.0414548	0.859772	-0.457205	-1.39578	211	70	Ret,Lif,Egr1,Sox9,Gdf11,Bmp4,Shh,Sox8,Foxj1,Gdnf,Gpc3,Cited1,Tfap2b,Spry1,Bmp7,Pou3f3,Nkx3-1,Irx1,Ptch1,Sall1
98	GOBP_TEMPERATURE_HOMEOSTASIS	0.435878	1	-0.293045	-1.00571	2283	158	Prlr,Mc3r,Edn2,Egr1,Gadd45g,Aldh1a1,Prdm16,Adamts5,Hcrt,Acot11,Tshr,Kdm6b,Apln,Scd1,Plcl1,Atf4,Gpr3,Ptgs2,Dio2,Zfp516,Oxt,Gatm,Arrdc3,Zbtb7b,Ucp1,Syk,Ptger3,Hadh,Adrb1,Lama4,Cav1,Drd2,Elovl6,Zfp423,Stk11,Ache,Arntl,Ppargc1a,Epas1,Decr1,Adora1,Gja1,Ednrb,Adam17,Il15,Appl2,Stat6,Vegfa,Adrb3,Acadvl,Acadl
99	GOBP_FEVER_GENERATION	0.299025	1	0.563675	1.16811	1440	10	Tnf,Il1a,Il1b,Tnfsf11
100	GOBP_AMEBOIDAL_TYPE_CELL_MIGRATION	0.0656934	0.970813	-0.318722	-1.19609	350	373	Timp1,Nr4a1,Ret,Agt,Isl1,Prr5l,Folr1,Hspb1,Thbs1,Egr3,Dll4,Sox9,Itgb4,Dock5,Bmp4,Shh,Sox8,Tdgf1,Amotl2,Gdnf,Gpc3,Kdr,Tek,Anln,Gadd45a,Glipr2,Gna12,Sash1,Sparc,Sox10,Rffl,Hbegf,Pparg,Prox1,Sema6a,Bmp7,Fgf1,Ptgs2,Gpld1,Klf4,Amot,Sh3bp1,Prkd2,Syde1,P2rx4,Sema7a,Dpp4,Glul,Stc1,Vegfc,Jup,Rab13,Akap12,Amotl1,Nr2e1,Srpx2,Fgfr1,Ets1,Mmrn2,Sema6d,Sema4c,Ccr6,Bmper,Pik3r3,Lama5,Dock1,Kank1,Wnt7a,Cdh5,Ceaca…
101	GOBP_REGULATION_OF_CHROMATIN_ASSEMBLY_OR_DISASSEMBLY	0.399844	1	-0.423378	-1.05006	2051	23	Padi2,Tet1,Setdb2,Spty2d1
102	GOBP_ACROSOME_ASSEMBLY	0.424155	1	-0.474545	-1.04108	2194	13	Spaca1,Rfx2,Sox30,Zpbp,Knl1,Tmf1
103	GOBP_LONG_CHAIN_FATTY_ACID_METABOLIC_PROCESS	0.930871	1	0.234895	0.751138	4510	89	Cyp2f2,Gstp2,Adtrp,Cyp4f18,Gstm4,Acot4,Aloxe3,Cyp1b1,Mapk3,Slc27a6,Alox5
104	GOBP_CELLULAR_GLUCOSE_HOMEOSTASIS	0.551245	1	-0.287308	-0.955915	2855	126	Ngfr,Ano1,Zbtb20,Pim3,Camk2n1,Cltrn,Crh,Efna5,Sox4,Klf7,Gpld1,Kif5b,Mlxipl,Baiap3,Gck,Nr1h4,Stx4a,Adcy5,Gjb6,Neurod1,Pck1,Cftr,Pik3r1,Gas6,Ppargc1a,Selenot,Cartpt,Srf,Twnk,Cpb2,Gpr27,Ccdc186,Lrp1,Pik3ca,Vsnl1,Cdk16,Ppp3ca,Irs2,Hk2,Adra2a,Raf1,Gclm
105	GOBP_TRNA_5_LEADER_REMOVAL	0.65693	1	0.386258	0.85052	3170	13	Pop7,Ssb,Pop5,Rpp30,Rpp40,Rpp38,Pop1,Rpp21
106	GOBP_GASTRIC_ACID_SECRETION	0.845406	1	0.311938	0.69814	4084	14	Slc9a4,Kcnq1,Snx10,Cckbr,Ghrl
107	GOBP_IN_UTERO_EMBRYONIC_DEVELOPMENT	0.571455	1	-0.261126	-0.962828	3046	302	Ccn1,Junb,Lif,Plpp4,Zfp36l1,Slc5a7,Mdfi,Klf2,Igf2,Sox8,Fgfr2,St8sia6,Cited1,Sox10,Fzd5,Tet1,Tfeb,Otud7b,Lef1,Stil,Bmp7,E2f8,Nxn,Klf4,Amot,Pcdh12,Gli2,Adm,Trp53,Tmem100,Nasp,Igf1,Ptch1,Pou5f1,Spint1,Zfp830,Myo1e,Sox15,Adamts3,Epas1,Mafg,Srf,Tgfbr2,Chd7,Nog,Vash2,Gli3,Vegfa,Hey1,Ctr9,Wnt2,Ar,Capn2,Epb41l5,Actl6a,Psph,Ccnb2,Heg1,Sbds,Nsrp1,Cebpa,Dbn1,Slc25a20
108	GOBP_GASTRULATION_WITH_MOUTH_FORMING_SECOND	0.328061	1	-0.463139	-1.113	1679	20	Otx2,Nat8f1,Amot
109	GOBP_FORMATION_OF_PRIMARY_GERM_LAYER	0.552657	1	-0.297463	-0.949574	2838	95	Dusp1,Dusp5,Tbx6,Dusp4,Itgb4,Sox2,Bmp4,Sfrp2,Fgfr2,Kdm6b,Lef1,Bmp7,Klf4,Mmp15,Inhba,Macroh2a1,Pou5f1,Leo1,Col4a2,Gja1,Srf,Itgb1,Nog,Mmp14,Ctr9,Wnt11,Epb41l5
110	GOBP_ENDODERM_FORMATION	0.752145	1	-0.292107	-0.827949	3856	45	Dusp1,Dusp5,Dusp4,Sox2,Mmp15,Inhba,Macroh2a1,Pou5f1,Leo1,Col4a2,Nog,Mmp14,Ctr9
111	GOBP_CELL_FATE_SPECIFICATION	0.10701	1	-0.427856	-1.28243	544	63	Isl1,Tbx6,Sox9,Nkx2-2,Tbx21,Sox2,Shh,Sfrp2,Olig2,Sox1,Pou3f2,Gli2,Dmrta2,Esrp1,Tbx18,Ptch1,Pou5f1
112	GOBP_CELL_FATE_DETERMINATION	0.214438	1	-0.453565	-1.19421	1107	31	Isl1,Nkx2-2,Bmp4,Prox1,Klf4,Barhl2,Ptch1,Wnt7a,Jag1,Dll1,Mcl1,Ascl1
113	GOBP_MESODERMAL_CELL_FATE_COMMITMENT	0.665773	1	0.394015	0.838764	3228	11	Foxc2,Nodal,Pax2,Six2
114	GOBP_ENDODERMAL_CELL_FATE_COMMITMENT	0.919449	1	-0.282343	-0.594871	4736	11	Sox2,Pou5f1,Leo1,Ctr9
115	GOBP_FORMATION_OF_TRANSLATION_PREINITIATION_COMPLEX	0.860698	1	-0.320163	-0.663638	4460	10	Eif2s3x,Denr,Eif4h,Eif5,Rpl13a,Dhx29,Eif2s2,Eif4b,Mcts1,Eif2d
116	GOBP_FORMATION_OF_CYTOPLASMIC_TRANSLATION_INITIATION_COMPLEX	0.530167	1	-0.418565	-0.956644	2723	16	Eif3j2
117	GOBP_MORPHOGENESIS_OF_A_POLARIZED_EPITHELIUM	1	1	-0.150825	-0.509824	5223	141	Trp63,Sfrp2,Gpc3,Arhgef19,Fzd5,Vangl2,Sh3bp1,Nkd1,Dab2,Slc9a3r1,Lama5,Dvl3,Wnt7a
118	GOBP_EYE_PHOTORECEPTOR_CELL_DIFFERENTIATION	0.982257	1	0.212677	0.59332	4760	40	Th,Rp1,Crb1,Tulp1,Rpgrip1,Ush1c
119	GOBP_NEURAL_CREST_CELL_MIGRATION	0.0469943	0.900788	-0.489276	-1.41544	239	51	Ret,Isl1,Folr1,Bmp4,Shh,Sox8,Gdnf,Sox10,Sema6a,Bmp7,Sema7a,Sema6d,Sema4c,Lama5
120	GOBP_SOMITOGENESIS	0.813626	1	-0.274506	-0.800292	4107	54	Tbx6,Sfrp2,Lef1,Meox1,Trp53,Nkd1,Nkx3-1,Aldh1a2,Tbx18,Dll1,Myf5,Axin2,Nrarp,Epb41l5,Psen1,Ripply2
121	GOBP_ORGAN_INDUCTION	0.13554	1	-0.590552	-1.33195	695	15	Bmp4,Gdnf,Spry1,Fgf1,Wnt2,Ar,Wnt11
122	GOBP_MORPHOGENESIS_OF_A_BRANCHING_STRUCTURE	0.00630011	0.377554	-0.425634	-1.46845	32	166	Trp63,Nkx2-1,Agt,Ermn,Dll4,Sox9,Clic4,Col13a1,Bmp4,Shh,Sox8,Tdgf1,Sfrp2,Fgfr2,Gdnf,Gpc3,Kdr,Hhip,Ddr1,Cited1,Sox10,Npnt,Fzd5,Lef1,Prox1,Shox2,Spry1,Bmp7,Fgf1,Gli2,Adm,Nkx3-1,Timeless,Ptch1,Sall1,Ntn4,Drd2,Spint1,Lama5,Mdk,Cav3,Srf,Tgfbr2,Pdgfa,Nog,Nrarp,Gli3,Vegfa,Spry2,Mmp14,Lrrk2,Wnt2,Ar,Egf
123	GOBP_NEURON_MIGRATION	0.284861	1	-0.325055	-1.08404	1478	128	Gnrh1,Nkx2-1,Cckar,Mdga1,Nr4a2,Ddit4,Scrt1,Sema6a,Sox1,Cx3cl1,Ntn1,Barhl2,Fezf1,Axl,Fgfr1,Drd2,Mdk,Gas6,Srf,Col3a1,Vegfa,Dcc,Ascl1,Psen1,Barhl1,Kif20b,Mark2,Adgrg1,Bax
124	GOBP_MEMBRANE_RAFT_ASSEMBLY	0.213969	1	-0.604499	-1.25301	1108	10	Cav1,Pacsin2,Cav3,Rftn1,Emp2
125	GOBP_ESTABLISHMENT_OF_LYMPHOCYTE_POLARITY	0.496199	1	0.429149	0.978193	2414	15	Ccl21a,Gm12407,Crtam
126	GOBP_IMMUNOLOGICAL_SYNAPSE_FORMATION	0.553967	1	0.424812	0.935413	2673	13	Ccl21a,Gm12407
127	GOBP_MYELOID_DENDRITIC_CELL_ACTIVATION	0.808598	1	-0.309222	-0.752693	4156	21	Batf3,Itgb8,Camk4,Tgfbr2,Ltbr,Psen1
128	GOBP_MICROGLIAL_CELL_ACTIVATION	0.687615	1	0.312549	0.859298	3358	37	Tnf,Fpr2,Nr1d1,Snca,Aif1,Ager,Tyrobp,Tlr1
129	GOBP_LEUKOCYTE_HOMEOSTASIS	0.99734	1	0.187543	0.577339	4874	70	Hcar2,Rps6,Fas,Tnfrsf13b,Kitl,Anxa1,Lmo1,Foxp3,Jak3,Fadd,Cd74,Bak1
130	GOBP_PLASMA_MEMBRANE_REPAIR	0.211374	1	-0.594575	-1.25272	1088	11	Sytl4,Trim72,Cav3,Syt11
131	GOBP_NATURAL_KILLER_CELL_DIFFERENTIATION	0.84518	1	-0.314037	-0.708288	4339	15	Axl,Zbtb1,Gas6,Il15
132	GOBP_NEUTROPHIL_HOMEOSTASIS	0.849082	1	-0.313283	-0.687296	4393	13	Itpkb,Mpl,Axl,Slc7a11,Pde4b
133	GOBP_B_CELL_HOMEOSTASIS	0.999587	1	0.147156	0.376867	4843	26	Tnfrsf13b,Foxp3,Cd74,Bak1,Ada,Spns2
134	GOBP_B_CELL_APOPTOTIC_PROCESS	0.822168	1	0.304316	0.738152	4012	20	Bcl6,Cd74,Bak1,Pten,Slc39a10,Ada,Aurkb,Btk
135	GOBP_NATURAL_KILLER_CELL_PROLIFERATION	0.810149	1	-0.348018	-0.721375	4198	10	H2-T-ps,Il15,Ptpn22,H2-T23,Il12b
136	GOBP_CYTOKINE_PRODUCTION	0.837004	1	-0.233587	-0.911639	4559	621	H2-Bl,Ccr7,Cxcl5,Agt,Egr1,H2-Q7,Isl1,Mog,Ghsr,Ly96,Hspb1,Thbs1,Serpinb1a,Bcl6b,Cd4,Litaf,H2-Q2,Mapk13,Ido1,H2-T-ps,Mbp,Prkcq,Klf2,Sphk1,Lilra5,Il33,Nod2,Tbx21,Cd274,Arg2,Foxj1,Ccl19-ps1,Nlrc5,Card11,Saa1,Hspa1a,Nr4a3,Snai2,Fzd5,Zfp36,F11r,Erbin,Socs1,H2-Q1,Atf4,Otud7b,Ndrg2,Smad7,Lef1,Ermap,Apod,Slc2a10,Cx3cl1,Trib2,Ptgs2,H2-Q4,Ifi207,Rab7b,Klf4,Rnf135,Cd226,P2rx7,Zbtb7b,Tslp,Ddx58,Alox8,Prkd2,Tx…
137	GOBP_NEGATIVE_REGULATION_OF_CYTOKINE_PRODUCTION	0.628319	1	-0.261601	-0.936851	3336	228	Ccr7,Ghsr,Thbs1,Serpinb1a,Ido1,Klf2,Lilra5,Il33,Nod2,Tbx21,Cd274,Arg2,Foxj1,Nlrc5,Zfp36,Erbin,Otud7b,Ndrg2,Smad7,Lef1,Apod,Slc2a10,Cx3cl1,Trib2,Klf4,Rnf135,Ddx58,Lgals7,Axl,Lilrb4a,Anxa4,Rel,Inhba,Tlr8,Tlr6,Nr1h4,Abcd2,Igf1,Cx3cr1,Il1rl1,Laptm5,Zfpm1,Ilrun,Ceacam1,Arg1,Lrrc32,Hmox1,Dll1,Arrb1,Tgfb2,Ezr,Gas6,C5ar2,Cd34
138	GOBP_POSITIVE_REGULATION_OF_CYTOKINE_PRODUCTION	0.356152	1	-0.274564	-1.02874	1898	368	H2-Bl,Ccr7,Agt,Egr1,H2-Q7,Isl1,Ly96,Hspb1,Thbs1,Cd4,H2-Q2,Mapk13,Ido1,H2-T-ps,Mbp,Prkcq,Sphk1,Lilra5,Il33,Nod2,Cd274,Ccl19-ps1,Card11,Saa1,Hspa1a,Nr4a3,Fzd5,H2-Q1,Atf4,Ptgs2,H2-Q4,Ifi207,Rab7b,Rnf135,Cd226,P2rx7,Tslp,Ddx58,Alox8,Prkd2,Txk,Cd6,Ptafr,Gprc5b,Frmd8,Sema7a,Syk,Tlr8,Tlr6,Trim6,Gbp5,Card9,Ifi208,Il1rl1,Slamf6,Laptm5,Crcp,Drd2,Zfpm1,Il27,Afap1l2,Mdk,Inava,Myb,Ddt,Traf2,Cd86,Eif2ak2,Hmox1…
139	GOBP_HISTAMINE_SECRETION	0.725669	1	0.380869	0.789283	3496	10	Edn1,Snx4,Ada,Btk,Adcyap1
140	GOBP_MESONEPHROS_DEVELOPMENT	0.0234283	0.705909	-0.460876	-1.43482	119	80	Ret,Agt,Sox9,Gdf11,Bmp4,Shh,Sox8,Sdc1,Arg2,Fgfr2,Foxj1,Gdnf,Gpc3,Rarb,Cited1,Smad6,Npnt,Smad7,Spry1,Bmp7,Fgf1,Smad5,Ptch1,Sall1,Bmper,Lama5
141	GOBP_BLASTOCYST_DEVELOPMENT	0.980153	1	-0.212775	-0.662724	4987	81	Junb,Plpp4,St8sia6,Tet1,Klf4,Nasp,Igf1,Pou5f1,Zfp830
142	GOBP_BLASTOCYST_FORMATION	0.832011	1	-0.291071	-0.766375	4298	31	Junb,Tet1
143	GOBP_TROPHECTODERMAL_CELL_DIFFERENTIATION	0.373694	1	-0.484582	-1.08174	1931	14	Junb
144	GOBP_BLASTOCYST_GROWTH	0.9463	1	-0.25	-0.588333	4845	18	Igf1,Zfp830,Ctr9,Sbds
145	GOBP_INNER_CELL_MASS_CELL_PROLIFERATION	0.973657	1	0.229139	0.495699	4693	12	Gins1,Prpf19,Sall4,Gins4,Palb2,Zpr1
146	GOBP_RELEASE_OF_CYTOCHROME_C_FROM_MITOCHONDRIA	0.623384	1	-0.313086	-0.902872	3182	50	Avp,Cideb,Jun,Plaur,Fzd9,Trp53,Igf1,Clu,Moap1,Sod2,Bax,Fis1,Ghitm,Bok,Bcl2l11,Plscr3,Bbc3,Pink1,Sfn,Nol3
147	GOBP_EPITHELIAL_TO_MESENCHYMAL_TRANSITION	0.0263817	0.734558	-0.411546	-1.38073	136	133	Nkx2-1,Isl1,Sox9,Tcf7l2,Bmp4,Phldb1,Sfrp2,Fgfr2,Rflnb,Glipr2,Snai2,Smad7,Lef1,Spry1,Bmp7,Akna,Gcnt2,Fermt2,Tmem100,Dab2,Mad2l2,Fgfr1,Mdk,Wwtr1,Jag1,Tgfb2,Axin2,Tgfbr2,Trim62,Kbtbd8,Epha3,Nog,Spry2,Fam83d,Hpn,Hey1,Wnt2,Wnt11,Epb41l5,Heyl,Pef1,Foxf2,Dact3
148	GOBP_NEURAL_TUBE_FORMATION	0.5657	1	-0.295776	-0.944189	2905	95	Folr1,Bmp4,Trim71,Sfrp2,Rarg,Sox4,Stil,Vangl2,Bmp7,Adm,Ptch1,Sema4c,Spint1,Dvl3,Tgfb2,Sdc4,Cecr2,Nog,Shroom3,Luzp1,Ift52,Kif20b,Bcl10,Lias,Abl1,Tead2,Plxnb2,Grhl2,Fzd6,Sufu,Tulp3,Bmp5
149	GOBP_PROTEIN_INSERTION_INTO_MITOCHONDRIAL_MEMBRANE_INVOLVED_IN_APOPTOTIC_SIGNALING_PATHWAY	0.296799	1	-0.432895	-1.11933	1529	28	Trp63,Trp73,Trp53
150	GOBP_PHAGOLYSOSOME_ASSEMBLY	0.659381	1	-0.384041	-0.8573	3408	14	Rab20,Rab7b,Srpx,Rab14
151	GOBP_RECEPTOR_RECYCLING	0.961372	1	0.2315	0.618398	4653	32	Ramp3,Bves,Trat1,Snca,Pheta1
152	GOBP_ENDOTHELIAL_CELL_DEVELOPMENT	0.168859	1	-0.402122	-1.2053	859	63	Cldn3,Clic4,Col15a1,Cldn5,Ppp1r16b,Tnmd,Hapln2,F11r,Tjp3,Tjp2,Stc1,S1pr2,Cnmd,Vezf1,Zdhhc21,Wnt7a,Cdh5,Ezr,Tnfrsf1a,Plcb1,S1pr3,Rdx,Vegfa,Heg1,Pecam1,F2rl1,Met,Rapgef3
153	GOBP_ENDOTHELIAL_CELL_MORPHOGENESIS	0.0868558	1	-0.662929	-1.42986	449	12	Clic4,Col15a1,Tnmd,Stc1,Cnmd,Heg1,Met
154	GOBP_PLACENTA_DEVELOPMENT	0.112094	1	-0.377	-1.23095	582	109	Ccn1,Junb,Lif,Ghsr,Zfp36l1,Mdfi,Igf2,Fgfr2,Cited1,Fzd5,Pparg,Tfeb,Lef1,Htra1,Bmp7,E2f8,Pcdh12,Adm,Stc1,Itgb8,Mme,Spint1,Sox15,Cyp27b1
155	GOBP_EMBRYONIC_PLACENTA_DEVELOPMENT	0.0123264	0.522281	-0.512307	-1.54551	62	65	Ccn1,Junb,Lif,Zfp36l1,Mdfi,Igf2,Fgfr2,Cited1,Fzd5,Tfeb,Lef1,Bmp7,E2f8,Pcdh12,Adm
156	GOBP_MATERNAL_PLACENTA_DEVELOPMENT	0.306245	1	-0.433786	-1.11242	1578	27	Junb,Lif,Ghsr
157	GOBP_TISSUE_HOMEOSTASIS	0.77719	1	-0.24878	-0.887964	4115	221	Cldn3,Siglec15,Hspb1,Trf,Sox9,Rpe65,Mbp,Nod2,Cldn5,Cdh23,Slc12a2,Pdk4,Atp1b2,Slc39a8,F11r,Rp1l1,Car2,Tjp3,Gcnt2,Bglap3,Trp53inp2,P2rx7,Whrn,Cd38,Tjp2,Tnfrsf11b,P2rx4,Syk,Esrrb,Lyz2,Slc28a2,Klhl10,Zfp830,Gjb6,Neurod1,Rcn3,Wwtr1,Inava,Jam2,Cdh5,Lipa,Stk11,Prkca,Epas1,Cd34,Cln8,Gja1,Cartpt,Srf
158	GOBP_RETINA_HOMEOSTASIS	0.872683	1	0.255343	0.773439	4283	63	Ltf,Cdhr1,Rp1,Bbs12,Jchain,Crb1,Tulp1,Cib2,Nphp3,Slc2a1,Ush1c,Bbs2,Spata7,Actg1,Nxnl2,Tub,Ush1g
159	GOBP_CELL_KILLING	0.33832	1	-0.325484	-1.05676	1763	105	H2-Bl,Slamf7,Cxcl5,Klrd1,H2-Q7,Cd59b,H2-Q2,H2-T-ps
160	GOBP_LEUKOCYTE_MEDIATED_CYTOTOXICITY	0.081804	1	-0.417633	-1.3002	418	80	H2-Bl,Slamf7,Cxcl5,Klrd1,H2-Q7,H2-Q2,H2-T-ps
161	GOBP_REGULATION_OF_LEUKOCYTE_MEDIATED_CYTOTOXICITY	0.115796	1	-0.431569	-1.27694	584	59	H2-Bl,Cxcl5,Klrd1,H2-Q7,H2-Q2,H2-T-ps,H2-Q1,H2-Q4,Cd226
162	GOBP_NEGATIVE_REGULATION_OF_LEUKOCYTE_MEDIATED_CYTOTOXICITY	0.00524985	0.357708	-0.708943	-1.74208	26	22	H2-Bl,Klrd1,H2-Q7,H2-Q2,H2-T-ps,H2-Q1,H2-Q4
163	GOBP_T_CELL_MEDIATED_CYTOTOXICITY	0.0410397	0.857721	-0.537697	-1.46376	209	37	H2-Bl,Klrd1,H2-Q7,H2-Q2,H2-T-ps,H2-Q1,H2-Q4
164	GOBP_REGULATION_OF_T_CELL_MEDIATED_CYTOTOXICITY	0.0226437	0.691877	-0.589882	-1.55313	116	31	H2-Bl,Klrd1,H2-Q7,H2-Q2,H2-T-ps,H2-Q1,H2-Q4
165	GOBP_POSITIVE_REGULATION_OF_T_CELL_MEDIATED_CYTOTOXICITY	0.0255261	0.728636	-0.627657	-1.55672	130	23	H2-Bl,H2-Q7,H2-Q2,H2-T-ps,H2-Q1,H2-Q4
166	GOBP_REGULATION_OF_RECEPTOR_RECYCLING	0.916016	1	0.261379	0.652749	4460	23	Ramp3,Bves,Trat1,Snca
167	GOBP_POSITIVE_REGULATION_OF_RECEPTOR_RECYCLING	0.915149	1	0.275795	0.617247	4421	14	Ramp3,Bves,Snca
168	GOBP_POSITIVE_REGULATION_OF_PROTEIN_PHOSPHORYLATION	0.0126606	0.522547	-0.314529	-1.23931	68	716	Ccn1,Ccl21b,Prlr,Fgf3,Ccr7,Cldn3,Prkcd,Rspo1,Musk,Ret,Agt,Lif,Avp,Gadd45b,Egr1,Isl1,Prr5l,Gadd45g,Lpar1,Thbs1,Dusp6,Cd4,Prok2,Trf,Dusp5,Pde8a,Calcr,Gdf1,Thbs4,Adra2b,Erbb3,Cdkn1a,Sox9,Sphk1,Lilra5,Gdf11,Rarres2,Nod2,Igf2,Bmp4,Tdgf1,Map3k1,Sfrp2,Ngf,Kdr,Ccl19-ps1,Trp73,Tek,Gadd45a,Saa1,Sash1,Plaur,Hbegf,Fzd5,Chrna3,Gdf10,Socs1,Crh,Traf4,Efna5,Prox1,Map3k11,Tec,Gh,Aplnr,Cx3cl1,Bmp7,Fgf1,Il11,Fpr1,E…
169	GOBP_ENDOTHELIAL_CELL_PROLIFERATION	0.167978	1	-0.344795	-1.16003	874	135	Nr4a1,Ngfr,Ghsr,Thbs1,Prok2,Thbs4,Egr3,Dll4,Igf2,Bmp4,Ppp1r16b,Tnmd,Kdr,Tek,Plxnb3,Apln,Sparc,Pparg,Prox1,Aplnr,Prkd2,Pdcl3,Vegfc,Aldh1a2,Fgfr1,Cav1,Bmper,Cnmd,Mdk,Arg1,Hmox1,Apoe,Prkca,Cd34,Gja1,Adam17,Vash2,Nrarp,Vegfa,Mmp14,Fgfbp1,Wnt2,Scg2,Egf
170	GOBP_NEGATIVE_REGULATION_OF_ENDOTHELIAL_CELL_PROLIFERATION	0.752827	1	-0.299509	-0.820432	3861	38	Ngfr,Thbs1,Dll4,Tnmd,Sparc,Pparg
171	GOBP_POSITIVE_REGULATION_OF_ENDOTHELIAL_CELL_PROLIFERATION	0.155926	1	-0.384743	-1.20195	795	83	Nr4a1,Ghsr,Thbs4,Egr3,Igf2,Bmp4,Ppp1r16b,Kdr,Tek,Plxnb3,Apln,Prox1,Aplnr,Prkd2,Pdcl3,Vegfc,Fgfr1,Mdk,Arg1,Hmox1,Prkca,Adam17,Vash2,Nrarp,Vegfa,Fgfbp1,Wnt2,Scg2,Egf
172	GOBP_POSTSYNAPTIC_MEMBRANE_ORGANIZATION	0.120894	1	-0.488361	-1.30855	621	34	Musk,Gdnf,Fzd9,Rapsn,Shisa6,Shank3,Apoe,Zdhhc2,Slc7a11,Lrp4,Chrnb1,Rer1,Ptn,Ssh1,Lrrc4,Lhfpl4,Fnta,Nrxn2
173	GOBP_VASCULATURE_DEVELOPMENT	0.00918442	0.469955	-0.324973	-1.26864	49	623	Ccn1,Nr4a1,Asb4,Junb,Lif,Ngfr,Egr1,Apold1,Isl1,Adamts1,Folr1,Ghsr,Hspb1,Tiparp,Thbs1,Prok2,Thbs4,Ptgis,Egr3,Dll4,Zfp36l1,Unc5b,Clic4,Col15a1,Tnfrsf12a,Tcf7l2,Klf2,Sphk1,Mcam,Cldn5,Bmp4,Shh,Tdgf1,Jun,Amotl2,Sfrp2,Fgfr2,Gpc3,Ppp1r16b,Tnmd,Kdr,Tek,Slc12a2,Apln,Gadd45a,Cited1,Hhex,Parva,Acta2,Sash1,Tfap2b,Smad6,Vav3,Sparc,Fzd5,Gab1,Pparg,Smad7,Lef1,Prox1,Itgax,Sox4,Apod,Slc2a10,Sema6a,Aplnr,Pknox1,Bm…
174	GOBP_LYMPH_VESSEL_DEVELOPMENT	0.93149	1	0.252266	0.646054	4513	26	Foxc2,Sox18,Tbx1,Epha2
175	GOBP_LYMPHANGIOGENESIS	0.733169	1	0.342836	0.802744	3560	17	Foxc2,Sox18,Epha2,Ptpn14,Flt4,Tie1,Ppp3cb,Ccbe1,Vash1
176	GOBP_REGULATION_OF_CELL_MATRIX_ADHESION	0.634985	1	-0.279256	-0.920499	3306	118	Ccl21b,Ccr7,Thbs1,Arhgap6,Onecut2,Kdr,Tek,Myoc,Ddr1,Efna5,Apod,Cx3cl1,Fermt2,Jup,Fam107a,Plau,Jag1,Pik3r1,Myf5,Onecut1,Limch1,Map4k4,Wdpcp,Sdc4,Ccl28,Epha3,Postn,Vegfa,Mmp14,Utrn,Emp2,Gpm6b,Epb41l5
177	GOBP_NEGATIVE_REGULATION_OF_CELL_MATRIX_ADHESION	0.633372	1	-0.329225	-0.891079	3252	36	Thbs1,Arhgap6,Myoc,Apod,Fam107a,Jag1,Pik3r1,Map4k4,Postn,Mmp14,Lrp1
178	GOBP_POSITIVE_REGULATION_OF_CELL_MATRIX_ADHESION	0.868167	1	-0.261627	-0.761372	4398	53	Ccl21b,Ccr7,Kdr,Tek,Myoc
179	GOBP_POSITIVE_REGULATION_OF_NEUROTRANSMITTER_SECRETION	0.900156	1	-0.288781	-0.660018	4624	16	Adora2a,Baiap3
180	GOBP_SYNAPTIC_TRANSMISSION_DOPAMINERGIC	0.473532	1	0.392064	0.987581	2298	24	Th,Drd5,Slc6a3,Prkn,Snca,Slc6a4
181	GOBP_STARTLE_RESPONSE	0.550273	1	-0.380057	-0.942617	2823	23	Adora2a,Glra1,Penk,Drd3,Drd2,Grin2d,Slitrk6,Ucn
182	GOBP_BLOOD_VESSEL_REMODELING	0.747758	1	-0.300063	-0.82195	3835	38	Agt,Lif,Dll4,Tmbim1
183	GOBP_RESPONSE_TO_AMPHETAMINE	0.586669	1	0.353469	0.913679	2842	27	Dbh,Th,Icam1,Drd5
184	GOBP_RENAL_SYSTEM_PROCESS_INVOLVED_IN_REGULATION_OF_BLOOD_VOLUME	0.659903	1	-0.38825	-0.851765	3414	13	Cyp4f14,Gja5,Gas6,Adora1,Gja1,Emp2,F2rl1,Ptpro,Coro2b
185	GOBP_REGULATION_OF_SYSTEMIC_ARTERIAL_BLOOD_PRESSURE_BY_HORMONE	0.634868	1	-0.33967	-0.885184	3280	29	Agt,Edn2,Avpr1a,Ace2,Mme,Rasl10b
186	GOBP_REGULATION_OF_SYSTEMIC_ARTERIAL_BLOOD_PRESSURE_BY_CIRCULATORY_RENIN_ANGIOTENSIN	0.936499	1	-0.262023	-0.565152	4851	12	Ace2,Mme,F2rl1,Enpep,Ace
187	GOBP_MORPHOGENESIS_OF_AN_EPITHELIUM	0.23026	1	-0.279442	-1.07027	1250	482	Ccn1,Trp63,Nkx2-1,Ret,Agt,Lif,Ngfr,Folr1,Dll4,Tbx6,Sox9,Clic4,Sostdc1,Tbx21,Bmp4,Trim71,Shh,Sox8,Sfrp2,Fgfr2,Gdnf,Gpc3,Kdr,Hhip,Zic3,Arhgef19,Ddr1,Cited1,Sox10,Krt12,Hbegf,Npnt,Fzd5,Rarg,Lef1,Prox1,Itgax,Sox4,Stil,Spry1,Vangl2,Bmp7,Fgf1,Ntn1,Klf4,Wnk4,Sh3bp1,Lbx2,Prkd2,Fermt2,Setdb2,Wnt10a,Gli2,Adm,Nkd1,Nkx3-1,Dab2,Vegfc,Irx1,Aldh1a2,Slc9a3r1,Timeless,Tbx18,Ptch1,Sall1,Ntn4,Sema4c,Spint1,Lama5,Dv…
188	GOBP_MORPHOGENESIS_OF_AN_EPITHELIAL_SHEET	0.142008	1	-0.427966	-1.25172	716	55	Ccn1,Dll4,Ddr1,Hbegf,Bmp7,Fermt2,Wnt7a,Arhgap24,Ceacam1,Jag1,Rhoc,Srf,Adam17,Lin7c,Hoxb4,Arhgap12,Pdpn,Notch1,Cd151,Megf8,Rhoa,Phldb2
189	GOBP_RESPONSE_TO_DIETARY_EXCESS	0.338609	1	-0.463717	-1.10359	1732	19	Nmur2,Pcsk1n,Vgf,Ucp1,Adrb1,Apoe,Ppargc1a,Appl2,Rmi1,Slc25a25
190	GOBP_REGULATION_OF_THE_FORCE_OF_HEART_CONTRACTION	0.235477	1	-0.474367	-1.18509	1211	24	Edn2,Apln,Atp1a2,Myh7,Adm,Adrb1,Cav1,Gaa,Chga
191	GOBP_REGULATION_OF_HEART_RATE	0.435963	1	-0.323819	-1.00813	2232	80	Mc3r,Edn2,Scn4b,Isl1,Dsp,Kcnj5,Scn5a,Avpr1a,Ctnna3,Kcne4,Kcnj2,Oxt,Myh7,Adm,Hcn4,Scn1b,Casq2,Jup,Adrb1,Cav1,Drd2
192	GOBP_REGULATION_OF_SODIUM_ION_TRANSPORT	0.519328	1	-0.311238	-0.968962	2659	80	Scn4b,Scn5a,Atp1b2,Atp1a2,Fxyd1,Nkain4,Wnk4,P2rx7,Kif5b,Drd3,P2rx4,Scn1b,Slc9a3r1,Nkain1,Drd2,Ahcyl1,Per1,Cav3,Serpine2,Fgf11,Atp1b3,Utrn,Commd1,Glrx,Fxyd3,Osr1
193	GOBP_G_PROTEIN_COUPLED_RECEPTOR_INTERNALIZATION	0.447517	1	-0.453347	-1.02249	2297	15	Apln,Drd3,Adm,Arr3,Drd2,Arrb1,Necab2,Gtf2h2
194	GOBP_SPROUTING_ANGIOGENESIS	0.0447819	0.884788	-0.407296	-1.33993	232	116	Nr4a1,Ngfr,Ghsr,Thbs1,Egr3,Dll4,Klf2,Bmp4,Tdgf1,Ppp1r16b,Kdr,Tek,Parva,Lef1,Sema6a,Aplnr,Fgf1,E2f8,Ptgs2,Gpld1,Klf4,Creb3l1,Glul,Vegfc,Nr2e1,Srpx2,Mmrn2,Bmper,Pik3r3,Slc39a12,Ceacam1,Hmox1,Dll1
195	GOBP_CELL_MIGRATION_INVOLVED_IN_SPROUTING_ANGIOGENESIS	0.138633	1	-0.435626	-1.26023	707	51	Nr4a1,Thbs1,Egr3,Dll4,Tdgf1,Kdr,Ptgs2,Gpld1,Klf4,Nr2e1,Srpx2,Mmrn2,Pik3r3,Hmox1,Srf,Vegfa,Fgfbp1
196	GOBP_BLOOD_VESSEL_ENDOTHELIAL_CELL_PROLIFERATION_INVOLVED_IN_SPROUTING_ANGIOGENESIS	0.0274266	0.734558	-0.637192	-1.55102	140	21	Ngfr,Thbs1,Dll4,Bmp4,Ppp1r16b,Aplnr,Bmper,Hmox1,Nrarp,Vegfa,Fgfbp1
197	GOBP_POSITIVE_REGULATION_OF_NEUROBLAST_PROLIFERATION	0.472087	1	-0.410438	-0.999066	2426	21	Shh,Sox10,Cx3cl1,Dmrta2,Vegfc,Cx3cr1,Drd2,Gli3,Vegfa
198	GOBP_POSITIVE_REGULATION_OF_MESENCHYMAL_CELL_PROLIFERATION	0.474227	1	-0.409889	-0.99773	2437	21	Sox9,Shh,Fgfr2,Shox2,Tgfbr2,Pdgfa,Vegfa,Wnt2,Prrx1,Irs2,Ihh
199	GOBP_CHONDROCYTE_DIFFERENTIATION	0.57115	1	-0.295086	-0.941984	2933	95	Sox9,Bmp4,Sfrp2,Rflnb,Rarb,Snai2,Rarg,Smad7,Pthlh,Shox2,Fgfr3,Gpld1,Serpinh1,Gli2,Zfp219,Mdk,Wnt7a,Sox6,Nppc,Ccn4,Trps1,Axin2,Maf,Tgfbr2,Pkdcc,Bpnt2,Gli3,Osr1,Sox5,Chst11,Bmp6,Chadl,Ptpn11,Trip11,Mustn1
200	GOBP_CHONDROCYTE_DEVELOPMENT	0.0820563	1	-0.534744	-1.38269	422	28	Sox9,Sfrp2,Rflnb,Rarg,Smad7,Pthlh,Shox2,Serpinh1
201	GOBP_EPITHELIAL_CELL_DEVELOPMENT	0.0144049	0.562048	-0.392064	-1.37567	75	189	Trp63,Cldn3,Tomt,Fosl2,Cdkn1a,Sox9,Clic4,Bfsp2,Col15a1,Adamtsl4,Onecut2,Nkx2-2,Cldn5,Bmp4,Six3,Sox8,Sdc1,Foxj1,Ppp1r16b,Rarb,Tnmd,Hapln2,Acta2,F11r,Rarg,Atf4,Prox1,Tjp3,Nphs1,Insm1,Whrn,Tjp2,Slc4a5,Stc1,Rab13,Slc9a3r1,S1pr2,Cnmd,Vezf1,Myo1e,Ntrk1,Zdhhc21,Wnt7a,Cdh5,Kdf1,Jag1,Dll1,Onecut1,Ezr,Tnfrsf1a,Triobp,Arntl,Arid4a,Wdpcp,Tigar,Plcb1,S1pr3,Tmc1,Palld,Rdx,Shroom3,Vegfa,Slitrk6,Sod1,Ar,Epb41l5
202	GOBP_COLUMNAR_CUBOIDAL_EPITHELIAL_CELL_DIFFERENTIATION	0.133215	1	-0.418062	-1.25039	676	62	Trp63,Cdkn1a,Nkx2-2,Bmp4,Fgfr2,Rarb,Rarg,Prox1,Sox4,Insm1,Neurod1,Dll1,Arntl,Tigar,Wnt11,Ascl1,Pax6,Bmp6,Il6st,Abl1,Yipf6,Notch1
203	GOBP_COLUMNAR_CUBOIDAL_EPITHELIAL_CELL_DEVELOPMENT	0.0997085	1	-0.499758	-1.33908	512	34	Cdkn1a,Nkx2-2,Bmp4,Rarb,Rarg,Insm1,Dll1,Arntl,Tigar,Pax6,Bmp6,Il6st,Yipf6
204	GOBP_GLANDULAR_EPITHELIAL_CELL_DIFFERENTIATION	0.136842	1	-0.465236	-1.2744	701	38	Trp63,Nkx2-2,Bmp4,Fgfr2,Rarb,Rarg,Prox1,Insm1,Neurod1,Dll1,Arntl
205	GOBP_GLANDULAR_EPITHELIAL_CELL_DEVELOPMENT	0.0604235	0.964994	-0.574318	-1.43479	310	24	Nkx2-2,Bmp4,Rarb,Rarg,Insm1,Dll1,Arntl,Pax6,Bmp6
206	GOBP_EPITHELIAL_CELL_MATURATION	0.463617	1	-0.470954	-1.01579	2401	12	Cdkn1a,Six3
207	GOBP_OSTEOBLAST_DEVELOPMENT	0.492113	1	-0.436692	-0.984926	2526	15	Shh,Pthlh,Bglap3,Gli2,Ache
208	GOBP_REGULATION_OF_OXIDATIVE_PHOSPHORYLATION	0.998971	1	0.154137	0.377403	4855	21	Snca,Cox7a2,Atp7a,Uqcc2,Antkmt
209	GOBP_PROTEIN_DEPALMITOYLATION	0.735481	1	-0.37823	-0.783999	3811	10	Lyplal1,Abhd17a,Abhd12,Lypla2,Abhd13,Abhd17c,Lypla1,Abhd17b,Ppt1,Abhd10
210	GOBP_LENS_DEVELOPMENT_IN_CAMERA_TYPE_EYE	0.199332	1	-0.385322	-1.1672	1014	67	Cryab,Bfsp2,Bmp4,Six3,Cryga,Atf4,Prox1,Spry1,Sox1,Nhs,Hipk2,Bcar3,Lctl,Crybg3,Wnt7a,Nectin1,Maf,Slc7a11,Tgfbr2,Spry2,Slitrk6,Wnt2,Crygn
211	GOBP_LENS_MORPHOGENESIS_IN_CAMERA_TYPE_EYE	0.158017	1	-0.557024	-1.29294	812	17	Bmp4,Atf4,Prox1,Sox1,Hipk2,Bcar3,Lctl,Nectin1
212	GOBP_REGULATION_OF_RECEPTOR_INTERNALIZATION	0.0745683	1	-0.472813	-1.3578	379	49	Arc,Rspo1,Apln,Hpca,Cd63,Drd3,Syk,Drd2,Arrb1,Mtmr2,Ankrd13a,Vegfa,Egf,Necab2,Ntf3,Fmr1,Drd4
213	GOBP_NEGATIVE_REGULATION_OF_RECEPTOR_INTERNALIZATION	0.964831	1	-0.23695	-0.519834	4992	13	Mtmr2,Ankrd13a,Necab2,Ankrd13b
214	GOBP_POSITIVE_REGULATION_OF_RECEPTOR_INTERNALIZATION	0.68297	1	-0.341477	-0.846932	3504	23	Apln,Cd63,Syk,Drd2,Arrb1,Vegfa,Egf,Ntf3,Fmr1
215	GOBP_AUDITORY_RECEPTOR_CELL_MORPHOGENESIS	0.918791	1	0.265948	0.615751	4468	16	Grxcr2,Strc,Lhfpl5
216	GOBP_TRNA_WOBBLE_BASE_MODIFICATION	0.99201	1	0.191342	0.464122	4841	20	Trmt9b,Elp1,Elp5,Trmu,Alkbh1,Gtpbp3,Elp3
217	GOBP_STORE_OPERATED_CALCIUM_ENTRY	0.78173	1	-0.330029	-0.766051	4021	17	Efhb
218	GOBP_CYTOPLASMIC_TRANSLATION	0.992831	1	-0.200464	-0.634806	5123	90	Rpl17-ps8,Eif3j2
219	GOBP_CYTOPLASMIC_TRANSLATIONAL_ELONGATION	0.87736	1	0.309904	0.642219	4227	10	Dph5,Dph7,Cpeb2,Dph6,Dph2,Rplp2,Cpeb3,Dph1
220	GOBP_CYTOPLASMIC_TRANSLATIONAL_INITIATION	0.876813	1	-0.273508	-0.729762	4533	33	Eif3j2
221	GOBP_SOMATIC_DIVERSIFICATION_OF_IMMUNE_RECEPTORS	0.97941	1	-0.216053	-0.643353	4946	61	Tbx21,Lef1,Swap70,Tnfsf13,Mad2l2,Slc15a4,Ccr6,Cd28,Cd40,Rnf168
222	GOBP_ACTIVATION_OF_INNATE_IMMUNE_RESPONSE	0.982927	1	0.213358	0.723109	4720	130	Muc2,Hck,Ifi211,Muc5ac,Psmb11,Muc13,Muc3a,Clec4n,Ifi209,Plcg2,Psmb8,Ifi204,Psmb7,Zbp1,Tyrobp,Ffar2,Psme2,Chuk,Psmc3,Psma3,Psma2,Ep300,Psmb3,Xrcc6,Relb,Psme4
223	GOBP_PATTERN_RECOGNITION_RECEPTOR_SIGNALING_PATHWAY	0.678141	1	0.260493	0.91779	3210	175	S100a8,S100a9,Ltf,Nlrp6,Tnip3,Irak3,Dhx58,Cd14,Smpdl3b,Lacc1,Nr1d1,Esr1,Tlr5,Ifi35,Slc15a3,Tlr1,Fadd,Cd300lf,Ffar2,Tkfc,Rps27a,Birc3,Ctss
224	GOBP_TOLL_LIKE_RECEPTOR_SIGNALING_PATHWAY	0.368103	1	0.30506	1.03391	1767	130	S100a8,S100a9,Ltf,Nlrp6,Tnip3,Irak3,Cd14,Smpdl3b,Nr1d1,Esr1,Tlr5,Ifi35,Tlr1,Fadd,Cd300lf,Rps27a,Birc3,Ctss
225	GOBP_NATURAL_KILLER_CELL_MEDIATED_IMMUNITY	0.028784	0.736369	-0.511097	-1.47856	146	51	H2-Bl,Slamf7,Klrd1,H2-Q7,H2-Q2,H2-T-ps,H2-Q1,H2-Q4,Cd226
226	GOBP_POSITIVE_REGULATION_OF_DEFENSE_RESPONSE_TO_VIRUS_BY_HOST	0.690305	1	-0.338428	-0.845478	3552	24	Ddx58,Trim6,Il27,Dtx3l,Mavs,Ptpn22,Sting1,Trim44,Il12b,Parp9,Zc3h12a,Traf3ip2
227	GOBP_RESPONSE_TO_MOLECULE_OF_BACTERIAL_ORIGIN	0.756813	1	-0.247513	-0.903157	3998	273	Fos,Ccr7,Mgst2,Gnrh1,Cxcl5,Ghsr,Bdkrb1,Ly96,Cnp,Trib1,Litaf,Ido1,Nod2,Cd274,Jun,Fgfr2,Cited1,Sash1,Smad6,Sparc,Penk,Fzd5,Zfp36,Erbin,Ggt1,Cx3cl1,Mrc1,Cyp1a1,Alpl,S100a14,Cxcl1,Timp4,Sirt2,Cd6,Ptafr,Axl,Trim12c,Adm,Tlr6,Nr1h4,Trim6,Akap12,Card9,Trim5,Cx3cr1,Loxl1,Gjb6,Il10ra,Nfkbia,Cyp27b1,Inava,Pck1,Ccr5,Cdk19,Cd180,Cd86,Arg1,Gng12,Ly86,Cd40,Prkca,Nfkbib,Ppargc1a
228	GOBP_HEMATOPOIETIC_PROGENITOR_CELL_DIFFERENTIATION	0.694666	1	0.262671	0.908545	3307	153	Esco2,Rbm47,Trex1,Top2a,Psmb11,Tnfrsf13b,Bves,Kitl,Lmo1,Psmb8,Runx1,Pld4,Psmb7,Hes5,Spi1,Tal1,Ext1,Hyal2,Psme2,Ociad2,Mettl3,Sfrp1,Psmc3,Psma3,Psma2,Zfat,Nudt21,Psmb3,Psme4,Ciao3,Tent2
229	GOBP_ADAPTIVE_IMMUNE_RESPONSE	0.728164	1	-0.247567	-0.917784	3859	325	H2-Bl,Slamf7,Prkcd,Klrd1,Hlx,H2-Q7,Tmem98,Cd4,H2-Q2,H2-T-ps,Prkcq,Il33,Nod2,Tbx21,Cd274,Arg2,Foxj1,Ccl19-ps1,Tarm1,Bmx,Fzd5,Tfeb,H2-Q1,Otud7b,Smad7,Lef1,H2-Eb1,Tec,Il4i1,Clec10a,H2-Q4,Cd226,C1ra,Zbtb7b,Prkd2,Txk,Cd6,Swap70,Lilrb4a,Syk,Tlr8,Fcamr,Fgl1,Lat2,Tnfsf13,Mad2l2,Cd79a,Itk,Nfkbid,Il1rl1,Slamf6,Slc15a4,Ccr6,Zbtb1,Tnfrsf17,Il27,Hpx,Alox15,Camk4,Ceacam1,Traf2,Cd86,Jag1,Arg1,Mr1,Clu,Cd28,Rftn1…
230	GOBP_ORGAN_OR_TISSUE_SPECIFIC_IMMUNE_RESPONSE	0.297912	1	0.473751	1.1362	1454	19	Ltf,Trex1,Il6ra,Ffar2,Rab17
231	GOBP_IMMUNE_EFFECTOR_PROCESS	0.998426	1	0.20907	0.849347	4440	984	Lcn2,S100a8,S100a9,Ltf,Plac8,Pnp2,Dsg1b,Aire,Tnf,Fcgr4,Dbh,Gstp2,Il18rap,Mpo,Fpr2,Gm12407,Bcl3,Hbb-bt,Cda,Mmp9,Oas1g,Trex1,Lrg1,Hck,Sell,Spn,Gpr84,Ifi211,Cfi,H2-DMb1,Il1r1,Bst1,Tbc1d10c,Angpt1,Sh2d1b1,Cybb,Ifit3,Rps6,Il20rb,Myo1g,Pram1,Icam1,Rab44,Acpp,C8g,Nlrp3,Cd44,Rab37,Tspan32,Colec11,Masp2,Irak3,Dhx58,Klk7,Oas3,Stxbp2,Cd14,Il13ra2,C4a,Isg20,Fgr,Gsdmd,Anxa1,Adam8,Ifitm2,Tnfrsf4,Atp8b4,Rac2,Ma…
232	GOBP_ACTIVATION_OF_IMMUNE_RESPONSE	0.997199	1	-0.203644	-0.766367	5340	383	H2-Bl,Ccr7,Prkcd,Klrd1,H2-Q7,Mog,Cd59b,Cd4,H2-Q2,Plpp4,Prkcq,Nod2,Cpn1,Card11,Hexim1,Nr4a3,Myo10,Vav3,Bmx,Wipf1,Elf1,H2-Q1,H2-Eb1,Ermap,Tec,Myh2,Clec10a,Fpr1,H2-Q4,Gpld1,Ifi207,Cd226,C1ra,Prkd2,Txk,Cd38,Trim12c,Lilrb4a,Syk,Cfb,Lat2,Card9,Trim5,Rab29,Cd79a,Ifi208,Itk,Nfkbid,Laptm5
233	GOBP_LYMPHOCYTE_HOMEOSTASIS	0.832925	1	0.269141	0.78467	4077	50	Rps6,Fas,Tnfrsf13b,Lmo1,Foxp3,Jak3,Fadd,Cd74,Bak1
234	GOBP_MYELOID_CELL_HOMEOSTASIS	0.985818	1	-0.210022	-0.701968	5143	129	Zfp36l1,Klf2,Bmp4,Itpkb,Mpl,Hspa1a,Zfp36,Pknox1,Hipk2,Trim10,Axl,Inhba,Smad5,Ets1,Slc15a4,Zfpm1,Bpgm,Hcls1,Hmox1,G6pdx,Arid4a,Epas1,Slc7a11,Srf,Adam17,Nckap1l,Vegfa,Sod1,Brd1,Pde4b,Cebpg,L3mbtl3,Acin1,Bax
235	GOBP_CELL_ACTIVATION_INVOLVED_IN_IMMUNE_RESPONSE	0.457702	1	0.254275	0.99881	2082	597	Lcn2,S100a8,S100a9,Ltf,Plac8,Pnp2,Dsg1b,Fcgr4,Gstp2,Mpo,Fpr2,Gm12407,Bcl3,Hbb-bt,Cda,Mmp9,Trex1,Lrg1,Sell,Spn,Gpr84,H2-DMb1,Bst1,Tbc1d10c,Sh2d1b1,Cybb,Rps6,Pram1,Icam1,Rab44,Acpp,Nlrp3,Cd44,Rab37,Stxbp2,Cd14,Il13ra2,Fgr,Gsdmd,Anxa1,Adam8,Atp8b4,Rac2,P2rx1,Ccr2,Retn,Clcf1,Galns,Plcg2,Dynlt1b,Pygl,Il6ra,Prtn3,Foxp3,Hpse,Psmb7,Alox5,Bcl6,Mgst1,Eomes,Lcp1,Ifi35,Tyrobp,Il12rb1,Lrrc7,Sbno2,Jak3,Nfkbiz,…
236	GOBP_MYELOID_LEUKOCYTE_ACTIVATION	0.615587	1	0.245968	0.961982	2811	554	Lcn2,S100a8,S100a9,Ltf,Plac8,Pnp2,Dsg1b,Tnf,Fcgr4,Gstp2,Il18rap,Mpo,Fpr2,Hbb-bt,Cda,Mmp9,Trex1,Lrg1,Ccl5,Sell,Gpr84,Bst1,Tbc1d10c,Cybb,Pram1,Rab44,Acpp,Cd44,Rab37,Tspan32,Stxbp2,Cd14,Il13ra2,Fgr,Gsdmd,Adam8,Atp8b4,Rac2,P2rx1,Ccr2,Retn,Nr1d1,Galns,Dynlt1b,Snca,Pygl,Batf2,Aif1,Prtn3,Hpse,Ager,Psmb7,Alox5,Mgst1,Spi1,Ifi35,Tyrobp,Lrrc7,Sbno2,Tlr1,Rnaset2a,Atp11b,Srp14,Cd300lf,Stk11ip,Mapk1,Slamf1,Glb…
237	GOBP_MAST_CELL_ACTIVATION_INVOLVED_IN_IMMUNE_RESPONSE	0.990323	1	-0.202511	-0.558696	5116	39	Nr4a3,Syk,Lat2,Cplx2,Hmox1,Enpp3,Chga,Ptgds,Fes,Snap23
238	GOBP_MACROPHAGE_ACTIVATION_INVOLVED_IN_IMMUNE_RESPONSE	0.749586	1	0.349388	0.781954	3621	14	Trex1,Ifi35,Tyrobp,Sbno2,Lbp,Grn,Ticam1
239	GOBP_LYMPHOCYTE_ACTIVATION_INVOLVED_IN_IMMUNE_RESPONSE	0.998469	1	-0.189212	-0.642208	5218	145	Hlx,Tmem98,Tbx21,Ccl19-ps1,Dock10,Smad7,Lef1,Apbb1ip,Zbtb7b,Swap70,Trp53,Tnfsf13,Mad2l2,Nfkbid,Slamf6,Slc15a4,Ccr6,Zfpm1,Il27,Mdk,Myb,Pck1,Cd180,Ceacam1,Cd86,Dll1,Cd28,Cd40,Rnf168,Rorc,Itfg2,Trp53bp1,Psen1,Fcer1g,Rora,F2rl1,Entpd7,Abl1,Hspd1,Exo1,Cd81,Dock11
240	GOBP_T_CELL_ACTIVATION_INVOLVED_IN_IMMUNE_RESPONSE	0.933811	1	0.234604	0.738952	4556	80	Gm12407,Bcl3,Spn,H2-DMb1,Rps6,Icam1,Nlrp3,Anxa1,Il6ra,Foxp3,Bcl6,Eomes,Lcp1,Il12rb1,Jak3,Nfkbiz,Cd74,Cd46,Itgal,Gpr183,Ripk2,Atp7a,Relb
241	GOBP_T_CELL_DIFFERENTIATION_INVOLVED_IN_IMMUNE_RESPONSE	0.932083	1	-0.240385	-0.714466	4720	60	Hlx,Tmem98,Tbx21,Ccl19-ps1,Smad7,Lef1,Zbtb7b,Nfkbid,Slamf6,Zfpm1,Il27,Myb,Pck1,Cd86
242	GOBP_T_HELPER_CELL_LINEAGE_COMMITMENT	0.923156	1	0.267443	0.609604	4492	15	Spn,Il6ra,Il12rb1
243	GOBP_B_CELL_ACTIVATION_INVOLVED_IN_IMMUNE_RESPONSE	0.999804	1	-0.177077	-0.537925	5112	68	Tbx21,Dock10,Swap70,Tnfsf13,Mad2l2,Slc15a4,Ccr6,Cd180,Dll1,Cd28,Cd40,Rnf168,Itfg2,Trp53bp1,Abl1,Hspd1,Exo1,Dock11
244	GOBP_MATURE_B_CELL_DIFFERENTIATION_INVOLVED_IN_IMMUNE_RESPONSE	0.674213	1	0.344229	0.852015	3275	22	Bcl3,Plcg2,Gpr183,Notch2,St3gal1,Ada,Lfng,Ptk2b,Itm2a,Il21,Cdh17,Xbp1,6030468B19Rik,Fcgr2b
245	GOBP_LYMPHOID_PROGENITOR_CELL_DIFFERENTIATION	0.865377	1	-0.292687	-0.696562	4428	19	Bmp4,Shh,Sox4,Zbtb1
246	GOBP_PRO_B_CELL_DIFFERENTIATION	0.993207	1	-0.196578	-0.414172	5116	11	Sox4
247	GOBP_MATURE_B_CELL_DIFFERENTIATION	0.605861	1	0.349336	0.902996	2935	27	Bcl3,Plcg2,Cd19,Plcl2,Gpr183,Notch2,St3gal1,Ada,Lfng,Ptk2b,Itm2a,Il21,Cdh17,Xbp1,6030468B19Rik
248	GOBP_RESPONSE_TO_TUMOR_CELL	0.00853375	0.458245	-0.646951	-1.65906	43	27	H2-Bl,H2-Q7,H2-Q2,Cd274,H2-Q1,H2-Q4,Cd226,Plk5,Rbms3,Laptm5,Ceacam1,Mr1
249	GOBP_T_CELL_LINEAGE_COMMITMENT	0.888153	1	-0.277046	-0.687131	4557	23	Tbx21,Shh,Trp53,Slamf6,Zfpm1
250	GOBP_CYTOKINE_PRODUCTION_INVOLVED_IN_IMMUNE_RESPONSE	0.258368	1	-0.356789	-1.11728	1319	84	H2-Bl,H2-Q7,H2-Q2,H2-T-ps,Nod2,Tbx21,Nr4a3,Fzd5,H2-Q1,Smad7,H2-Q4,Cd226,Ddx58,Gprc5b,Lilrb4a,Sema7a,Trim6,Laptm5,Inava,Traf2,Arg1,Hmox1,Tril,Tgfb2,Chga,Tlr3,H2-D1
251	GOBP_T_CELL_CYTOKINE_PRODUCTION	0.109843	1	-0.497148	-1.32647	567	33	H2-Bl,H2-Q7,H2-Q2,Tbx21,Fzd5,H2-Q1,Smad7,H2-Q4,Lilrb4a
252	GOBP_DENDRITIC_CELL_CYTOKINE_PRODUCTION	0.53455	1	-0.453896	-0.95632	2753	11	Nod2,Ddx58,Tlr3,Ddx21,Mavs
253	GOBP_IMMUNOGLOBULIN_PRODUCTION	0.994844	1	0.191524	0.611576	4823	88	Tnf,Trex1,Il13ra2,Tnfrsf4,Clcf1,Vpreb3,Foxp3,Pms2,Bcl6,Vpreb1
254	GOBP_IMMUNOGLOBULIN_PRODUCTION_INVOLVED_IN_IMMUNOGLOBULIN_MEDIATED_IMMUNE_RESPONSE	0.734841	1	-0.297114	-0.838099	3768	44	Tbx21,Swap70,Tnfsf13,Mad2l2,Slc15a4,Ccr6,Cd28,Cd40,Rnf168,Trp53bp1,Hspd1,Exo1
255	GOBP_DENDRITIC_CELL_CHEMOTAXIS	0.504012	1	0.396734	0.971402	2449	21	Ccl21a,Gm12407,Ccl5,Ccr2
256	GOBP_IMMUNE_RESPONSE_TO_TUMOR_CELL	0.0247034	0.724903	-0.641563	-1.56166	126	21	H2-Bl,H2-Q7,H2-Q2,Cd274,H2-Q1,H2-Q4,Cd226
257	GOBP_T_CELL_MEDIATED_IMMUNE_RESPONSE_TO_TUMOR_CELL	0.0285549	0.736369	-0.754293	-1.56351	147	10	H2-Bl,H2-Q7,H2-Q2,H2-Q1,H2-Q4
258	GOBP_FC_RECEPTOR_MEDIATED_STIMULATORY_SIGNALING_PATHWAY	0.981836	1	-0.211807	-0.658469	5026	79	Prkcd,Plpp4,Nr4a3,Myo10,Vav3,Wipf1,Myh2,Cd226,Syk,Arpc4,Dock1
259	GOBP_INFLAMMATORY_RESPONSE_TO_ANTIGENIC_STIMULUS	0.701109	1	0.299175	0.856875	3412	46	Tnf,Trex1,Nlrp6,Ahcy,Il20rb,Icam1,Hmgb2,Serpinc1,Pla2g2d,Fut7,Ext1
260	GOBP_ACUTE_INFLAMMATORY_RESPONSE_TO_ANTIGENIC_STIMULUS	0.665046	1	-0.352478	-0.857983	3418	21	Ccr7,H2-T-ps
261	GOBP_PRODUCTION_OF_MOLECULAR_MEDIATOR_OF_IMMUNE_RESPONSE	0.629792	1	-0.270673	-0.932979	3301	165	H2-Bl,H2-Q7,H2-Q2,H2-T-ps,Il33,Nod2,Tbx21,Nr4a3,Fzd5,H2-Q1,Smad7,H2-Q4,Cd226,Ddx58,Swap70,Gprc5b,Lilrb4a,Sema7a,Trim6,Stx4a,Tnfsf13,Mad2l2,Laptm5,Slc15a4,Ccr6,Hpx,Inava,Tmbim6,Traf2,Cd86,Arg1,Hmox1,Tril,Cd28,Tgfb2,Cd40,Rnf168,Chga,Tlr3,H2-D1
262	GOBP_LEUKOCYTE_MEDIATED_IMMUNITY	0.508233	1	0.250029	0.987051	2314	636	Lcn2,S100a8,S100a9,Ltf,Plac8,Pnp2,Dsg1b,Aire,Tnf,Fcgr4,Dbh,Gstp2,Il18rap,Mpo,Fpr2,Bcl3,Hbb-bt,Cda,Mmp9,Trex1,Lrg1,Sell,Gpr84,Cfi,Il1r1,Bst1,Tbc1d10c,Sh2d1b1,Cybb,Il20rb,Myo1g,Pram1,Icam1,Rab44,Acpp,C8g,Nlrp3,Cd44,Rab37,Masp2,Stxbp2,Cd14,Il13ra2,C4a,Fgr,Gsdmd,Adam8,Atp8b4,Rac2,P2rx1,Ccr2,Crtam,Retn,Cd70,Clcf1,Galns,Dynlt1b,Pygl,Prtn3,Foxp3,Hpse,Ager,Cd8a,Psmb7,Alox5,Bcl6,Clec4g,Mgst1,Il1b,Tyrobp,I…
263	GOBP_MYELOID_LEUKOCYTE_MEDIATED_IMMUNITY	0.386433	1	0.263081	1.01603	1765	469	Lcn2,S100a8,S100a9,Ltf,Plac8,Pnp2,Dsg1b,Fcgr4,Gstp2,Mpo,Fpr2,Hbb-bt,Cda,Mmp9,Lrg1,Sell,Gpr84,Bst1,Tbc1d10c,Cybb,Pram1,Rab44,Acpp,Cd44,Rab37,Stxbp2,Cd14,Il13ra2,Fgr,Gsdmd,Adam8,Atp8b4,Rac2,P2rx1,Ccr2,Retn
264	GOBP_LYMPHOCYTE_MEDIATED_IMMUNITY	0.955298	1	-0.224686	-0.789063	5021	192	H2-Bl,Slamf7,Prkcd,Klrd1,H2-Q7,H2-Q2,H2-T-ps,Nod2,Tbx21,Foxj1,Fzd5,H2-Q1,Smad7,H2-Q4,Cd226,C1ra,Swap70,Lilrb4a,Tlr8,Tnfsf13,Mad2l2,Slamf6,Slc15a4,Ccr6,Zbtb1,Hpx,Ceacam1,Traf2,Jag1,Arg1,Mr1,Clu,Cd28,Rftn1,Cd40,C2
265	GOBP_HUMORAL_IMMUNE_RESPONSE_MEDIATED_BY_CIRCULATING_IMMUNOGLOBULIN	0.271034	1	0.412538	1.1342	1323	37	Tnf,Bcl3,Cfi,C8g,Masp2,C4a
266	GOBP_T_CELL_MEDIATED_IMMUNITY	0.669084	1	-0.288125	-0.893533	3412	78	H2-Bl,Klrd1,H2-Q7,H2-Q2,H2-T-ps,Nod2,Tbx21,Fzd5,H2-Q1,Smad7,H2-Q4,Lilrb4a,Zbtb1,Ceacam1,Traf2,Jag1,Arg1,Mr1,Rftn1
267	GOBP_ADAPTIVE_IMMUNE_RESPONSE_BASED_ON_SOMATIC_RECOMBINATION_OF_IMMUNE_RECEPTORS_BUILT_FROM_IMMUNOGLOBULIN_SUPERFAMILY_DOMAINS	0.699565	1	-0.256445	-0.913544	3699	216	H2-Bl,Prkcd,Klrd1,Hlx,H2-Q7,Tmem98,Cd4,H2-Q2,H2-T-ps,Prkcq,Il33,Nod2,Tbx21,Cd274,Foxj1,Ccl19-ps1,Fzd5,H2-Q1,Smad7,Lef1,H2-Q4,Cd226,C1ra,Zbtb7b,Swap70,Lilrb4a,Tlr8,Tnfsf13,Mad2l2,Nfkbid,Il1rl1,Slamf6,Slc15a4,Ccr6,Zbtb1,Il27,Hpx,Ceacam1,Traf2,Jag1,Arg1,Mr1,Clu,Cd28,Rftn1,Cd40,C2
268	GOBP_GERMINAL_CENTER_FORMATION	0.786617	1	0.338588	0.745552	3796	13	Bcl3,Bcl6,Nfkb2,Ada
269	GOBP_DENDRITIC_CELL_ANTIGEN_PROCESSING_AND_PRESENTATION	0.399613	1	-0.475098	-1.06057	2065	14	Ccl21b,Ccr7,Thbs1,Nod2,Ccl19-ps1
270	GOBP_ANTIGEN_PROCESSING_AND_PRESENTATION_OF_PEPTIDE_ANTIGEN_VIA_MHC_CLASS_I	0.847914	1	-0.252463	-0.812634	4409	99	H2-Bl,H2-Q7,H2-Q2,H2-T-ps
271	GOBP_ANTIGEN_PROCESSING_AND_PRESENTATION_OF_EXOGENOUS_PEPTIDE_ANTIGEN_VIA_MHC_CLASS_I_TAP_INDEPENDENT	0.00541063	0.357708	-0.781171	-1.71378	27	13	H2-Bl,H2-Q7,H2-Q2,H2-T-ps,H2-Q1,H2-Q4
272	GOBP_ANTIGEN_PROCESSING_AND_PRESENTATION_OF_ENDOGENOUS_PEPTIDE_ANTIGEN	0.0216882	0.67601	-0.670853	-1.59655	110	19	H2-Bl,H2-Q7,H2-Q2,H2-T-ps,H2-Q1,H2-Q4
273	GOBP_ANTIGEN_PROCESSING_AND_PRESENTATION_OF_ENDOGENOUS_PEPTIDE_ANTIGEN_VIA_MHC_CLASS_I_VIA_ER_PATHWAY	0.00659938	0.387464	-0.800317	-1.6862	33	11	H2-Bl,H2-Q7,H2-Q2,H2-T-ps,H2-Q1,H2-Q4
274	GOBP_ANTIGEN_PROCESSING_AND_PRESENTATION_OF_PEPTIDE_OR_POLYSACCHARIDE_ANTIGEN_VIA_MHC_CLASS_II	0.999222	1	-0.164166	-0.517207	5134	87	Thbs1,Kif23,Kif4,Ap1s3,H2-Eb1,Ap1s2
275	GOBP_TOLERANCE_INDUCTION	0.839331	1	-0.299287	-0.72851	4314	21	Ido1,H2-T-ps,Cd274,Foxj1
276	GOBP_T_CELL_TOLERANCE_INDUCTION	0.47567	1	0.471054	1.00276	2306	11	Aire,Cd3e,Foxp3
277	GOBP_IMMUNE_SYSTEM_DEVELOPMENT	0.911369	1	-0.226376	-0.901899	5017	843	Fos,Junb,Ccr7,Batf3,Siglec15,Tmem190,Ret,Hlx,Lif,H3c4,Egr1,H4c17,Tmem98,Tiparp,Thbs1,Trib1,Cd4,Trf,Tspan2,Egr3,Dll4,Zfp36l1,Ido1,H2-T-ps,Prkcq,Klf2,Tbx21,Bmp4,Cd274,Shh,Jun,Sfrp2,Fgfr2,Foxj1,Gpc3,Kdr,Ccl19-ps1,Trp73,Tek,Itpkb,Mpl,Zfp36l2,Card11,Dock10,Hhex,Hspa1a,Nr4a3,Lmo2,Tob2,Fzd5,Zfp36,Socs1,Pparg,Rarg,Car2,Atf4,Smad7,Lef1,Sox4,Klf10,Pknox1,Fut10,Cited2,Fzd9,Il11,Ephb3,Srp54a,Hipk2,Ifi207,Rab…
278	GOBP_LEUKOCYTE_DIFFERENTIATION	0.524038	1	-0.256884	-0.97891	2844	448	Fos,Junb,Ccr7,Batf3,Siglec15,Hlx,Lif,Egr1,Tmem98,Trib1,Cd4,Trf,Tspan2,Egr3,Dll4,Zfp36l1,Tbx21,Bmp4,Shh,Jun,Foxj1,Gpc3,Ccl19-ps1,Itpkb,Zfp36l2,Card11,Dock10,Hhex,Tob2,Fzd5,Socs1,Pparg,Car2,Smad7,Lef1,Sox4,Klf10,Pknox1,Fzd9,Il11,Srp54a,Ifi207,Bglap3,Zbtb7b,Gab3,Efna2,Sox13,Axl,Gli2,Lilrb4a,Trp53,Syk,Inhba,Pnp,Itgb8,Cd79a,Ifi208,Itk,Nfkbid,Slamf6,Irf2bp2,Ccr6,Nhej1,Zbtb1,Zfpm1,Erbb2,Il27,Ntrk1,Mdk,H…
279	GOBP_LEUKOCYTE_MIGRATION_INVOLVED_IN_INFLAMMATORY_RESPONSE	0.0271382	0.734558	0.689981	1.59752	131	16	S100a8,S100a9,Nlrp3,Adam8,Alox5,Fut7,Ffar2
280	GOBP_ACUTE_INFLAMMATORY_RESPONSE	0.124025	1	0.388393	1.23382	603	85	S100a8,Tnf,Gstp2,Osmr,Il20rb,Icam1,Creb3l3,Nlrp3,Tfr2,Saa2,Il1a,Adam8,Klkb1,Sigirr,Il6ra,Il1b,Serpinc1,Pla2g2d,Tnfsf11,Fut7,Ffar2,Ext1,Dnase1,Serpinf2,F2,Dnase1l3,Npff,Ass1,Plscr1
281	GOBP_PRODUCTION_OF_MOLECULAR_MEDIATOR_INVOLVED_IN_INFLAMMATORY_RESPONSE	0.970107	1	0.220666	0.666181	4802	61	Tnf,Chia1,P2rx1,Il1r2,Pld4,Alox5,Snx4,F2,Cd36,Lbp,Grn,Rps19,Serpine1,Il4ra,Ticam1,Btk,Adcy7,Pycard,Mapk14,Sirpa,Chid1,Il17d,Hif1a
282	GOBP_CYTOKINE_PRODUCTION_INVOLVED_IN_INFLAMMATORY_RESPONSE	0.982422	1	-0.213195	-0.598596	5029	43	Nod2,Apod,Cd6,Lilrb4a,Tlr6,Abcd2,Gbp5,Per1,Appl2,Gpsm3,Il17rc
283	GOBP_CHRONIC_INFLAMMATORY_RESPONSE	0.0256832	0.731195	0.702045	1.60023	124	15	S100a8,S100a9,Tnf,Ccl5,Ahcy
284	GOBP_MONOCYTE_CHEMOTAXIS	0.434559	1	0.359726	1.01365	2114	42	Ccl21a,Fpr2,Gm12407,Ccn3,Ccl5,Anxa1,Ccr2,Aif1,Il6ra
285	GOBP_SOMATIC_DIVERSIFICATION_OF_IMMUNE_RECEPTORS_VIA_SOMATIC_MUTATION	0.694669	1	0.378173	0.818105	3348	12	Pms2,Mcm3ap,Polq,Mlh1,Polb,Msh6,Samhd1,Msh2,Adar
286	GOBP_MYELOID_LEUKOCYTE_DIFFERENTIATION	0.242303	1	-0.313292	-1.09412	1274	182	Fos,Junb,Ccr7,Batf3,Siglec15,Lif,Trib1,Cd4,Trf,Tspan2,Zfp36l1,Bmp4,Jun,Gpc3,Ccl19-ps1,Tob2,Pparg,Car2,Lef1,Klf10,Srp54a,Ifi207,Bglap3,Gab3,Efna2,Lilrb4a,Inhba,Itgb8,Ifi208,Zfpm1,Hcls1,Camk4,Ceacam1,Ccn4,Pik3r1,Cd101,Prkca,Cartpt,Tgfbr2,Tlr3,Il15,Rassf2,Vegfa,Ltbr,Fes,Pde1b,Cebpa,Psen1,Ripk1,Ccr1,F2rl1,L3mbtl3
287	GOBP_PLATELET_DEGRANULATION	0.146856	1	-0.367559	-1.1994	765	108	Timp1,Sytl4,Thbs1,Trf,Itih3,Rarres2,Igf2,Cd63,Sparc,Anxa5,Mmrn1,Cd9,Syk,Vegfc,Igf1,Plg,Lefty2,F13a1,Phactr2,Pros1,Selenop,Spp2,Tagln2,Clu,Tgfb2,Gas6,Pdgfa,Tor4a,Lhfpl2,Vegfa,Sod1,Egf
288	GOBP_REGULATION_OF_ANTIGEN_PROCESSING_AND_PRESENTATION	0.39292	1	-0.434333	-1.05723	2019	21	Ccl21b,Ccr7,Thbs1,Nod2,Ccl19-ps1
289	GOBP_POSITIVE_REGULATION_OF_ANTIGEN_PROCESSING_AND_PRESENTATION	0.580163	1	-0.436971	-0.92066	2988	11	Ccl21b,Ccr7,Nod2,Ccl19-ps1
290	GOBP_REGULATION_OF_DENDRITIC_CELL_ANTIGEN_PROCESSING_AND_PRESENTATION	0.415459	1	-0.47775	-1.04811	2149	13	Ccl21b,Ccr7,Thbs1,Nod2,Ccl19-ps1
291	GOBP_REGULATION_OF_IMMUNOGLOBULIN_PRODUCTION	0.944602	1	0.234051	0.696402	4671	56	Tnf,Trex1,Il13ra2,Tnfrsf4,Clcf1,Foxp3,Bcl6
292	GOBP_NEGATIVE_REGULATION_OF_IMMUNOGLOBULIN_PRODUCTION	0.833022	1	0.322685	0.698068	4015	12	Il13ra2,Foxp3,Bcl6,Cd22,Thoc1,Prkdc
293	GOBP_POSITIVE_REGULATION_OF_IMMUNOGLOBULIN_PRODUCTION	0.367601	1	-0.392592	-1.06259	1887	36	H2-T-ps,Il33,Tbx21,Stx4a,Tnfsf13,Mad2l2,Hpx,Cd28,Cd40
294	GOBP_REGULATION_OF_TOLERANCE_INDUCTION	0.560348	1	-0.418869	-0.935047	2896	14	Ido1,Cd274,Foxj1,Lilrb4a
295	GOBP_POSITIVE_REGULATION_OF_TOLERANCE_INDUCTION	0.515724	1	-0.467736	-0.969527	2672	10	Ido1,Cd274,Foxj1,Lilrb4a,Tgfbr2,Cblb
296	GOBP_REGULATION_OF_ACUTE_INFLAMMATORY_RESPONSE	0.368561	1	0.371238	1.05413	1795	44	Tnf,Gstp2,Osmr,Il20rb,Creb3l3,Nlrp3,Adam8,Klkb1,Il1b,Pla2g2d,Tnfsf11,Fut7,Ffar2
297	GOBP_NEGATIVE_REGULATION_OF_ACUTE_INFLAMMATORY_RESPONSE	0.177938	1	0.615628	1.31052	862	11	Gstp2,Il20rb,Nlrp3
298	GOBP_POSITIVE_REGULATION_OF_ACUTE_INFLAMMATORY_RESPONSE	0.800083	1	0.304556	0.772744	3865	25	Tnf,Osmr,Creb3l3,Adam8,Il1b,Tnfsf11,Ffar2
299	GOBP_RESPIRATORY_BURST_INVOLVED_IN_DEFENSE_RESPONSE	0.0985273	1	0.652696	1.41198	474	12	Mpo,Hck,Lbp,Grn,Rps19,Pik3cd
300	GOBP_NEGATIVE_REGULATION_OF_IMMUNE_SYSTEM_PROCESS	0.478563	1	-0.265813	-0.98942	2544	339	Ccl21b,H2-Bl,Dusp1,Gal,Gnrh1,Klrd1,Hlx,H2-Q7,Cd59b,Thbs1,Trib1,H2-Q2,Ido1,Sox9,H2-T-ps,Padi2,Il33,Nod2,Tbx21,Bmp4,Cd274,Shh,Arg2,Foxj1,Nlrc5,Tarm1,Tob2,Socs1,Pparg,H2-Q1,Smad7,Apod,Htra1,Cx3cl1,H2-Q4,Ifi207,Zbtb7b,Lgals7,Axl,Lilrb4a,Dpp4,Inhba,Gpr17,Fgl1,Ifi208,Il1rl1,Laptm5,Drd2,Zfpm1,Erbb2,Mdk,Alox15,Ddt,Tmbim6,Ilrun,Ceacam1,Cd86,Arg1,Lrrc32,Hmox1,Pik3r1,Tgfb2,Ezr,Enpp3,C5ar2,Adora1,Cartpt,Sdc4…
301	GOBP_POSITIVE_REGULATION_OF_IMMUNE_SYSTEM_PROCESS	0.755065	1	-0.236751	-0.93861	4136	775	Fos,Ccl21b,H2-Bl,Ccr7,Prkcd,Klrd1,Hlx,Lif,Edn2,H2-Q7,Mog,Bdkrb1,Cd59b,Thbs1,Trib1,Cd4,Thbs4,H2-Q2,Egr3,Plpp4,Zfp36l1,Ido1,Cdkn1a,H2-T-ps,Prkcq,Dapk2,Il33,Rarres2,Nod2,Tbx21,Igfbp2,Cpn1,Igf2,Cd274,Shh,Jun,Foxj1,Ccl19-ps1,Itpkb,Nlrc5,Mpl,Card11,Hexim1,Nr4a3,Myo10,Vav3,Bmx,Fzd5,Wipf1,Elf1,Socs1,Car2,H2-Q1,Lef1,H2-Eb1,Ermap,Sox4,Tec,Ccl27b,Myh2,Klf10,Clec10a,Cx3cl1,Fpr1,S100a14,H2-Q4,Gpld1,Ifi207,Cd2…
302	GOBP_REGULATION_OF_LEUKOCYTE_MIGRATION	0.681351	1	0.259777	0.914582	3247	173	Ccl21a,Gm13306,Aire,Tnf,Vegfd,Fpr2,Gm12407,Ccn3,Ccl5,Spn,Il1r1,Bst1,Adtrp,Icam1,Hoxa7,Kitl,Itga2b,Anxa1,Adam8,Rac2,Mapk3,Ccr2,Itga2,Aif1,Il6ra,Ager,Fut9,Fut7,Cmklr1,Fadd,Rin3,Mapk1,Pdgfd,Cd74
303	GOBP_NEGATIVE_REGULATION_OF_LEUKOCYTE_MIGRATION	0.527966	1	-0.347088	-0.957562	2727	39	Ccl21b,Dusp1,Padi2,Il33
304	GOBP_POSITIVE_REGULATION_OF_LEUKOCYTE_MIGRATION	0.501561	1	0.294089	0.97548	2409	113	Ccl21a,Gm13306,Tnf,Vegfd,Fpr2,Gm12407,Ccl5,Spn,Il1r1,Icam1,Kitl,Itga2b,Adam8,Rac2,Mapk3,Ccr2,Itga2,Aif1,Il6ra,Ager
305	GOBP_REGULATION_OF_LEUKOCYTE_CHEMOTAXIS	0.488251	1	-0.30264	-0.979596	2534	103	Ccl21b,Dusp1,Ccr7,Edn2,Thbs1,Thbs4,Padi2,Dapk2,Rarres2,Nod2,Ccl19-ps1,Ccl27b,Mtus1,S100a14,Slc8b1,Prss56,Swap70,Pla2g7,Dpp4,Cxcl14,Vegfc,Mcu
306	GOBP_NEGATIVE_REGULATION_OF_LEUKOCYTE_CHEMOTAXIS	0.230574	1	-0.539723	-1.21731	1183	15	Dusp1,Padi2,Dpp4,Ddt,C5ar2
307	GOBP_POSITIVE_REGULATION_OF_LEUKOCYTE_CHEMOTAXIS	0.683402	1	0.282126	0.888635	3334	80	Ccl21a,Gm13306,Vegfd,Fpr2,Gm12407,Ccl5
308	GOBP_REGULATION_OF_CELLULAR_EXTRAVASATION	0.206441	1	0.45877	1.20973	999	30	Ccl21a,Il1r1,Bst1,Icam1,Adam8,Ccr2,Ager,Fut9,Fut7,Fadd,Pdgfd
309	GOBP_POSITIVE_REGULATION_OF_CELLULAR_EXTRAVASATION	0.168046	1	0.579615	1.29722	811	14	Il1r1,Icam1,Adam8,Ccr2,Ager,Fadd,Pdgfd
310	GOBP_REGULATION_OF_IMMUNE_EFFECTOR_PROCESS	0.966315	1	-0.220287	-0.816566	5134	324	H2-Bl,Cxcl5,Klrd1,Hlx,H2-Q7,Cd59b,H2-Q2,H2-T-ps,Il33,Nod2,Tbx21,Cpn1,Foxj1,Ccl19-ps1,Nr4a3,Fzd5,H2-Q1,Smad7,Htra1,H2-Q4,Cd226,C1ra,Zbtb7b,Ddx58,Ptafr,Gprc5b,Lilrb4a,Sema7a,Syk,Trim6,Stx4a,Cfb,Tnfsf13,Mad2l2,Nfkbid,Slamf6,Laptm5,Slc15a4,Pros1,Zbtb1,Il27,Hpx,Myb,Pck1,Tmbim6,Ilrun,Ceacam1,Traf2,Cd86,Arg1,Mr1,Hmox1,Ddx60,Clu,Tril,Cd28,Tgfb2,Enpp3,Dtx3l,Cd40,C2,C5ar2,Ifnlr1,Tlr3,H2-D1,Il15,Appl2,Traf3…
311	GOBP_NEGATIVE_REGULATION_OF_IMMUNE_EFFECTOR_PROCESS	0.144453	1	-0.371967	-1.204	749	103	H2-Bl,Klrd1,Hlx,H2-Q7,Cd59b,H2-Q2,H2-T-ps,Il33,Nod2,Tbx21,Foxj1,H2-Q1,Smad7,Htra1,H2-Q4,Zbtb7b,Lilrb4a,Tmbim6,Ilrun,Ceacam1,Arg1,Hmox1,Tgfb2,Enpp3
312	GOBP_POSITIVE_REGULATION_OF_IMMUNE_EFFECTOR_PROCESS	0.60656	1	-0.271502	-0.943887	3198	176	H2-Bl,Klrd1,Hlx,H2-Q7,H2-Q2,H2-T-ps,Il33,Nod2,Tbx21,Ccl19-ps1,Nr4a3,Fzd5,H2-Q1,H2-Q4,Cd226,Ddx58,Ptafr,Gprc5b,Sema7a,Syk,Trim6,Stx4a,Tnfsf13,Mad2l2,Nfkbid,Slamf6,Laptm5,Zbtb1,Hpx,Myb,Pck1,Traf2,Cd86,Arg1,Mr1,Hmox1,Ddx60,Cd28,Enpp3,Cd40
313	GOBP_REGULATION_OF_PRODUCTION_OF_MOLECULAR_MEDIATOR_OF_IMMUNE_RESPONSE	0.38131	1	-0.309817	-1.03013	1978	125	H2-Bl,H2-Q7,H2-Q2,H2-T-ps,Il33,Nod2,Tbx21,Nr4a3,Fzd5,H2-Q1,Smad7,H2-Q4,Cd226,Ddx58,Gprc5b,Lilrb4a,Sema7a,Trim6,Stx4a,Tnfsf13,Mad2l2,Laptm5,Slc15a4,Hpx,Tmbim6,Traf2,Arg1,Hmox1,Tril,Cd28,Tgfb2,Cd40
314	GOBP_NEGATIVE_REGULATION_OF_PRODUCTION_OF_MOLECULAR_MEDIATOR_OF_IMMUNE_RESPONSE	0.594539	1	0.348088	0.911264	2873	29	Tnf,Angpt1,Irak3,Il13ra2,Foxp3,Bcl6,Jak3,Cd22
315	GOBP_POSITIVE_REGULATION_OF_PRODUCTION_OF_MOLECULAR_MEDIATOR_OF_IMMUNE_RESPONSE	0.0447558	0.884788	-0.432025	-1.35915	229	86	H2-Bl,H2-Q7,H2-Q2,H2-T-ps,Il33,Nod2,Tbx21,Nr4a3,Fzd5,H2-Q1,H2-Q4,Cd226,Ddx58,Gprc5b,Sema7a,Trim6,Stx4a,Tnfsf13,Mad2l2,Laptm5,Hpx,Traf2,Cd28,Cd40,H2-D1,Tnfrsf14,Ddx21,Trp53bp1,F2rl1,Mavs,Bcl10,Ptpn22,H2-T23,Cd81
316	GOBP_REGULATION_OF_LEUKOCYTE_MEDIATED_IMMUNITY	0.702579	1	-0.263056	-0.904366	3677	162	H2-Bl,Cxcl5,Klrd1,H2-Q7,H2-Q2,H2-T-ps,Nod2,Tbx21,Foxj1,Fzd5,H2-Q1,Smad7,H2-Q4,Cd226,Ddx58,Ptafr,Lilrb4a,Syk,Stx4a,Tnfsf13,Mad2l2,Slamf6,Slc15a4,Zbtb1,Hpx,Ceacam1,Traf2,Arg1,Mr1,Hmox1,Cd28,Cd40
317	GOBP_NEGATIVE_REGULATION_OF_LEUKOCYTE_MEDIATED_IMMUNITY	0.029217	0.738733	-0.522587	-1.48619	149	46	H2-Bl,Klrd1,H2-Q7,H2-Q2,H2-T-ps,Nod2,Tbx21,Foxj1,H2-Q1,Smad7,H2-Q4,Lilrb4a
318	GOBP_POSITIVE_REGULATION_OF_LEUKOCYTE_MEDIATED_IMMUNITY	0.31145	1	-0.334593	-1.07438	1612	98	H2-Bl,Klrd1,H2-Q7,H2-Q2,H2-T-ps,Nod2,Tbx21,Fzd5,H2-Q1,H2-Q4,Cd226,Ddx58,Ptafr,Stx4a,Tnfsf13,Mad2l2,Slamf6,Zbtb1,Hpx,Traf2,Arg1,Mr1,Cd28,Cd40
319	GOBP_REGULATION_OF_LYMPHOCYTE_MEDIATED_IMMUNITY	0.466346	1	-0.301939	-0.993778	2424	117	H2-Bl,Klrd1,H2-Q7,H2-Q2,H2-T-ps,Nod2,Tbx21,Foxj1,Fzd5,H2-Q1,Smad7,H2-Q4,Cd226,Lilrb4a,Tnfsf13,Mad2l2,Slamf6,Slc15a4,Zbtb1,Hpx,Ceacam1,Traf2,Arg1,Mr1,Cd28,Cd40
320	GOBP_NEGATIVE_REGULATION_OF_LYMPHOCYTE_MEDIATED_IMMUNITY	0.0075479	0.42865	-0.59787	-1.64943	38	39	H2-Bl,Klrd1,H2-Q7,H2-Q2,H2-T-ps,Nod2,Tbx21,Foxj1,H2-Q1,Smad7,H2-Q4,Lilrb4a
321	GOBP_REGULATION_OF_T_CELL_MEDIATED_IMMUNITY	0.108391	1	-0.432559	-1.28564	548	60	H2-Bl,Klrd1,H2-Q7,H2-Q2,H2-T-ps,Nod2,Tbx21,Fzd5,H2-Q1,Smad7,H2-Q4,Lilrb4a,Zbtb1,Ceacam1,Traf2,Arg1,Mr1
322	GOBP_NEGATIVE_REGULATION_OF_T_CELL_MEDIATED_IMMUNITY	0.239261	1	-0.519673	-1.20625	1230	17	Klrd1,Nod2,Tbx21,Smad7,Lilrb4a,Ceacam1,Arg1
323	GOBP_POSITIVE_REGULATION_OF_T_CELL_MEDIATED_IMMUNITY	0.175924	1	-0.444237	-1.22558	908	39	H2-Bl,H2-Q7,H2-Q2,H2-T-ps,Fzd5,H2-Q1,H2-Q4
324	GOBP_REGULATION_OF_B_CELL_MEDIATED_IMMUNITY	0.735179	1	-0.295596	-0.837838	3769	45	H2-T-ps,Nod2,Tbx21,Foxj1,Cd226,Tnfsf13,Mad2l2,Slc15a4,Hpx,Cd28,Cd40
325	GOBP_POSITIVE_REGULATION_OF_B_CELL_MEDIATED_IMMUNITY	0.69677	1	-0.319701	-0.85301	3602	33	H2-T-ps,Nod2,Tbx21,Cd226,Tnfsf13,Mad2l2,Hpx,Cd28,Cd40,Trp53bp1,Lta,H2-T23,C3
326	GOBP_REGULATION_OF_NATURAL_KILLER_CELL_MEDIATED_IMMUNITY	0.0666667	0.97853	-0.50596	-1.38595	341	38	H2-Bl,Klrd1,H2-Q7,H2-Q2,H2-T-ps,H2-Q1,H2-Q4,Cd226
327	GOBP_NEGATIVE_REGULATION_OF_NATURAL_KILLER_CELL_MEDIATED_IMMUNITY	0.00468933	0.330293	-0.740256	-1.76172	23	19	H2-Bl,Klrd1,H2-Q7,H2-Q2,H2-T-ps,H2-Q1,H2-Q4
328	GOBP_POSITIVE_REGULATION_OF_NATURAL_KILLER_CELL_MEDIATED_IMMUNITY	0.79545	1	-0.312436	-0.767746	4090	22	Klrd1,H2-T-ps,Cd226,Slamf6
329	GOBP_NEGATIVE_REGULATION_OF_CYTOKINE_PRODUCTION_INVOLVED_IN_IMMUNE_RESPONSE	0.436937	1	0.424234	1.01744	2133	19	Tnf,Angpt1,Irak3,Foxp3,Bcl6,Jak3
330	GOBP_POSITIVE_REGULATION_OF_CYTOKINE_PRODUCTION_INVOLVED_IN_IMMUNE_RESPONSE	0.0385821	0.843695	-0.501607	-1.44653	196	50	H2-Bl,H2-Q7,H2-Q2,H2-T-ps,Nod2,Nr4a3,Fzd5,H2-Q1,H2-Q4,Cd226,Ddx58,Gprc5b,Sema7a,Trim6,Laptm5
331	GOBP_POSITIVE_REGULATION_OF_T_CELL_CYTOKINE_PRODUCTION	0.102664	1	-0.554162	-1.36174	527	22	H2-Bl,H2-Q7,H2-Q2,Fzd5,H2-Q1,H2-Q4
332	GOBP_CYTOPLASMIC_PATTERN_RECOGNITION_RECEPTOR_SIGNALING_PATHWAY	0.955764	1	-0.230695	-0.693956	4882	64	Nod2,Hspa1a,Erbin,Rnf135,Ddx58,Slc15a4,Nfkbia,Inava,Ddx60,Rela,Tifa,Zcchc3,Tnfaip3,Slc15a2,Alpk1,Lsm14a,Ptpn22
333	GOBP_MYD88_DEPENDENT_TOLL_LIKE_RECEPTOR_SIGNALING_PATHWAY	0.979643	1	-0.218008	-0.570593	5052	30	Ly96,Map3k1,Tlr8,Tlr6
334	GOBP_MYD88_INDEPENDENT_TOLL_LIKE_RECEPTOR_SIGNALING_PATHWAY	0.998644	1	-0.162435	-0.430949	5153	32	Ly96,Ube2d1,Tlr6,Cd40,Tlr3,Traf3,Ripk1,Ikbke,Prkce,Casp8,Tlr4,Irf3,Ikbkg
335	GOBP_INNATE_IMMUNE_RESPONSE_ACTIVATING_SIGNAL_TRANSDUCTION	0.843251	1	0.25297	0.821087	4066	98	Muc2,Hck,Muc5ac,Psmb11,Muc13,Muc3a,Clec4n,Plcg2,Psmb8,Psmb7,Tyrobp,Ffar2,Psme2,Chuk,Psmc3,Psma3,Psma2,Ep300,Psmb3,Relb,Psme4
336	GOBP_REGULATION_OF_MYELOID_LEUKOCYTE_DIFFERENTIATION	0.614877	1	-0.288589	-0.924492	3165	97	Fos,Lif,Trib1,Cd4,Zfp36l1,Jun,Tob2,Car2,Lef1,Klf10,Bglap3,Lilrb4a,Inhba,Zfpm1,Hcls1,Camk4,Ceacam1,Pik3r1,Cd101,Prkca,Cartpt,Tlr3
337	GOBP_NEGATIVE_REGULATION_OF_MYELOID_LEUKOCYTE_DIFFERENTIATION	0.849754	1	0.272812	0.753822	4139	38	Ltf,Hoxa7,Nme2,Sfrp1,Zbtb46,Gpr55,Tcta,Tmem178,Gpr137b,Inha
338	GOBP_POSITIVE_REGULATION_OF_MYELOID_LEUKOCYTE_DIFFERENTIATION	0.109675	1	-0.450874	-1.30022	559	50	Fos,Lif,Trib1,Cd4,Zfp36l1,Jun,Car2,Lef1,Klf10
339	GOBP_IMMUNE_RESPONSE_REGULATING_SIGNALING_PATHWAY	0.71988	1	-0.247658	-0.920881	3841	333	Fos,H2-Bl,Ccr7,Prkcd,Klrd1,H2-Q7,Mog,Cd4,H2-Q2,Plpp4,Prkcq,Jun,Map3k1,Card11,Nr4a3,Myo10,Vav3,Bmx,Wipf1,Elf1,H2-Q1,H2-Eb1,Ermap,Tec,Myh2,Clec10a,Fpr1,H2-Q4,Gpld1,Cd226,Prkd2,Txk,Cd38,Lilrb4a,Syk,Lat2,Card9,Rab29,Cd79a,Itk,Nfkbid,Laptm5,Arpc4,Dock1,Nfatc3,Ceacam1,Pik3r1,Cd28,Ezr,Stk11,Prkch,Rftn1,Cd40,C5ar2,H2-D1,Appl2,Nckap1l,Rela,Pag1,Muc15,Spg21
340	GOBP_PEPTIDE_SECRETION	0.849869	1	-0.236152	-0.880237	4539	343	Glp1r,Gal,Arl4d,Cbln4,Isl1,Sytl4,Ghsr,Ano1,Adora2a,Tcf7l2,Midn,Pim3,Camk2n1,Slc12a2,Apln,Cltrn,Saa1,Tfap2b,Crh,Sncg,Efna5,Sox4,Exoc3l,Klf7,Cacna2d2,Rest,Gpld1,Vgf,Slc8b1,Kif5b,Arl2bp,Cd38,Drd3,Baiap3,Gck,Cplx1,Dpp4,Vegfc,Nr1h4,Stx4a,Igf1,Slc16a10,Rab13,Doc2b,Hadh,Mcu,Adcy5,Drd2,Rasl10b,Steap3,Slc16a1,Neurod1,Adra2c,Ghrh,Pdia4,Rcn3,Rab8b,Camk2g,Cftr,Apoe,Tgfb2,Ezr,Ache,Prkca,Arntl,Crhbp,Abca1,Ador…
341	GOBP_REGULATION_OF_PEPTIDE_SECRETION	0.988986	1	-0.212532	-0.772414	5207	265	Glp1r,Isl1,Sytl4,Ghsr,Ano1,Adora2a,Tcf7l2,Midn,Pim3,Camk2n1,Slc12a2,Apln,Cltrn,Saa1,Tfap2b,Crh,Efna5,Sox4,Klf7,Cacna2d2,Rest,Gpld1,Slc8b1,Kif5b,Arl2bp,Cd38,Drd3,Baiap3,Gck,Dpp4,Vegfc,Nr1h4,Stx4a,Igf1,Doc2b,Hadh,Mcu,Adcy5,Drd2,Rasl10b,Slc16a1,Neurod1,Adra2c,Ghrh,Rab8b,Cftr,Apoe,Tgfb2,Ezr,Ache,Prkca,Arntl,Crhbp,Adora1,Arl2,Selenot,Gja1,Cartpt,Chga,Rapgef4,Ildr1,Chd7,Golph3l,Arf6,Gpr27,Erp29,Ucn,Tm7…
342	GOBP_NEGATIVE_REGULATION_OF_PEPTIDE_SECRETION	0.914269	1	-0.246341	-0.741018	4670	64	Sytl4,Ghsr,Midn,Pim3,Crh,Klf7,Rest,Drd3,Drd2,Apoe,Crhbp,Cartpt,Chga,Erp29,Sirt4,Vsnl1,Irs1,Ptpn11,Drd4,Ppp3ca,Cyp51,Dph3,Adra2a,Srebf1
343	GOBP_POSITIVE_REGULATION_OF_PEPTIDE_SECRETION	0.810156	1	-0.25407	-0.849642	4211	130	Isl1,Sytl4,Ano1,Adora2a,Tcf7l2,Camk2n1,Apln,Cltrn,Crh,Sox4,Gpld1,Kif5b,Cd38,Baiap3,Gck,Vegfc,Nr1h4,Stx4a,Igf1,Doc2b,Mcu,Drd2,Rasl10b,Ghrh,Rab8b,Cftr,Tgfb2,Ezr,Ache,Adora1,Selenot,Gja1,Ildr1,Golph3l,Arf6,Gpr27,Ucn,Tm7sf3,Lrp1,F2rl1,Bmp6,Vsnl1,Myo18a,Irs2,Adam9,Cd2ap
344	GOBP_REGULATION_OF_ADAPTIVE_IMMUNE_RESPONSE	0.148466	1	-0.346649	-1.17519	778	143	H2-Bl,Klrd1,Hlx,H2-Q7,Cd4,H2-Q2,H2-T-ps,Prkcq,Il33,Nod2,Tbx21,Cd274,Foxj1,Ccl19-ps1,Fzd5,H2-Q1,Smad7,H2-Q4,Cd226,Zbtb7b,Lilrb4a,Tnfsf13,Mad2l2,Nfkbid,Il1rl1,Slc15a4,Zbtb1,Il27,Hpx,Alox15,Ceacam1,Traf2,Arg1,Mr1,Cd28,Cd40
345	GOBP_NEGATIVE_REGULATION_OF_ADAPTIVE_IMMUNE_RESPONSE	0.165664	1	-0.445332	-1.23437	853	40	Klrd1,Il33,Nod2,Tbx21,Foxj1,Smad7,Zbtb7b,Lilrb4a,Il1rl1,Alox15,Ceacam1,Arg1
346	GOBP_POSITIVE_REGULATION_OF_ADAPTIVE_IMMUNE_RESPONSE	0.20179	1	-0.36784	-1.15722	1036	86	H2-Bl,H2-Q7,Cd4,H2-Q2,H2-T-ps,Prkcq,Nod2,Tbx21,Cd274,Fzd5,H2-Q1,H2-Q4,Cd226,Tnfsf13,Mad2l2,Nfkbid,Zbtb1,Hpx,Traf2,Mr1,Cd28,Cd40
347	GOBP_REGULATION_OF_T_HELPER_1_TYPE_IMMUNE_RESPONSE	0.794909	1	0.306004	0.776416	3840	25	Gm12407,Il1r1,Anxa1,Ccr2,Il1b,Il12rb1,Jak3
348	GOBP_POSITIVE_REGULATION_OF_T_HELPER_1_TYPE_IMMUNE_RESPONSE	0.199088	1	0.575074	1.26628	960	13	Il1r1,Ccr2,Il1b,Il12rb1,Ripk2
349	GOBP_REGULATION_OF_TYPE_2_IMMUNE_RESPONSE	0.12143	1	-0.531866	-1.32873	624	24	Hlx,Ido1,Il33,Nod2,Tbx21,Arg2
350	GOBP_NEGATIVE_REGULATION_OF_TYPE_2_IMMUNE_RESPONSE	0.279761	1	-0.570977	-1.18353	1449	10	Hlx,Tbx21,Arg2
351	GOBP_POSITIVE_REGULATION_OF_TYPE_2_IMMUNE_RESPONSE	0.346473	1	-0.506859	-1.11197	1792	13	Ido1,Il33,Nod2
352	GOBP_REGULATION_OF_RESPONSE_TO_BIOTIC_STIMULUS	1	1	-0.180132	-0.673135	5342	353	H2-Bl,Cxcl5,Prkcd,Klrd1,H2-Q7,Ly96,Trib1,H2-Q2,H2-T-ps,Nod2,Cd274,Arg2,Nlrc5,Card11,Hexim1,Sash1,Socs1,Pparg,H2-Q1,Htra1,Clec10a,Cx3cl1,H2-Q4,Ifi207,Rnf135,Cd226,Sirt2,Ddx58,Txk,Trim12c,Syk,Tlr8,Trim6,Gbp5,Card9,Trim5,Ifi208,Slamf6,Slc15a4,Drd2,Il27,Hpx,Cd180,Ilrun,Ceacam1,Arg1,Mr1,Apoe,Ddx60,Ly86,Dtx3l,Prkca,Ifnlr1,Tigar,H2-D1,Il15,Appl2,Rela,Traf3,Muc15,Coch,Syt11,Zcchc3,Tnfaip3,Fcer1g,Polr3f,I…
353	GOBP_NEGATIVE_REGULATION_OF_RESPONSE_TO_BIOTIC_STIMULUS	0.418977	1	-0.321023	-1.01999	2145	92	H2-Bl,Klrd1,H2-Q7,Trib1,H2-Q2,H2-T-ps,Arg2,Nlrc5,Pparg,H2-Q1,Htra1,H2-Q4,Ifi207,Sirt2
354	GOBP_POSITIVE_REGULATION_OF_RESPONSE_TO_BIOTIC_STIMULUS	0.999789	1	0.18327	0.65954	4736	214	Il18rap,Muc2,Fpr2,Hck,Ccl5,Ifi211,Muc5ac,Psmb11,Muc13,Sh2d1b1,Dhx58,Klk7,Muc3a,Hmgb2,Adam8,Clec4n,Crtam,Ifi209,Plcg2,Psmb8,Ifi204,Psmb7,Zbp1,Ifi35,Tyrobp,Fadd,Ffar2
355	GOBP_REGULATION_OF_RESPONSE_TO_TUMOR_CELL	0.596217	1	-0.420153	-0.90622	3088	12	Cd274,Cd226,Ceacam1,Mr1
356	GOBP_REGULATION_OF_INFLAMMATORY_RESPONSE_TO_ANTIGENIC_STIMULUS	0.774438	1	-0.310168	-0.790355	3992	26	Ccr7,H2-T-ps,Nod2
357	GOBP_NEGATIVE_REGULATION_OF_INFLAMMATORY_RESPONSE_TO_ANTIGENIC_STIMULUS	0.671645	1	0.386062	0.835171	3237	12	Nlrp6,Il20rb
358	GOBP_POSITIVE_REGULATION_OF_INFLAMMATORY_RESPONSE_TO_ANTIGENIC_STIMULUS	0.576337	1	-0.428404	-0.924015	2985	12	Ccr7,H2-T-ps
359	GOBP_REGULATION_OF_ACUTE_INFLAMMATORY_RESPONSE_TO_ANTIGENIC_STIMULUS	0.289749	1	-0.521126	-1.16332	1497	14	Ccr7,H2-T-ps
360	GOBP_REGULATION_OF_MYELOID_LEUKOCYTE_MEDIATED_IMMUNITY	0.922867	1	-0.246519	-0.701078	4737	46	Cxcl5,H2-T-ps,Ddx58,Ptafr,Syk,Stx4a,Arg1,Hmox1,Fes,Ddx21,F2rl1,Mavs,H2-T23,C3
361	GOBP_POSITIVE_REGULATION_OF_MYELOID_LEUKOCYTE_MEDIATED_IMMUNITY	0.224879	1	-0.524452	-1.21734	1156	17	H2-T-ps,Ddx58,Ptafr,Stx4a,Arg1,Ddx21,F2rl1,Mavs,H2-T23,C3
362	GOBP_REGULATION_OF_B_CELL_APOPTOTIC_PROCESS	0.729098	1	0.357054	0.799112	3522	14	Bcl6,Cd74,Pten,Slc39a10,Ada,Aurkb,Btk
363	GOBP_REGULATION_OF_HUMORAL_IMMUNE_RESPONSE	0.92553	1	-0.244677	-0.713328	4672	54	Ccr7,Cd59b,Nod2,Cpn1,Foxj1,C1ra,Cfb,Pros1,Hpx,Clu,C2,C5ar2
364	GOBP_POSITIVE_REGULATION_OF_HUMORAL_IMMUNE_RESPONSE	0.758927	1	-0.355205	-0.766133	3931	12	Ccr7,Nod2
365	GOBP_REGULATION_OF_HUMORAL_IMMUNE_RESPONSE_MEDIATED_BY_CIRCULATING_IMMUNOGLOBULIN	0.627309	1	0.419798	0.869954	3022	10	Tnf,Fcer2a
366	GOBP_RESPONSE_TO_ISCHEMIA	0.741701	1	-0.292566	-0.836183	3775	48	Egr1,Cx3cl1,Rest,P2rx7,Trp53,P2rx4,Cx3cr1,Cav1,P2rx2,Ppargc1a,Gja1,Tigar,Cpeb4,Panx2,Sqstm1,Hk2
367	GOBP_DESMOSOME_ORGANIZATION	0.753039	1	-0.371182	-0.76939	3902	10	Dsp,Snai2,Jup,Nectin1,Prkca
368	GOBP_REGIONALIZATION	0.00150376	0.17539	-0.414892	-1.50153	7	251	Arc,Egr2,Btg2,Trp63,Otx2,Nkx2-1,Isl1,Dll4,Tbx6,Mdfi,Mns1,Nkx2-2,Sostdc1,Gdf11,Bmp4,Shh,Six3,Tdgf1,Sfrp2,Fgfr2,Foxj1,Gdnf,Gpc3,Hhip,Zic3,Gli1,Tshz1,Hhex,Smad6,Fzd5,Rarg,Lef1,Spry1,Sox1,Cited2,Fgf1,Pbx3,Hipk2,Meox1,Rfx4,Fezf1,Sp8,Tmem107,Setdb2,Gli2,Trp53,Dmrta2,Nkd1,Nkx3-1,Irx1,Aldh1a2,Tbx18,Ptch1
369	GOBP_DEVELOPMENTAL_PROCESS_INVOLVED_IN_REPRODUCTION	0.222936	1	-0.268005	-1.06012	1214	756	Lhx8,Ccn1,Junb,Trp63,Insrr,Gnrh1,Nkx2-1,Lif,Cldn11,Dmrtb1,Adamts1,Ghsr,Tiparp,Lhx9,Prok2,Zfp36l1,Amhr2,Sox9,Oaz3,Mdfi,Mns1,Nanos3,Igf2,Bmp4,Shh,Sox8,Sdc1,Lhb,Sfrp2,Fgfr2,Foxj1,Rhobtb3,Gli1,Septin4,Cited1,Fzd5,Pparg,Rarg,Tfeb,Lef1,Rsph1,Ggt1,Cfap206,Gal3st1,Htra1,Creb3l4,Spa17,Cited2,Zglp1,Bmp7,E2f8,Piwil1,Slc4a2,Alpl,Zfp449,Vgf,Sycp3,Rxfp2,Shisa6,Spata9,Spaca1,Sirt2,Rhbdd1,Alox8,Pcdh12,Axl,Gli2,A…
370	GOBP_HEART_MORPHOGENESIS	0.146397	1	-0.324689	-1.15146	773	207	Ccn1,Isl1,Adamts1,Folr1,Dsp,Dll4,Tbx6,Sox9,Tbx21,Cldn5,Bmp4,Shh,Sfrp2,Fgfr2,Rarb,Tek,Zic3,Parva,Snai2,Smad6,Smad7,Prox1,Sox4,Stil,Shox2,Spry1,Vangl2,Cited2,Bmp7,Mybpc3,Myh7,Setdb2,Trp53,Tmem100,Aldh1a2,Ptch1,Pim1,Gja5,Zfpm1,Gaa,Cav3,Dhrs3,Jag1,Dll1,Tgfb2,Axin2,Srf,Tgfbr2,Chd7,Nog,Vegfa,Hey1,Wnt2,Wnt11,Alpk2,Heyl,Ift52,Heg1,Psen1
371	GOBP_SKELETAL_MUSCLE_CONTRACTION	0.967486	1	-0.22666	-0.625319	4998	39	Tnni1,Kcnj2,Myh7,Stac,Myh14,Gaa,Cav3,Homer1,Tnnt1,Chrna1,Rps6kb1,Chrnb1,Gsto1
372	GOBP_MUSCLE_SYSTEM_PROCESS	0.0178605	0.613077	-0.34246	-1.28714	95	375	Nmur2,Agt,Edn2,Scn4b,Fbxo32,Ghsr,Eno1b,Cryab,Dsp,Prok2,Adra2b,Kcnj5,Scn5a,Sphk1,Htr7,Chrne,Dock5,Tnni1,Arg2,Gdnf,Myoc,Trdn,Glra1,Acta2,Nr4a3,Chrna3,Atp1a2,Sntb1,Htr1d,Smad7,Fxyd1,Ctnna3,Myh2,Sspn,Kcne4,Kcnj2,Mybpc3,Oxt,Klf4,Gatm,Myh7,Kcnj12,Inpp5f,Stac,Ptafr,Trim72,Myh14,Cd38,Scn1a,Gamt,P2rx4,Chrm2,Ptger3,Mybpc1,Sorbs3,Hcn4,Stc1,Kcnip2,Scn1b,Casq2,Igf1,Smad5,Jup,Ace2,Trpc3,Ormdl3,Cav1,Drd2,Gja5,S…
373	GOBP_CIRCULATORY_SYSTEM_PROCESS	0.0527763	0.91741	-0.305427	-1.17892	287	527	Mc3r,Sgcg,Ptger2,Glp1r,Agt,Avp,Edn2,Scn4b,Isl1,Bdkrb1,Kcnk15,Dsp,Adra2b,Dll4,Kcnj5,Scn5a,Adora2a,Klf2,Htr7,Avpr1a,Rarres2,Dock5,Tnni1,Cldn5,Slc6a9,Kcnj14,Tek,Trdn,Camk2n1,Slc12a2,Slc4a4,Apln,Atp1b2,Acta2,Slc22a3,Hbegf,Atp1a2,F11r,Htr1d,Pparg,Crh,Smad7,Fxyd1,Ctnna3,Slc2a10,Ptgs2,Tjp3,Kcne4,Kcnj2,Mybpc3,Cacna2d2,Oxt,Slc44a1,Slc38a3,Myh7,Kcnj12,Ptafr,Fermt2,Atp2b2,Hbb-bs,C2cd4b,Cd38,Tjp2,Drd3,Slc7a2…
374	GOBP_RENAL_SYSTEM_PROCESS	0.266615	1	-0.340728	-1.10145	1383	102	Agt,Avp,Adora2a,Avpr1a,Mcam,Bmp4,Aqp4,Tfap2b,Chrna3,Oxt,Wnk4,Hbb-bs,Drd3,Adm,Cyp4f14,Slc4a5,Stc1,Slc9a3r1,Adcy5,Drd2,Gja5,Myo1e,Akr1c18,Adcy4,Npr1,Gas6,Cd34,Adora1,Gja1,Ednrb
375	GOBP_HEART_PROCESS	0.156461	1	-0.314212	-1.13696	832	250	Mc3r,Sgcg,Agt,Edn2,Scn4b,Isl1,Kcnk15,Dsp,Kcnj5,Scn5a,Avpr1a,Tnni1,Kcnj14,Trdn,Apln,Atp1b2,Hbegf,Atp1a2,Smad7,Fxyd1,Ctnna3,Kcne4,Kcnj2,Mybpc3,Cacna2d2,Oxt,Myh7,Kcnj12,Atp2b2,Scn1a,Adm,P2rx4,Chrm2,Hcn4,Stc1,Kcnip2,Scn1b,Casq2,Smad5,Jup,Tbx18,Ace2,Adrb1,Cav1,Drd2,Cacng7,Gja5,Ahcyl1,Cacng2,Cacna1s,Cacng5,Wwtr1,Kcnk1,Gaa,Nppc,Cav3,Tmem65,Tgfb2,Cacna2d3,Npr1,Epas1,Abcc9,Adora1,Atp1b3,Kcnh2,Gja1,Chga,Ca…
376	GOBP_RESPIRATORY_SYSTEM_PROCESS	0.367992	1	-0.412797	-1.06737	1896	28	Ecel1,Glra1,Atp1a2,Stk40,Cfap43,Gaa,Adora1
377	GOBP_VASCULAR_PROCESS_IN_CIRCULATORY_SYSTEM	0.278395	1	-0.299011	-1.07031	1477	227	Agt,Avp,Edn2,Adra2b,Adora2a,Klf2,Htr7,Avpr1a,Dock5,Cldn5,Slc6a9,Tek,Slc12a2,Slc4a4,Apln,Atp1b2,Acta2,Slc22a3,Atp1a2,Htr1d,Slc2a10,Tjp3,Slc44a1,Slc38a3,Ptafr,Fermt2,C2cd4b,Cd38,Tjp2,Slc7a2,Slc22a1,Adm,Slc9a3r1,Akap12,Ace2,Adrb1,Cav1,Slc28a2,Htr1a,Slc5a3,Gja5,Slc16a1,Adra2c,Pde3a,Zdhhc21,Cdh5,Slco1c1,Ceacam1,Apoe,Slc7a1,Slc24a3,Npr1,Slc38a2,Abcc9,Adora1,Gja1,Ednrb,Scpep1,Abca2,Vegfa,Sod1,Adrb3,Sod2…
378	GOBP_REGULATION_OF_SYSTEMIC_ARTERIAL_BLOOD_PRESSURE_MEDIATED_BY_A_CHEMICAL_SIGNAL	0.62693	1	-0.329836	-0.897906	3207	37	Agt,Edn2,Avpr1a,Slc2a5,Ace2,Adrb1,Mme,Rasl10b,Adrb3,Sod2,Adra1d,F2rl1,Enpep,Agtr1a,Ace,Nos3
379	GOBP_RENAL_SYSTEM_PROCESS_INVOLVED_IN_REGULATION_OF_SYSTEMIC_ARTERIAL_BLOOD_PRESSURE	0.64792	1	-0.368646	-0.867548	3317	18	Agt,Cyp4f14,Gja5,Gas6,Adora1,Gja1,Emp2,F2rl1,Agtr1a,Ptpro
380	GOBP_REGULATION_OF_SYSTEMIC_ARTERIAL_BLOOD_PRESSURE	0.203899	1	-0.3777	-1.16327	1045	74	Agt,Avp,Edn2,Avpr1a,Rarres2,Camk2n1,Crh,Adm,Cyp4f14,Slc4a5,Slc2a5,Gpr37l1,Ace2,Adrb1,Mme,Drd2,Rasl10b,Gja5,P2rx2,Prcp,Gas6,Adora1,Gja1,Postn,Adrb3,Sod2,Ar,Emp2,Adra1d
381	GOBP_REGULATION_OF_SYSTEMIC_ARTERIAL_BLOOD_PRESSURE_BY_RENIN_ANGIOTENSIN	0.534449	1	-0.416776	-0.952554	2745	16	Agt,Ace2,Mme,F2rl1,Enpep,Agtr1a,Ace
382	GOBP_POSITIVE_REGULATION_OF_SYSTEMIC_ARTERIAL_BLOOD_PRESSURE	0.0619332	0.964994	-0.712759	-1.47741	320	10	Avp,Avpr1a,Rarres2,Camk2n1
383	GOBP_NEGATIVE_REGULATION_OF_SYSTEMIC_ARTERIAL_BLOOD_PRESSURE	0.811605	1	-0.326882	-0.729704	4195	14	Crh,Gpr37l1,Adrb1,Prcp,Adora1,Adrb3,Sod2
384	GOBP_RENAL_WATER_HOMEOSTASIS	0.861922	1	-0.278663	-0.743515	4456	33	Avp,Aqp4,Tfap2b,Cyp4f14,Adcy5,Adcy4
385	GOBP_REGULATION_OF_GLOMERULAR_FILTRATION	0.312946	1	-0.556051	-1.15259	1621	10	Gja5,Gas6,Adora1,Gja1,Emp2,F2rl1,Ptpro,Coro2b
386	GOBP_HEART_FIELD_SPECIFICATION	0.467505	1	-0.448158	-1.00043	2416	14	Isl1,Bmp4
387	GOBP_SECONDARY_HEART_FIELD_SPECIFICATION	0.237314	1	-0.59114	-1.22532	1229	10	Isl1,Bmp4
388	GOBP_EMBRYONIC_HEART_TUBE_MORPHOGENESIS	0.715783	1	-0.290825	-0.854167	3618	56	Folr1,Tbx6,Tbx21,Shh,Zic3,Stil,Vangl2,Setdb2
389	GOBP_OUTFLOW_TRACT_SEPTUM_MORPHOGENESIS	0.107136	1	-0.552168	-1.35684	550	22	Isl1,Bmp4,Fgfr2,Rarb,Parva,Smad6
390	GOBP_OUTFLOW_TRACT_MORPHOGENESIS	0.133713	1	-0.415338	-1.24491	680	63	Isl1,Folr1,Cldn5,Bmp4,Sfrp2,Fgfr2,Rarb,Parva,Smad6,Cited2,Bmp7,Gja5,Zfpm1,Dhrs3,Jag1,Tgfb2,Tgfbr2,Nog,Vegfa,Wnt11,Heyl
391	GOBP_REGULATION_OF_ANIMAL_ORGAN_FORMATION	0.0792814	1	-0.584754	-1.40526	405	20	Bmp4,Shh,Gdnf,Spry1,Cited2,Bmp7,Fgf1
392	GOBP_ENDOTHELIUM_DEVELOPMENT	0.0792308	1	-0.385651	-1.2693	411	117	Cldn3,Apold1,Dll4,Clic4,Col15a1,Cldn5,Bmp4,Ppp1r16b,Tnmd,Kdr,Hapln2,Kdm6b,F11r,Prox1,Itgax,Fgf1,Tjp3,Prkd2,Tjp2,Tmem100,Stc1,S1pr2,Cnmd,Gja5,Vezf1,Zdhhc21,Wnt7a,Cdh5,Ceacam1,Zeb1,Jag1,Dll1,Ezr,Tnfrsf1a,Cd34,Gja1,Plcb1,S1pr3,Rdx,Vegfa,Hey1,Btg1,Heg1,Pecam1,F2rl1,Bmp6,Met,Acvr2b,Rapgef3,Pdpn,Notch1,Msn,Rhoa,S1pr1,Ptn,Foxj2,Atoh8
393	GOBP_MORPHOGENESIS_OF_AN_ENDOTHELIUM	0.0623907	0.964994	-0.622812	-1.44565	320	17	Dll4,Bmp4,Itgax,Fgf1,Prkd2
394	GOBP_HEART_VALVE_DEVELOPMENT	0.165775	1	-0.419846	-1.22402	836	54	Ccn1,Dll4,Sox9,Bmp4,Snai2,Smad6,Sox4,Shox2,Gja5,Zfpm1,Jag1,Tgfb2,Tnfrsf1a,Tgfbr2,Hey1,Heyl,Zbtb14
395	GOBP_ATRIOVENTRICULAR_VALVE_DEVELOPMENT	0.136691	1	-0.534361	-1.31308	702	22	Ccn1,Smad6,Sox4,Gja5,Zfpm1,Tgfb2,Tgfbr2,Hey1,Heyl
396	GOBP_MITRAL_VALVE_DEVELOPMENT	0.47632	1	-0.47712	-1.00525	2453	11	Smad6,Sox4,Gja5,Zfpm1
397	GOBP_PULMONARY_VALVE_DEVELOPMENT	0.432533	1	-0.42779	-1.02805	2214	20	Bmp4,Smad6,Gja5,Jag1,Tgfb2,Tnfrsf1a,Hey1,Heyl,Notch1,Nfatc1,Nos3
398	GOBP_AORTIC_VALVE_MORPHOGENESIS	0.244874	1	-0.46509	-1.1741	1265	25	Dll4,Sox9,Bmp4,Snai2,Smad6
399	GOBP_PULMONARY_VALVE_MORPHOGENESIS	0.445504	1	-0.447504	-1.02278	2288	16	Bmp4,Smad6,Gja5,Jag1,Tgfb2,Hey1,Heyl,Notch1,Nfatc1,Nos3
400	GOBP_HEART_VALVE_FORMATION	0.725536	1	-0.368512	-0.794836	3758	12	Sox9,Gja5,Zfpm1,Hey1,Notch1
401	GOBP_ENDOCARDIAL_CUSHION_DEVELOPMENT	0.0670315	0.979693	-0.510672	-1.39019	342	37	Isl1,Erbb3,Sox9,Bmp4,Snai2,Bmp7,Tmem100,Creld1,Jag1,Tgfb2,Rbm24,Tgfbr2,Nog,Hey1,Heyl
402	GOBP_EPITHELIAL_TO_MESENCHYMAL_TRANSITION_INVOLVED_IN_ENDOCARDIAL_CUSHION_FORMATION	0.376826	1	-0.478118	-1.07836	1934	15	Snai2,Tmem100,Tgfb2,Tgfbr2,Nog,Heyl,Notch1,Acvr1
403	GOBP_ENDOCARDIAL_CUSHION_MORPHOGENESIS	0.271811	1	-0.435356	-1.13946	1401	30	Isl1,Sox9,Snai2,Bmp7,Tmem100,Tgfb2,Tgfbr2,Nog,Hey1,Heyl
404	GOBP_CARDIAC_CHAMBER_DEVELOPMENT	0.0133025	0.530486	-0.430475	-1.44043	68	131	Ccn1,Isl1,Adamts1,Dsp,Dll4,Tbx6,Scn5a,Bmp4,Sfrp2,Fgfr2,Rarb,Tek,Parva,Smad6,Smad7,Prox1,Sox4,Shox2,Cited2,Bmp7,Mybpc3,Myh7,Trp53,Sall1,Creld1,Gja5,Zfpm1,Cav3,Dhrs3,Jag1,Tmem65,Tgfb2,Adamts6,Srf,Tgfbr2,Chd7,Nog,Cntrl,Hey1,Luzp1,Wnt2,Wnt11,Heyl,Zbtb14,Heg1
405	GOBP_CARDIAC_CHAMBER_MORPHOGENESIS	0.0164124	0.585733	-0.45295	-1.45442	84	98	Ccn1,Isl1,Adamts1,Dsp,Dll4,Bmp4,Sfrp2,Fgfr2,Rarb,Tek,Parva,Smad6,Smad7,Prox1,Sox4,Shox2,Cited2,Bmp7,Mybpc3,Myh7,Trp53,Zfpm1,Cav3,Dhrs3,Jag1,Tgfb2,Srf,Tgfbr2,Chd7,Nog,Hey1,Wnt2,Wnt11,Heyl
406	GOBP_CARDIAC_VENTRICLE_MORPHOGENESIS	0.232002	1	-0.394403	-1.15838	1172	56	Isl1,Dsp,Dll4,Sfrp2,Fgfr2,Smad7,Prox1,Sox4,Mybpc3,Myh7,Jag1,Tgfb2,Tgfbr2,Chd7,Nog,Hey1,Heyl,Heg1
407	GOBP_CARDIAC_ATRIUM_MORPHOGENESIS	0.0395557	0.843695	-0.606215	-1.50354	202	23	Ccn1,Isl1,Dll4,Prox1,Sox4,Shox2
408	GOBP_CARDIAC_LEFT_VENTRICLE_MORPHOGENESIS	0.906056	1	-0.293665	-0.618727	4667	11	Sfrp2,Tgfbr2,Notch1,Rbpj,Foxf1
409	GOBP_CARDIAC_RIGHT_VENTRICLE_MORPHOGENESIS	0.418744	1	-0.476203	-1.04472	2166	13	Isl1,Sox4,Jag1,Tgfb2,Chd7
410	GOBP_VENTRICULAR_TRABECULA_MYOCARDIUM_MORPHOGENESIS	0.470759	1	-0.468266	-1.00999	2438	12	Dll4,Tgfb2,Chd7,Heg1,Notch1
411	GOBP_VENTRICULAR_CARDIAC_MUSCLE_TISSUE_DEVELOPMENT	0.309807	1	-0.38891	-1.09704	1588	44	Isl1,Dsp,Dll4,Fgfr2,Smad7,Prox1,Mybpc3,Myh7
412	GOBP_CARDIAC_ATRIUM_DEVELOPMENT	0.0399612	0.843695	-0.575228	-1.48737	205	28	Ccn1,Isl1,Dll4,Prox1,Sox4,Shox2,Gja5,Zfpm1,Tgfb2,Nog,Wnt2,Wnt11,Heg1
413	GOBP_CARDIAC_VENTRICLE_DEVELOPMENT	0.0489415	0.901305	-0.419429	-1.34363	251	97	Ccn1,Isl1,Dsp,Dll4,Scn5a,Bmp4,Sfrp2,Fgfr2,Smad6,Smad7,Prox1,Sox4,Cited2,Mybpc3,Myh7,Sall1,Gja5,Zfpm1,Jag1,Tmem65,Tgfb2,Tgfbr2,Chd7,Nog,Cntrl,Hey1,Luzp1,Wnt11,Heyl
414	GOBP_REGULATION_OF_MEMBRANE_DEPOLARIZATION	0.908826	1	-0.255251	-0.707505	4684	40	Scn5a,Kdr,Myoc,Smad7,Fzd9,Hcn4,Scn1b,Gja5,Cav3
415	GOBP_ENDOCARDIAL_CUSHION_FORMATION	0.71573	1	-0.336321	-0.826439	3680	22	Snai2,Bmp7,Tmem100,Tgfb2,Tgfbr2,Nog,Heyl,Notch1,Acvr1,Bmp5
416	GOBP_CARDIAC_SEPTUM_DEVELOPMENT	0.0152791	0.572053	-0.475315	-1.4849	77	83	Ccn1,Isl1,Bmp4,Fgfr2,Rarb,Parva,Smad6,Smad7,Prox1,Sox4,Cited2,Bmp7,Trp53,Sall1,Creld1,Gja5,Zfpm1,Dhrs3,Jag1,Tgfb2,Adamts6,Tgfbr2,Chd7,Nog,Cntrl,Hey1,Luzp1,Wnt11,Heyl,Zbtb14,Heg1
417	GOBP_VENTRICULAR_SEPTUM_DEVELOPMENT	0.0390176	0.843695	-0.487871	-1.42693	196	55	Ccn1,Bmp4,Fgfr2,Smad6,Smad7,Prox1,Sox4,Cited2,Sall1,Gja5,Zfpm1,Tgfb2,Tgfbr2,Nog,Cntrl,Hey1,Luzp1,Wnt11,Heyl,Heg1
418	GOBP_ATRIAL_SEPTUM_DEVELOPMENT	0.0686103	0.985341	-0.616906	-1.43194	352	17	Ccn1,Isl1,Sox4,Gja5,Zfpm1,Tgfb2
419	GOBP_MUSCLE_HYPERTROPHY_IN_RESPONSE_TO_STRESS	0.981982	1	0.212905	0.51061	4795	19	Tcap,Smad3,Gata6,Myh6,Atp2b4,Hey2
420	GOBP_PHYSIOLOGICAL_CARDIAC_MUSCLE_HYPERTROPHY	0.998246	1	-0.167205	-0.414703	5122	23	Igf1,Pdlim5,Cav3,G6pdx,Rgs4
421	GOBP_TYPE_B_PANCREATIC_CELL_DEVELOPMENT	0.210629	1	-0.51804	-1.23287	1077	19	Nkx2-2,Bmp4,Insm1,Dll1,Arntl
422	GOBP_AMINO_ACID_TRANSMEMBRANE_TRANSPORT	0.260716	1	-0.356238	-1.11555	1331	84	Slc38a8,Slc6a9,Slc25a13,Kcnj10,Cltrn,Atp1a2,Slc25a15,Slc38a11,Slc38a3,Slc25a18,Slc1a6,Slc7a10,Slc7a2,Slc32a1,Slc16a10,Ace2,Slc15a4,Lrrc8c,Slc36a4,Slc7a1,Slc38a2,Slc6a12,Slc7a11,Cln8,Praf2,Itgb1,Slc22a4,Slc17a8
423	GOBP_MESENCHYMAL_TO_EPITHELIAL_TRANSITION_INVOLVED_IN_METANEPHROS_MORPHOGENESIS	0.151203	1	-0.631904	-1.33137	778	11	Lif,Bmp4,Gdnf,Cited1,Sall1
424	GOBP_METANEPHROS_MORPHOGENESIS	0.114646	1	-0.514133	-1.32939	590	28	Lif,Sox9,Bmp4,Sox8,Foxj1,Gdnf,Cited1
425	GOBP_CILIUM_MOVEMENT	0.802738	1	0.25352	0.856482	3869	126	Tacr2,Qrich2,Hydin,Tssk4,Dnah9,Wdr66,Dnaaf1,Cfap91,Rsph6a,Zbbx,Ccsap,Tcte1,Cfap69,Rsph9,Dnah7b,Ccdc63,Adcy10,Nme5,Cfap70,Dnhd1,Nphp3,Dnah5,Ccdc39,Cfap157,Tacr3,Gapdhs,Dnah17,Bbs2,Gas8,Ccdc65,Cfap44,Catsper2,Rfx3,Tekt5,Sord,Catsper3
426	GOBP_REGULATION_OF_CILIUM_MOVEMENT	0.638398	1	0.351032	0.876642	3108	23	Tacr2,Dnaaf1,Ccsap,Cfap69,Ccdc39,Tacr3,Bbs2,Ccdc65
427	GOBP_REGULATION_OF_CILIUM_BEAT_FREQUENCY	0.870981	1	0.306488	0.663029	4198	12	Dnaaf1,Ccsap,Ccdc39,Bbs2
428	GOBP_EPITHELIAL_CELL_MORPHOGENESIS	0.109602	1	-0.517233	-1.33741	564	28	Cldn3,Clic4,Col15a1,Tnmd,Stc1,Cnmd,Palld,Ar,Epb41l5,Heg1,Met,Ihh,Grhl2,Pof1b
429	GOBP_AXIS_ELONGATION	0.060735	0.964994	-0.570822	-1.44101	313	25	Sox9,Bmp4,Shh,Sfrp2,Fgfr2,Spry1,Fgf1,Nkd1
430	GOBP_NEURAL_RETINA_DEVELOPMENT	0.332613	1	-0.357563	-1.07174	1693	63	Dll4,Sox9,Rpe65,Six3,Sox8,Tfap2b,Pde6c,Hipk2,Neurod1,Tgfb2,Rorb,Zhx2,Slc17a8,Neurod4,Actl6a,Psen1,Dio3,Prom1,Tfap2a,Thrb,Hipk1,Ptn,Ihh
431	GOBP_CHONDROCYTE_DIFFERENTIATION_INVOLVED_IN_ENDOCHONDRAL_BONE_MORPHOGENESIS	0.258414	1	-0.535521	-1.19545	1335	14	Sox9,Rarg,Serpinh1,Nppc,Axin2,Tgfbr2,Trip11,Ihh,Anxa6,Ift80
432	GOBP_GROWTH_PLATE_CARTILAGE_DEVELOPMENT	0.394937	1	-0.472266	-1.06516	2027	15	Sox9,Rarb,Rarg,Stc1,Nppc,Tgfbr2,Thbs3
433	GOBP_CARBOHYDRATE_METABOLIC_PROCESS	1	1	-0.172814	-0.668981	5441	551	Atf3,Eno1b,Pklr,Aldh1a1,Fbp2,Igf2,Slc25a13,Zbtb20,Sds,Midn,Ddit4,Mogat1,Siae,Slc4a4,Pdk4,Neu2,St8sia6,Gcnt4,Tfap2b,Lancl3,Slc45a3,Atf4,Phkg1,Apod,Fut10,Pfkfb1,Ppp1r3c,B3gnt9,Gpld1,P2rx7,B3gnt4,Mlxipl,Kat2b,Pcdh12,Ptafr,Pfkfb3,B3galt5,Gsto2,Lctl,Trp53,Enpp1,Gck,Angptl3,Gpd1,Nupr1,Stk40,Esrrb,Kl,Slc2a5,Pygm,Igf1,B3glct,Gpt,Isyna1,Idnk,B3gnt2,Slc5a3,Clk2,Rbks,St6galnac3,Neu4,Chst2,Bpgm,Gaa,Akt2,Pck1…
434	GOBP_POLYSACCHARIDE_METABOLIC_PROCESS	0.998129	1	0.179107	0.585503	4800	103	Chia1,Per2,Gnmt,B3galt2,Ndst4,Phka2,Nr1d1,Pygl,Has2,Has1,Fut9,Pask,Ext1,Pdgfb,Gal3st3
435	GOBP_DISACCHARIDE_METABOLIC_PROCESS	0.727185	1	-0.382022	-0.79186	3768	10	Fbp2,Gaa
436	GOBP_MONOSACCHARIDE_METABOLIC_PROCESS	0.984549	1	-0.213785	-0.771754	5224	244	Atf3,Eno1b,Pklr,Aldh1a1,Fbp2,Igf2,Slc25a13,Sds,Midn,Pdk4,Tfap2b,Slc45a3,Atf4,Apod,Fut10,Pfkfb1,Ppp1r3c,Gpld1,Kat2b,Pfkfb3,Gsto2,Trp53,Enpp1,Gck,Gpd1,Esrrb,Igf1,B3glct,Gpt,Clk2,Rbks,Bpgm,Gaa,Akt2,Pck1,Dyrk2,Onecut1,Pgp,G6pdx,Ppargc1a,Crem,Oas1a,Rorc,Soga1,Tigar
437	GOBP_FRUCTOSE_METABOLIC_PROCESS	0.38851	1	-0.47463	-1.07049	1994	15	Aldh1a1,Fbp2,Pfkfb1,Pfkfb3
438	GOBP_FRUCTOSE_6_PHOSPHATE_METABOLIC_PROCESS	0.581522	1	-0.436466	-0.919597	2995	11	Fbp2,Gfpt2
439	GOBP_FUCOSE_METABOLIC_PROCESS	0.948743	1	-0.251922	-0.562369	4904	14	Fut10,B3glct,Fut8,Fuca1,Pofut2
440	GOBP_GLUCOSE_METABOLIC_PROCESS	0.865345	1	-0.240777	-0.844903	4581	188	Atf3,Eno1b,Pklr,Fbp2,Igf2,Slc25a13,Sds,Midn,Pdk4,Tfap2b,Slc45a3,Atf4,Apod,Pfkfb1,Ppp1r3c,Gpld1,Kat2b,Trp53,Enpp1,Gck,Gpd1,Esrrb,Igf1,Gpt,Clk2,Bpgm,Gaa,Akt2,Pck1,Dyrk2,Onecut1,Pgp,G6pdx,Ppargc1a,Crem,Oas1a,Rorc,Soga1,Tigar,Inppl1
441	GOBP_GLUCOSE_CATABOLIC_PROCESS	0.972363	1	-0.227366	-0.612424	4995	35	Eno1b,Pklr,Trp53,Gck
442	GOBP_GALACTOSE_METABOLIC_PROCESS	0.698818	1	0.376359	0.81418	3368	12	Galm,Glb1,Galt,Pgm2l1,Galk1,B4galt1,Gale
443	GOBP_INOSITOL_METABOLIC_PROCESS	0.867837	1	-0.315702	-0.65439	4497	10	Isyna1,Slc5a3
444	GOBP_AMINOGLYCAN_METABOLIC_PROCESS	0.935362	1	0.229617	0.797525	4456	157	Chia1,Lum,Itih2,Angpt1,Chst9,Hs3st5,B3galt2,Lyg2,Cd44,Hyal1,Slc35d2,Ndst4,Gpc4,Dcn,Galns,Has2,Has1,Hpse,Chst14,Il1b,Hs3st6,Cemip,Xylt1,Glb1,Ext1,Pdgfb,Hyal2,Gal3st3
445	GOBP_AMINOGLYCAN_BIOSYNTHETIC_PROCESS	0.98542	1	0.208682	0.689094	4730	109	Lum,Angpt1,Chst9,Hs3st5,B3galt2,Hyal1,Slc35d2,Ndst4,Gpc4,Dcn,Has2,Has1,Chst14,Il1b,Hs3st6,Cemip,Xylt1,Ext1,Pdgfb
446	GOBP_AMINOGLYCAN_CATABOLIC_PROCESS	0.802757	1	0.271809	0.813042	3959	58	Chia1,Lum,Lyg2,Cd44,Hyal1,Gpc4,Dcn,Galns,Hpse,Cemip,Glb1,Hyal2
447	GOBP_PROTEOGLYCAN_METABOLIC_PROCESS	0.887074	1	0.246937	0.783049	4343	83	Col2a1,Chst9,Hs3st5,Hyal1,Ndst4,Cytl1,Dcn,Hpse,Chst14,Hs3st4,Xylt1,Ext1,Sulf1,Gal3st3,Bmp2,Dsel,Vcan,Csgalnact2,Chpf2,B4galt7,Adamts12
448	GOBP_AMINO_SUGAR_METABOLIC_PROCESS	0.502172	1	0.349986	0.970397	2427	39	Chia1,B4galnt2,Npl,Chst4,Nanp,Pgm3,Ovgp1,Mdp1,St3gal1,Chit1,Large1,Cmas
449	GOBP_N_ACETYLGLUCOSAMINE_METABOLIC_PROCESS	0.998771	1	0.159085	0.377251	4874	18	Chst4,Nanp,Large1,Nagk,Extl2,Amdhd2,Gnpnat1,Chst1,Gne,Mgat3,Gnpda2,Renbp,Oga,Gnpda1,Chst7,Chst5,Chst3,Chst2
450	GOBP_UDP_N_ACETYLGLUCOSAMINE_METABOLIC_PROCESS	0.975123	1	0.216877	0.502137	4742	16	B4galnt2,Pgm3,Nagk,Uap1l1
451	GOBP_UDP_N_ACETYLGLUCOSAMINE_BIOSYNTHETIC_PROCESS	0.975543	1	-0.228134	-0.480658	5025	11	Gfpt2
452	GOBP_N_ACETYLNEURAMINATE_METABOLIC_PROCESS	0.463711	1	0.475195	1.01158	2248	11	Npl,Nanp,St3gal1,Cmas,Nagk
453	GOBP_ALCOHOL_METABOLIC_PROCESS	0.988355	1	-0.212485	-0.785165	5261	310	Ttr,Cyp39a1,Aldh1a1,Rpe65,Sphk1,Aldh3b1,Acat3,Mogat1,Qdpr,Itpkb,Scd1,Asah2,Disp3,Fgf1,Cyp1a1,Plpp2,Rest,Plcd4,Ebp,Ptafr,Sgpp2,Angptl3,Gpd1,Rdh5,Nr1h4,Igf1,Aldh1a2,Spr,Lrat,Nudt3,Isyna1,Lcat,Slc5a3,Nudt4,Degs2,Elovl6,Mvd,Stard3,Cyp27b1,Pck1,Akr1c18,Dhrs3,Cftr,Apoe,Dhcr7,Pgp,Mtmr2,G6pdx,Osbpl1a,Abca1,Dhrs4,Cln8,Vldlr,Cyp11a1,Plcb1,Cyp3a13,Inppl1,Abca2,Bpnt2,Sod1,Ldlrap1,Plpp3,Lipe,Acadvl,Acadl,Npc2…
454	GOBP_CELLULAR_GLUCAN_METABOLIC_PROCESS	0.878097	1	-0.254375	-0.768202	4465	66	Igf2,Phkg1,Ppp1r3c,Pcdh12,Enpp1,Gck,Stk40,Esrrb,Pygm,Igf1,Gaa,Akt2,Agl,Dyrk2,Phka1,Gbe1
455	GOBP_CELLULAR_ALDEHYDE_METABOLIC_PROCESS	0.95331	1	-0.232377	-0.673383	4838	52	Aldh1a1,Rpe65,Aldh3b1,Rest,Aldh1a2,Akr1c18,Pnkd,Bco2,Grhpr,Rela,Esd
456	GOBP_ORGANIC_ACID_METABOLIC_PROCESS	1	1	-0.19922	-0.797493	5499	910	Acox2,Mgst2,Fa2h,Ugt1a6b,Ttc36,Hpd,Avp,Edn2,Plp1,Cyp39a1,Folr1,Ghsr,Eno1b,Pklr,Slc25a21,Ptgis,Ido1,Adssl1,Sox9,Aspa,Oaz3,Avpr1a,Ddo,Ucp3,Pla2g4f,Acat3,Arg2,Zbtb20,Acot11,Fads6,Sds,Art4,Ddit4,Qdpr,Ddc,Slc4a4,Crabp2,Pdk4,Mid1ip1,Nr4a3,Scd1,Elovl5,Slc39a8,Slc45a3,Pparg,Atf4,Asah2,Aldh1l2,Etfbkmt,Prox1,Ggt1,Il4i1,Pm20d1,Acy1,Ptgs2,Cyp1a1,Pfkfb1,Ghr,Ddah2,Ephx1,Elovl7,Gatm,Gfpt2,Serinc5,P2rx7,Carns1,C…
457	GOBP_ACETYL_COA_METABOLIC_PROCESS	0.99785	1	-0.179071	-0.487482	5105	37	Pdk4,Pdp2,Mvd,Pdp1,Aadat,Dlst,Pipox,Kynu,Aass,Ppcs,Acss1,Pmvk
458	GOBP_ACETYL_COA_BIOSYNTHETIC_PROCESS	0.987357	1	-0.205211	-0.499513	5075	21	Pdk4,Pdp2,Pdp1
459	GOBP_ACETYL_COA_BIOSYNTHETIC_PROCESS_FROM_PYRUVATE	0.724758	1	-0.359248	-0.801954	3746	14	Pdk4,Pdp2,Pdp1
460	GOBP_LACTATE_METABOLIC_PROCESS	0.729309	1	0.365144	0.78992	3515	12	Per2,Hagh
461	GOBP_PYRUVATE_METABOLIC_PROCESS	0.946107	1	-0.228293	-0.770248	4932	139	Eno1b,Pklr,Zbtb20,Sds,Ddit4,Slc4a4,Pdk4,Nr4a3,Pfkfb1,P2rx7,Mlxipl,Pfkfb3,Gck,Gpd1,Nupr1,Esrrb,Igf1,Pdp2,Slc16a1,Bpgm,Pck1
462	GOBP_GENERATION_OF_PRECURSOR_METABOLITES_AND_ENERGY	1	1	-0.135824	-0.51853	5430	460	Avp,Eno1b,Pklr,Aldh1a1,Wdr93,Ido1,Prdm16,Avpr1a,Igf2,Slc25a13,Zbtb20,Ddit4,Qdpr,Slc4a4,Nr4a3,AA467197,Phkg1,Etfbkmt,Pfkfb1,Ppp1r3c,Vgf,Gfpt2,P2rx7,Slc25a18,Mlxipl,Aoc2,Pcdh12,Pfkfb3,Trp53,Enpp1,Gck,Gpd1,Nupr1,Stk40,Esrrb,Kl,Tyrp1,Pygm,Igf1,Nqo2,Rbks,Ndufb8,Bpgm,Gaa,Akt2,Agl,Dhrs3,Dyrk2,Phka1,G6pdx,Gbe1,Ppargc1a,Tigar,Chchd10,Suclg2,Ndufb4c,Nox4,Dmgdh,Adrb3,Xylb,Acadvl,Nhlrc1,Etfa,Slc25a25,Ppp1r3a…
463	GOBP_TRICARBOXYLIC_ACID_CYCLE	0.987177	1	0.203245	0.539312	4772	31	Mdh1b,Me3,Idh1,Suclg1,Sdhd,Ireb2,Fh1,Pdhb,Sdhb,Sdhaf2,Pdha1,Mdh2,Dlat,Idh3g,Cs,Sdha,Dld,Mdh1,Idh3b,Idh3a,Dhtkd1,Me2,Sucla2,Aco2,Fahd1,Ogdh,Idh2,Sdhc,Ogdhl,Dlst,Suclg2
464	GOBP_2_OXOGLUTARATE_METABOLIC_PROCESS	0.972039	1	0.220536	0.510608	4727	16	L2hgdh,Tat,Idh1,Gpt2,Kyat3,D2hgdh,Adhfe1,Dld,Got2,Got1,Phyh,Ogdh,Idh2,Dlst,Mrps36,Aadat
465	GOBP_REGULATION_OF_CARBOHYDRATE_METABOLIC_PROCESS	0.999055	1	-0.184258	-0.646112	5285	186	Igf2,Zbtb20,Midn,Ddit4,Slc4a4,Pdk4,Slc45a3,Pfkfb1,Ppp1r3c,Gpld1,P2rx7,Mlxipl,Kat2b,Ptafr,Pfkfb3,Trp53,Enpp1,Gck,Gpd1,Nupr1,Esrrb,Igf1,Gpt,Clk2,Akt2,Dyrk2,Pgp,Ppargc1a,Rorc,Soga1,Tigar
466	GOBP_REGULATION_OF_GLUCONEOGENESIS	0.999806	1	-0.139519	-0.384913	5165	39	Kat2b,Gck,Gpt,Clk2,Pgp,Ppargc1a,Soga1,Sdhaf3
467	GOBP_ENERGY_RESERVE_METABOLIC_PROCESS	0.980476	1	-0.216312	-0.666998	5021	75	Igf2,Phkg1,Ppp1r3c,Gfpt2,Pcdh12,Enpp1,Gck,Stk40,Esrrb,Kl,Pygm,Igf1,Gaa,Akt2,Agl,Dyrk2,Phka1,Gbe1
468	GOBP_OXIDATIVE_PHOSPHORYLATION	0.683761	1	0.269996	0.904545	3279	119	Ndufb4b,Cox4i2,Cdk1,Snca,Uqcrh,Ndufa2,Tefm,Atp5c1,Ndufb2,Uqcr11,Ndufa12,Stoml2,Ndufb1,Cox7a2,Uqcrc2,Atp7a,Uqcc2,Ndufb3,Ndufb5,Antkmt,Atp5j2,Ndufa4,Atp5pb,Atp5g2,Ndufaf1,Atp5l,Cox6a1,Nipsnap2,Ndufa7,Ndufs1,Ndufa6,Atp5h,Ak4,Ndufs8,Cox7a2l,Surf1,Atp5o,Ndufa9,Ndufs6,Ndufb11,Sdhd,Bid,Atp5j,Dguok,Atp5a1,Ndufs3,Ndufb4,Ndufv1,Uqcrfs1,Dmac2l,Uqcrb,Cyc1,Uqcr10,Sdhaf2,Dnajc30,Ppif,Coq9,Ndufc2,Ndufb6,Ndufb7
469	GOBP_MITOCHONDRIAL_ELECTRON_TRANSPORT_NADH_TO_UBIQUINONE	0.649306	1	0.308497	0.889352	3178	47	Ndufb4b,Snca,Ndufa2,Ndufb2,Ndufa12,Ndufb1,Ndufb3,Ndufb5,Ndufa4,Ndufaf1,Ndufa7,Ndufs1,Ndufa6,Ndufs8,Ndufa9,Ndufs6,Ndufb11,Ndufs3,Ndufb4,Ndufv1,Coq9,Ndufc2,Ndufb6,Ndufb7
470	GOBP_MITOCHONDRIAL_ELECTRON_TRANSPORT_UBIQUINOL_TO_CYTOCHROME_C	0.418969	1	0.49284	1.04914	2031	11	Uqcrh,Uqcr11,Uqcrc2,Uqcrfs1,Uqcrb,Cyc1,Uqcr10
471	GOBP_MITOCHONDRIAL_ELECTRON_TRANSPORT_CYTOCHROME_C_TO_OXYGEN	0.575331	1	0.410502	0.918731	2779	14	Cox4i2,Ndufa4,Cox6a1,Cox7a2l
472	GOBP_REGULATION_OF_NUCLEOTIDE_METABOLIC_PROCESS	0.870807	1	-0.247719	-0.805355	4542	106	Eno1b,Zbtb20,Ddit4,Slc4a4,Hpca,Pdk4,Pfkfb1,P2rx7,Mlxipl,Pfkfb3,Gck,Gpd1,Nupr1,Esrrb,Igf1,Pdp2
473	GOBP_PURINE_NUCLEOBASE_METABOLIC_PROCESS	0.72649	1	0.341416	0.809629	3545	18	Xdh,Dpyd,Acpp,Gmps,Shmt1,Ada,Hprt,Prps1
474	GOBP_PURINE_NUCLEOSIDE_CATABOLIC_PROCESS	0.0803071	1	0.700593	1.45185	386	10	Pnp2,Xdh,Ahcy
475	GOBP_CGMP_BIOSYNTHETIC_PROCESS	0.669849	1	0.404046	0.837312	3227	10	Nppa,Gucy2c,Gucy1a2,Gucy1b1,Npr2
476	GOBP_PYRIMIDINE_NUCLEOBASE_METABOLIC_PROCESS	0.0869655	1	0.613169	1.41967	422	16	Cda,Dpyd,Tymp,Mapk1,Dpys,Cps1,Umps,Ctps2,Cad,Mtor,Cmpk1
477	GOBP_PYRIMIDINE_NUCLEOSIDE_METABOLIC_PROCESS	0.361535	1	0.414456	1.07132	1751	27	Cda,Tk1,Dpyd,Tymp,Nt5c3,Dpys,Nt5c
478	GOBP_PYRIMIDINE_NUCLEOTIDE_METABOLIC_PROCESS	0.997258	1	-0.182962	-0.521256	5091	47	Upp1,Dctd,Upb1,Uprt,Nthl1,Smug1,Enpp3,Ogg1,Dctpp1,Cmpk2,Entpd7,Entpd4b
479	GOBP_PYRIMIDINE_NUCLEOTIDE_BIOSYNTHETIC_PROCESS	0.991127	1	0.196238	0.507254	4802	27	Nme5,Nme4,Nme2,Nme6,Ak5,Upp2,Prps1,Umps,Uck1,Ctps2,Cad,Cmpk1
480	GOBP_UMP_BIOSYNTHETIC_PROCESS	0.738568	1	-0.37682	-0.781077	3827	10	Upp1,Uprt
481	GOBP_PYRIMIDINE_NUCLEOTIDE_CATABOLIC_PROCESS	0.833724	1	-0.30543	-0.726888	4266	19	Upp1,Upb1,Nthl1,Smug1,Ogg1,Dctpp1,Entpd7,Entpd4b
482	GOBP_DNA_METABOLIC_PROCESS	1	1	0.12021	0.484058	4497	844	Esco2,Mnd1,Trex1,Tk1,Top2a,Spocd1,Hsf2bp,Ankle1,Pclaf,Smoc2,Fancd2,Gmnc,Mgmt,Atrip,Ccne2,Iho1,Polg2,Fancf,Mc1r,Isg20,Zfp57,Cdk1,Polr2h,Ankrd31,Hmgb2,Tox,Mapk3,Ooep,Zswim7,Mcm8,Foxm1,Clcf1,Morf4l1,Prkcg,Tipin,Tdrd9,Ddx11,Ddb2,Mcm6,Pld4,Foxp3,Pms2,Npm2,Chrna4,H4c9,Parpbp,Cdc7,Nudt16,Bcl6,Traip,Slf1,Ighmbp2,Spi1,Kpna2,Tefm,Neil2,Ankrd1,Mei4,Fignl1,Hfm1,Trip13,Rad54b,Cct4,Spidr,Tnks1bp1,Prim2,Tdrd5,P…
483	GOBP_DNA_REPLICATION	1	1	0.1523	0.560174	4740	262	Esco2,Trex1,Pclaf,Gmnc,Atrip,Ccne2,Polg2,Cdk1,Ooep,Mas1,Mcm8,Tipin,Ddx11,Mcidas,Mcm6,Npm2,Cdc7,Bcl6,Traip,Ighmbp2,Prim2,Ticrr,Rpain,Recql5,Orc6,Rev1,Rfc2,Obi1,Primpol,Mcm10,Rfc5,Top1mt,Tonsl,Gins1,Orc1,Rad9b,Stoml2,Orc4,Pnkp,E4f1,Eme1,Fancm,Grwd1,Brpf3,Pold4,Slx4,Rad50,Zgrf1,Donson,Nuggc,Prim1,Dnajc2,Atg7,Nfib,Mcmdc2,Thoc1,Rnaseh2a,Lig1,Mcmbp
484	GOBP_DNA_DEPENDENT_DNA_REPLICATION	1	1	0.129966	0.448857	4772	150	Gmnc,Ccne2,Polg2,Ooep,Tipin,Ddx11,Mcm6,Cdc7,Bcl6,Traip,Prim2,Ticrr,Rpain,Recql5,Orc6,Rfc2,Primpol,Mcm10,Rfc5,Tonsl,Gins1,Orc1,Stoml2,Orc4,Pnkp,Eme1,Fancm,Pold4,Zgrf1,Donson,Nuggc,Prim1,Atg7,Mcmdc2,Thoc1,Lig1,Mcmbp,Rtel1,Exd2,Mcm2,Recql4,Topbp1,Nucks1,Orc5,Wdhd1,Rev3l,Atr,Chtf8
485	GOBP_MITOCHONDRIAL_DNA_REPLICATION	0.805849	1	0.334146	0.72286	3884	12	Polg2,Primpol,Stoml2,Atg7
486	GOBP_DNA_LIGATION	0.270281	1	0.529056	1.18406	1305	14	Top2a,Mgmt,Xrcc6,Aptx,Lig1
487	GOBP_DNA_UNWINDING_INVOLVED_IN_DNA_REPLICATION	0.541691	1	-0.408569	-0.948355	2786	17	Hmga1b
488	GOBP_DNA_REPLICATION_INITIATION	0.922619	1	0.250801	0.693003	4494	38	Gmnc,Ccne2,Mcm6,Prim2,Ticrr,Orc6,Mcm10,Orc1,Orc4,Prim1,Mcmdc2,Mcm2,Topbp1,Orc5,Nbn,Lrwd1,Mcm7,Kat7
489	GOBP_DNA_STRAND_ELONGATION_INVOLVED_IN_DNA_REPLICATION	0.712166	1	-0.349579	-0.822676	3646	18	Pole,Pold2,Gins2,Mcm3
490	GOBP_REGULATION_OF_DNA_REPLICATION	0.970328	1	0.21797	0.70611	4708	97	Esco2,Gmnc,Polg2,Mas1,Tipin,Mcidas,Npm2,Cdc7,Bcl6,Ticrr,Rfc2,Obi1,Rfc5,Stoml2
491	GOBP_RNA_DEPENDENT_DNA_BIOSYNTHETIC_PROCESS	0.998569	1	0.180292	0.547154	4885	64	Mapk3,Cct4,Tnks1bp1,Mapk1,Nhp2,Cct5,Pnkp,Mapkapk5,Wrap53,Rad50,Telo2,Ppia,Map3k4,Aurkb,Parn,Pot1a,Smg6
492	GOBP_DNA_REPAIR	1	1	0.151562	0.590117	4539	525	Esco2,Trex1,Hsf2bp,Ankle1,Pclaf,Fancd2,Mgmt,Atrip,Polg2,Fancf,Mc1r,Cdk1,Polr2h,Hmgb2,Ooep,Zswim7,Mcm8,Foxm1,Morf4l1,Prkcg,Ddx11,Ddb2,Mcm6,Pms2,Chrna4,H4c9,Parpbp,Cdc7,Nudt16,Traip,Slf1,Ighmbp2,Neil2,Fignl1,Trip13,Rad54b,Spidr,Tnks1bp1,Polr2k,Uimc1,Fanci,Ticrr,Mdc1,Rps27a,Rpain,Recql5,Apex1,Rev1,Rfc2,Mrnip,Primpol,Meioc,Rfc5,Cdc14b,Faap100,Tonsl,Sumo1,Shld1,Rad9b,Rnf169,Smchd1,Was,H4c11,Pnkp,Rnf8,…
493	GOBP_REGULATION_OF_DNA_REPAIR	1	1	0.119546	0.402456	4824	122	Mgmt,Ooep,Foxm1,Prkcg,Ddx11,Parpbp,Nudt16,Slf1,Fignl1,Spidr,Uimc1,Recql5,Mrnip,Shld1,Rnf169,Smchd1,Was,Pnkp,Rnf8,Wrap53
494	GOBP_TRANSCRIPTION_COUPLED_NUCLEOTIDE_EXCISION_REPAIR	0.946604	1	0.232101	0.711832	4626	68	Polr2h,Polr2k,Rps27a,Rfc2,Rfc5,Xpa,Ep300,Pold4,Polr2g,Ercc5,Ubc,Cops5,Lig1,Gtf2h1,Ercc4,Ercc6,Tcea1,Ppie,Uvssa,Polr2a,Xab2,Ercc3,Prpf19,Pold3,Rfc4,Gtf2h5,Ercc8,Polr2f
495	GOBP_BASE_EXCISION_REPAIR	0.932773	1	-0.249733	-0.679843	4772	37	Pole,Nthl1,Smug1,Mpg,Rpa3,Prmt6,Ogg1
496	GOBP_BASE_EXCISION_REPAIR_AP_SITE_FORMATION	0.582867	1	-0.443314	-0.918905	3020	10	Nthl1,Smug1,Mpg,Ogg1,Mutyh
497	GOBP_NUCLEOTIDE_EXCISION_REPAIR	1	1	0.151366	0.490346	4852	97	Polr2h,Ddb2,Polr2k,Rps27a,Rfc2,Rfc5,Pnkp,Xpa,Ep300,Pold4,Slx4,Polr2g,Ercc5,Ubc,Cops5,Lig1,Cetn2,Gtf2h1,Ercc4,Ercc6,Tcea1,Ppie,Uvssa,Polr2a,Parp1,Xab2,Ercc3,Prpf19,Pold3,Rad52,Rfc4,Usp45,Gtf2h5,Ercc8,Polr2f
498	GOBP_NUCLEOTIDE_EXCISION_REPAIR_PREINCISION_COMPLEX_STABILIZATION	0.972547	1	0.222341	0.539313	4746	20	Ddb2,Xpa,Ercc5,Gtf2h1,Ercc4,Parp1,Ercc3,Gtf2h5
499	GOBP_NUCLEOTIDE_EXCISION_REPAIR_PREINCISION_COMPLEX_ASSEMBLY	0.977714	1	0.220362	0.564348	4737	26	Ddb2,Rps27a,Xpa,Ercc5,Ubc,Cetn2,Gtf2h1,Parp1,Ercc3,Gtf2h5
500	GOBP_NUCLEOTIDE_EXCISION_REPAIR_DNA_GAP_FILLING	0.944369	1	-0.247179	-0.601671	4854	21	Pole,Pold2,Polk,Rpa3
501	GOBP_MISMATCH_REPAIR	0.996901	1	0.175932	0.469962	4825	32	Trex1,Prkcg,Pms2,Pold4,Rnaseh2a,Lig1,Msh4,Hdac10,Pms1,Setd2,Pold3,Msh3
502	GOBP_POSTREPLICATION_REPAIR	0.99843	1	-0.176316	-0.506335	5087	49	Pold2,Polk,Mad2l2,Zbtb1,Rad18,Rpa3,Brca1,Pole2,Trim25
503	GOBP_DOUBLE_STRAND_BREAK_REPAIR	0.996165	1	0.2003	0.72879	4674	243	Esco2,Hsf2bp,Fancd2,Mgmt,Hmgb2,Ooep,Zswim7,Mcm8,Foxm1,Morf4l1,Ddx11,Mcm6,H4c9,Parpbp,Cdc7,Nudt16,Slf1,Fignl1,Trip13,Rad54b,Spidr,Tnks1bp1,Uimc1,Mdc1,Recql5,Mrnip,Meioc,Tonsl,Sumo1,Shld1,Rnf169,Smchd1,Was,H4c11,Pnkp,Rnf8,Eme1,Wrap53,Fancm,Xrcc6,Slx4,Atp23,Rad50,Ap5z1,Dclre1b,Sfpq,Twist1,Aunip,Aptx,Cib1,Tdp1,Mcmdc2,Pot1a,Cdca5,Rtel1,Exd2,Ercc4,Slf2,Mcm2,Rad51ap2,Recql4,Spo11,Prkdc,Brme1,Ercc6,Mus81…
504	GOBP_DNA_MODIFICATION	0.929737	1	-0.234527	-0.756162	4842	100	Fos,Tet1,Cyp1a1,Stpg4,Ddx4,Hells,Alkbh2,Nthl1,Gatad2a,Smug1,Morc1,Mpg,Ogg1,Brca1,Tet3,Prmt5,Pik3ca,Dnmt3l,Mtrr,Ppm1d,N6amt1,Mta2,Tdrd1,Mbd2,Alkbh5,Mutyh,Ehmt1,Grhl2,Niban2,Exosc5
505	GOBP_DNA_METHYLATION	0.683392	1	-0.292883	-0.875992	3472	62	Fos,Cyp1a1,Stpg4,Ddx4,Hells,Gatad2a,Morc1,Brca1,Tet3,Prmt5,Pik3ca,Dnmt3l,Mtrr,Ppm1d,N6amt1,Mta2,Tdrd1,Mbd2,Ehmt1,Grhl2,Niban2
506	GOBP_DNA_DEALKYLATION_INVOLVED_IN_DNA_REPAIR	0.851836	1	0.323109	0.669584	4104	10	Mgmt,Ascc2,Alkbh3,Ascc3,Alkbh1
507	GOBP_DNA_CATABOLIC_PROCESS	0.824836	1	0.282574	0.76805	4011	35	Trex1,Isg20,Hmgb2,Dnase1,Dnase1l3,Xrn2,Dicer1,Eri2,Eri3,Eri1,Mus81
508	GOBP_APOPTOTIC_DNA_FRAGMENTATION	0.921805	1	-0.263048	-0.640298	4738	21	Nmnat1,H1f0,Cecr2,Foxl2,Bax,Dnase2a,Il6,Hsf1
509	GOBP_DNA_RECOMBINATION	1	1	0.152844	0.560405	4724	257	Mnd1,Trex1,Top2a,Hsf2bp,Fancd2,Iho1,Ankrd31,Hmgb2,Ooep,Zswim7,Mcm8,Clcf1,Morf4l1,Mcm6,Foxp3,Parpbp,Cdc7,Bcl6,Ighmbp2,Kpna2,Mei4,Fignl1,Hfm1,Trip13,Rad54b,Spidr,Rpain,Recql5,Apex1,Mrnip,Tonsl,Shld1,Smchd1,Was,Rnf8,Eme1,Syce3,Wrap53,Fancm,Xrcc6,Slx4,Rad50,Il7r,Ap5z1,Sfpq,Rec114,Aunip,Apex2,Tfrc,Mcmdc2,Thoc1,Ubr2,Rtel1,Exd2,Ercc4,Mcm2,Rad51ap2,Msh4,Recql4,Spo11,Prkdc,Brme1,Ercc6,Mus81,Nucks1,Parp1,H…
510	GOBP_MITOTIC_RECOMBINATION	0.962977	1	-0.233968	-0.580287	4941	23	Tprkb,Dmc1,Rad51c,Gen1,Xrcc3,Smc5,Smc6,Mre11a,Rad51d,Nsmce2,Tep1
511	GOBP_DNA_PACKAGING	0.8141	1	-0.249296	-0.864263	4260	174	H2bc24,Hmga1b,H3c4,H4c17,Sox9,Ncaph,Tet1,Piwil1,Oip5,Sycp3,Sirt2,Setdb2,Trp53,Hells,Nasp,Cenpn,Spty2d1,Macroh2a1,H3f3a,H1f0,Nap1l5,Ncapg,Smc4,Prdm9,Cenpi,Tspyl1,H2bc6,Set,Knl1,H2bu1-ps,H2bc4,Sirt6,H1f10,Acin1,Tssk6,H2bc8,Hmga1,Banf1,Mbd2,Nusap1,Smc5,Nap1l2,Tspyl4,M1ap,Rbbp7
512	GOBP_CHROMATIN_ORGANIZATION	0.925649	1	-0.226278	-0.888767	5066	680	H2bc24,Trp63,Hmga1b,Prkcd,Rybp-ps,Smyd1,Lif,H3c4,Isl1,H4c17,H2ac19,Sox9,Padi2,Prdm16,Atad2,Sox2,Igf2,Prdm12,Kdm6b,Cbx8,Dpf3,Tcf7l1,Tet1,Hr,Lef1,Sox1,Piwil1,Rest,Oip5,Sycp3,Zbtb7b,Sirt2,Kat2b,Stpg4,Kdm7a,Prkd2,Cbx4,Setdb2,Setd7,Trp53,Cbx6,Hells,Kmt5a,Nr1h4,Nasp,Cenpn,Ube2u,Spty2d1,Sertad1,Macroh2a1,Zfp541,Cbx2,Zbtb1,Zfpm1,H3f3a,H1f0,Sox15,Per1,Myb,Mecom,Nap1l5,Hipk4,Leo1,Arrb1,Msl1,Chd4,Mos,Haspin…
513	GOBP_CHROMATIN_ASSEMBLY_OR_DISASSEMBLY	0.738109	1	-0.259565	-0.892362	3863	162	H2bc24,Hmga1b,H3c4,H4c17,Sox9,Padi2,Tet1,Oip5,Sirt2,Setdb2,Trp53,Hells,Nasp,Cenpn,Spty2d1,Macroh2a1,H3f3a,H1f0,Nap1l5,Prdm9,Cenpi,Tspyl1,Hdac8,H2bc6,Arid1a,Set,Knl1,H2bu1-ps,Nfe2,H2bc4,Sirt6,H1f10,H2bc8,Hmga1,Mta2,Mbd2,Nap1l2,Tspyl4,M1ap,Rbbp7,Tspyl5,Ruvbl1,Pole3,H1f2,Supt16
514	GOBP_NUCLEOSOME_ASSEMBLY	0.865677	1	-0.252141	-0.801135	4433	92	H2bc24,H3c4,H4c17,Sox9,Oip5,Nasp,Cenpn,Spty2d1,Macroh2a1,H3f3a,H1f0,Nap1l5,Cenpi,Tspyl1,H2bc6,Set,Knl1,H2bu1-ps,H2bc4,H1f10,H2bc8
515	GOBP_CHROMATIN_REMODELING	0.632389	1	-0.268493	-0.935167	3326	179	Trp63,Hmga1b,Smyd1,H3c4,H4c17,Sox9,Kdm6b,Tet1,Piwil1,Oip5,Sycp3,Sirt2,Kat2b,Setdb2,Hells,Nasp,Cenpn,Spty2d1,Zbtb1,H3f3a,Myb
516	GOBP_CHROMATIN_SILENCING	0.274725	1	-0.391741	-1.12498	1399	49	Hmga1b,H2ac19,Atad2,Sirt2,Macroh2a1,H1f0,H2ac8,Pcgf1,Mier1,Dydc2,Eed,Sirt6,H1f10,Ppm1d,Hmga1
517	GOBP_DNA_METHYLATION_DEPENDENT_HETEROCHROMATIN_ASSEMBLY	0.495411	1	-0.416717	-0.980675	2536	18	Tet1,Setdb2,Hells
518	GOBP_CHROMATIN_SILENCING_AT_TELOMERE	0.830986	1	-0.338021	-0.700653	4306	10	Sirt2,Dydc2,Sirt6
519	GOBP_REGULATION_OF_GENE_EXPRESSION_BY_GENETIC_IMPRINTING	0.948213	1	-0.254878	-0.559165	4906	13	Igf2,Arid4a,Brca1,Dnmt3l
520	GOBP_DNA_TEMPLATED_TRANSCRIPTION_INITIATION	0.947657	1	-0.225473	-0.803289	5014	217	Nr4a1,H4c17,Nr4a2,Cdkn1a,Sox9,Maml3,Jun,Rarb,Nr4a3,Pparg,Rarg,Rxrg,Kat2b,Trp53,Taf13,Esrrb,Nr1h4,Nr2e1,Crcp,Wwtr1,Morc1,Gtf2a1,Ppargc1a,Srf,Taf7,Rorc,Nr2c2ap,Rorb,Ar,Nr3c1,Taf12,Vdr,Rora,Polr1e,Tead4,Tead3,Bax,Ppm1d,Med13,Rxrb,Taf5,Gtf2h3,Notch1,Gtf2h2,Polr1f,Cavin1,Thrb,Ubtf,Mnat1,Polr2c,Cd3eap
521	GOBP_DNA_TEMPLATED_TRANSCRIPTION_TERMINATION	1	1	-0.152731	-0.467115	5107	71	Mterf1a,Med18,Zfp473,Snrpd3,Lsm11,Polr1e,Polr3k,Prmt5,Gtf2h3,Pabpn1,Gtf2h2,Polr1f,Cavin1,Ubtf,Mnat1,Cd3eap,Pcf11,Ttf2,Polr2l,Polr1h,Cstf1,Snrpb,Clp1,Ncbp2
522	GOBP_DNA_TEMPLATED_TRANSCRIPTION_ELONGATION	1	1	-0.111394	-0.364004	5190	110	Shh,Hexim1,Sox10,Ell2,Larp7,Leo1,Eaf1,Rnf168,Ctr9,Polr1e,Gtf2h3,Gtf2h2,Polr1f,Wdr43,Ubtf,Mnat1,Polr2c,Cd3eap,Supt16,Polr2l,Elp4,Polr1h,Supt5,Ncbp2,Mllt3,Ccnt1,Zfp326,Nelfe,Ell,Polr2e,Elof1,Tcerg1,Gtf2f2
523	GOBP_REGULATION_OF_TRANSCRIPTION_BY_RNA_POLYMERASE_I	0.994187	1	-0.193194	-0.512555	5130	32	Atf4,Rasl11a,Macroh2a1,Erbb2
524	GOBP_REGULATION_OF_TRANSCRIPTION_BY_RNA_POLYMERASE_III	0.966362	1	-0.232427	-0.571142	4969	22	Nab2,Brca1,Ar,Cebpa,Polr3f,Polr3g
525	GOBP_TRANSCRIPTION_BY_RNA_POLYMERASE_I	1	1	0.10784	0.327273	4892	64	Polr2h,Mapk3,Ddx11,Polr2k,Ippk,Pih1d1,Taf1d,Mars1,Polr1c,Gtf2h1,Ercc6,Mtor,Ercc3,Utp15,Wdr75,Lyar,Gtf2h5,Polr2f,Nol11,Phf8,Flna,Rrn3,Baz2a,Heatr1,Sirt7,Polr1b
526	GOBP_TRANSCRIPTION_INITIATION_FROM_RNA_POLYMERASE_I_PROMOTER	0.956021	1	0.235325	0.642907	4651	36	Polr2h,Mapk3,Polr2k,Pih1d1,Taf1d,Polr1c,Gtf2h1,Ercc3,Gtf2h5,Polr2f,Rrn3,Baz2a,Polr1b,Gtf2h4,Taf1c,Polr1a,Ccnh,Smarca4,Taf1a,Taf1,Taf1b,Cdk7,Ercc2,Tbp,Smarcb1,Polr2e,Polr1h,Polr2l,Cd3eap,Mnat1,Ubtf,Cavin1,Polr1f,Gtf2h2,Gtf2h3,Polr1e
527	GOBP_TRANSCRIPTION_ELONGATION_FROM_RNA_POLYMERASE_I_PROMOTER	0.954377	1	0.235258	0.620352	4622	30	Polr2h,Polr2k,Taf1d,Polr1c,Gtf2h1,Ercc6,Ercc3,Gtf2h5,Polr2f,Polr1b,Gtf2h4,Taf1c,Polr1a,Ccnh,Taf1a,Pou4f1,Taf1b,Cdk7,Ercc2,Tbp,Polr2e,Polr1h,Polr2l,Cd3eap,Mnat1,Ubtf,Polr1f,Gtf2h2,Gtf2h3,Polr1e
528	GOBP_TERMINATION_OF_RNA_POLYMERASE_I_TRANSCRIPTION	0.954377	1	0.235258	0.620352	4622	30	Polr2h,Polr2k,Taf1d,Polr1c,Gtf2h1,Ercc3,Gtf2h5,Polr2f,Polr1b,Gtf2h4,Taf1c,Polr1a,Ccnh,Taf1a,Taf1b,Cdk7,Ercc2,Tbp,Zmpste24,Polr2e,Polr1h,Polr2l,Cd3eap,Mnat1,Ubtf,Cavin1,Polr1f,Gtf2h2,Gtf2h3,Polr1e
529	GOBP_TRANSCRIPTION_INITIATION_FROM_RNA_POLYMERASE_II_PROMOTER	0.877052	1	-0.241958	-0.836229	4593	169	Nr4a1,Nr4a2,Cdkn1a,Sox9,Maml3,Rarb,Nr4a3,Pparg,Rarg,Rxrg,Kat2b,Trp53,Taf13,Esrrb,Nr1h4,Nr2e1,Wwtr1,Gtf2a1,Ppargc1a,Srf,Taf7,Rorc,Nr2c2ap,Rorb,Ar,Nr3c1,Taf12,Vdr,Rora,Tead4,Tead3,Bax,Ppm1d,Med13,Rxrb,Taf5,Gtf2h3,Notch1,Gtf2h2
530	GOBP_TRANSCRIPTION_ELONGATION_FROM_RNA_POLYMERASE_II_PROMOTER	0.998821	1	-0.17282	-0.538867	5081	82	Shh,Hexim1,Sox10,Ell2,Larp7,Leo1,Eaf1,Rnf168,Ctr9,Gtf2h3,Gtf2h2,Wdr43,Mnat1,Polr2c,Supt16,Polr2l,Elp4,Supt5,Ncbp2,Mllt3,Ccnt1,Nelfe,Ell,Polr2e,Elof1,Tcerg1,Gtf2f2
531	GOBP_TERMINATION_OF_RNA_POLYMERASE_II_TRANSCRIPTION	0.98043	1	-0.217437	-0.576874	5059	32	Med18,Zfp473,Snrpd3,Lsm11,Pabpn1,Pcf11,Ttf2,Cstf1,Snrpb,Clp1,Ncbp2,Lsm10
532	GOBP_MRNA_SPLICE_SITE_SELECTION	0.861586	1	0.284049	0.7155	4182	24	Luc7l3,Celf2,Luc7l,Celf3,Luc7l2,Sfswap,Sf3a3,Ptbp2,Psip1,Sf3a1,Srsf6,Setx
533	GOBP_MRNA_CLEAVAGE	0.908455	1	0.266529	0.652594	4415	21	Ern1,Mov10,Nudt21,Cpsf7,Tut1,Cstf2,Cpsf6,Ncbp1,Cpsf3,Cstf3,Cpsf1
534	GOBP_TRANSCRIPTION_BY_RNA_POLYMERASE_III	0.999416	1	-0.151812	-0.431739	5130	46	Nab2,Crcp,Brca1,Ar,Cebpa,Polr3f,Polr3k,Snapc2,Polr3g,Snapc5,Polr2l,Gtf3c4,Gtf3c5,Dhx36,Ell,Maf1,Zfp523,Gtf3a,Polr3h,Zfp143,Prdx5,Ivns1abp,Tbp,Polr3d,Bdp1,Gtf3c3,Snapc1,Ice1,Ro60,Brf1,Gtf3c6,Rptor,Chd8,Polr3c,Tenm1,Mtor,Brf2,Gtf3c2,Snapc3,Polr1c,Snapc4,Gtf3c1,Polr3gl,Zc3h8,Ice2,Polr2k
535	GOBP_MITOCHONDRIAL_TRANSCRIPTION	0.925796	1	-0.26428	-0.621941	4740	18	Mterf1a,Twnk,Chchd10,Mtres1,Ppargc1b,Prkaa1,Mettl4,Slc25a33,Tfam
536	GOBP_RNA_PROCESSING	1	1	0.13643	0.550177	4534	856	Tnf,Mbnl3,Rps6,Ern1,Papolb,Rbm38,Lsm5,Isg20,Polr2h,Tyw3,Tia1,Tex10,Fcf1,Rpl5,Myocd,Esrp2,Smad3,Srrm4,Rpusd3,Prx,Gemin4,Raver1,Esr1,Lsm3,C1d,Cdk5rap1,Nudt16,Luc7l3,Ppih,Thoc7,Scaf8,Ahnak2,Magoh,Nsa2,Gemin8,Ahnak,Rpl26,Rnpc3,Upf3b,Rps14,Rrp8,Pcbp2,Polr2k,Zc3h11a,Gcfc2,Ddx52,Gpkow,Pnpt1,Plrg1,Zfc3h1,Nifk,Nhp2,Celf2,Adad2,Spout1,Trmt6,Ddx51,Dus1l,Trmt11,Trit1,Trmt9b,Mettl3,Clk4,Suv39h1,Nvl,Lcmt2,Cwf1…
537	GOBP_MRNA_PROCESSING	1	1	0.120397	0.463285	4537	453	Mbnl3,Ern1,Papolb,Rbm38,Lsm5,Polr2h,Tia1,Esrp2,Srrm4,Rpusd3,Gemin4,Raver1,Lsm3,Luc7l3,Ppih,Thoc7,Scaf8,Magoh,Gemin8,Rnpc3,Upf3b,Pcbp2,Polr2k,Zc3h11a,Gcfc2,Gpkow,Pnpt1,Plrg1,Celf2,Mettl3,Cwf19l1,Sf3b6,Snrnp25,Lsm8,Trub2,Sarnp,Lsm7,Khdrbs2,Snrpd2,Cdc40,Cnot6l,Nudt21,Ncbp3,Xrn2,Fam172a,Zc3h14,Tent2,Tsen2,Wtap,Sfpq,Ddx39a,U2surp,Rbm15,Polr2g,Rrp1b,Mtpap,Cirbp,Dhx15,Gemin5,Luc7l,Rngtt,Cpsf7,Pan3,Thoc1…
538	GOBP_TRNA_METABOLIC_PROCESS	1	1	0.152924	0.536902	4756	170	Tyw3,Cdk5rap1,Aimp2,Trmt6,Dus1l,Trmt11,Trit1,Trmt9b,Lcmt2,Pop7,Cdkal1,Ppa2,Bcdin3d,Tsen2,Fars2,Ssb,Pop5,Hars,Slfn8,Mars1,Pus10,Rtraf,Rpp30,Rars2,Dars,Rpp40,Elp1,Cars2,Trmt5,Zbtb8os,Mettl2,Elp5,Trmu,Dtd1,Nsun2,Trmt1,Pus7,Eef1e1,Alkbh1,Aars2,Pus1,Farsb,Trub1,Thumpd2,Qtrt1,Tyw5,Cars,Rpp38,Iars2,Fam98b,Cstf2,Gtpbp3,Osgepl1,Adat3,Elp3,Aimp1,Lars,Pop1,Pstk,Trmt44,Gatc,Rpp21,Rars,Thumpd1,Gatb,Dars2,Mett…
539	GOBP_TRNA_MODIFICATION	0.999387	1	0.162877	0.517013	4889	84	Tyw3,Cdk5rap1,Trmt6,Dus1l,Trmt11,Trit1,Trmt9b,Lcmt2,Cdkal1,Bcdin3d,Ssb,Pus10,Elp1,Trmt5,Mettl2,Elp5,Trmu,Nsun2,Trmt1,Pus7,Alkbh1,Aars2,Pus1,Trub1,Thumpd2,Qtrt1,Tyw5,Gtpbp3,Osgepl1,Adat3,Elp3
540	GOBP_RNA_CATABOLIC_PROCESS	1	1	0.136286	0.518689	4649	387	Psmb11,Rps6,Ern1,Igf2bp2,Lsm5,Isg20,Pnldc1,Rpl5,Vip,Rpl3,Tent5b,Slirp,Rpl17,Oas2,Psmb8,Eif3e,Rpl38,Rpl31,Lsm3,Psmb7,Dazl,Nudt16,Magoh,Rps18,Rpl26,Rpl37,Tnks1bp1,Upf3b,Rnaset2a,Rps14,Rpl23,Pnpt1,Vim,Rps27a,Rps23,Psme2,Apex1,Rpl24,Meioc,Mettl3,Rps4x,Mov10,Rps24,Exosc9,Rps29,Dis3,Rpl22,Lsm7,Psmc3,Psma3,Psma2,Cnot6l,Rpl10a,Psmb3,Rpl7,Rps11,Rpl30,Xrn2,Rbm46,Rpl10,Zc3h14,Psme4,Rps2,Rpl11,Tent2,Eif4enif…
541	GOBP_RNA_LOCALIZATION	1	1	-0.134127	-0.475659	5286	207	Arc,Hnrnpa1l2-ps2,Zfp36l1,Hhex,Zfp36,Mex3d,Nxf2,Zfp385a
542	GOBP_RNA_EXPORT_FROM_NUCLEUS	0.757374	1	0.25953	0.874846	3645	124	Nxf3,Nup93,Nxt1,Thoc7,Magoh,Upf3b,Zc3h11a,Ddx25,Nup133,Sarnp,Cdc40,Mcm3ap,Ssb,Ddx39a,Pom121l2,Nup88,Thoc1,Nup85,Eif4a3,Eif6,Smg6,Nup214,Gle1,Nup205,Nup188,Nup35,Srsf2,Nsun2,Seh1l,Dhx9,Npm1,Srsf11,Nup107,Setd2,Abce1,Agfg1,Cpsf6,Nup153,Ncbp1,Aaas,Iws1,Riok2,Nrde2,Nup43,Nupl1,Magohb,Ran,Xpo1,Eny2,Nol6,Nup160,Nup210,Slbp,Cpsf3,Rnps1,Srsf3,Smg1,Cpsf1,Eif4e,Nup62
543	GOBP_MRNA_EXPORT_FROM_NUCLEUS	0.69059	1	0.275075	0.89387	3309	100	Nxf3,Nup93,Nxt1,Thoc7,Magoh,Upf3b,Zc3h11a,Ddx25,Nup133,Sarnp,Cdc40,Mcm3ap,Ddx39a,Nup88,Thoc1,Nup85,Eif4a3,Smg6,Nup214,Gle1,Nup205,Nup188,Nup35,Srsf2,Nsun2,Seh1l,Srsf11,Nup107,Setd2,Agfg1,Nup153,Ncbp1,Aaas,Iws1,Nup43,Nupl1,Magohb,Eny2,Nup160,Nup210,Slbp,Cpsf3,Rnps1,Srsf3,Smg1,Cpsf1,Eif4e,Nup62,Poldip3,Rbm8a,Supt6,Rbm15b,Ndc1,Akap8l,Smg7,Nxf1,Rae1,Ddx39b,Srsf6,Srsf7,Nup37
544	GOBP_TRANSLATIONAL_INITIATION	0.92132	1	0.231003	0.814406	4355	176	Tnf,Ccl5,Rps6,Rpl5,Rpl3,Eif3m,Rpl17,Eif3e,Rpl38,Rpl31,Dazl,Rps18,Rpl26,Rpl37,Rps14,Rpl23,Eif4ebp3,Rps27a,Rps23,Gm11837,Rpl24,Mettl3,Rps4x,Rps24,Rps29,Rpl22,Rpl10a,Rpl7,Rps11,Rpl30,Rpl10,Rps2,Rpl11,Rpsa,Rps28,Polr2g,Eif2s1,Rps19,Rpl27a,Rpl21,Cops5,Eif2b3,Rpl7a,Eif6,Rps8,Eif2a,Gle1,Eif2ak4,Rpl35a,Eif3g,Rps12,Eif2b5,Npm1,Alkbh1,Eif4a2,Mtor,Rps20,Eif3l,Eif3f,Eif2d,Eif4g3,Abce1,Rpl15,Ythdf2,Rpl6,Ncbp1…
545	GOBP_TRANSLATIONAL_ELONGATION	1	1	0.147592	0.499627	4783	129	Mrps16,Mrps18c,Dph5,Mrps9,Chchd1,Eef2k,Mrpl39,Mrpl53,Mrps18b,Rpl30,Mrps33,Mrps17,Mrpl33,Mrpl44,Mrpl41,Usp16,Mrps22,Dph7,Efl1,Gadd45gip1,Mrpl27,Mrpl13,Aurkaip1,Eif4a3,Srp9,Mrpl50,Gtpbp2,Eefsec,Cpeb2,Mrpl47,Mrpl14,Alkbh1,Mrpl2,Eef1d,Trnau1ap,Gtpbp1,Mrps10,Mrps15,Mrps21,Dph6,Mrpl22,Mrpl46,Mrpl55,Rack1
546	GOBP_TRANSLATIONAL_TERMINATION	1	1	0.14618	0.477864	4809	103	Mrps16,Mrps18c,Mrps9,Chchd1,Mrpl39,Mrpl53,Mrps18b,Mrps33,Mrps17,Mrpl33,Mtrf1,Mrpl44,Mrpl41,Mrps22,Mtrf1l,Apeh,Gadd45gip1,Mrpl27,Mrpl13,Aurkaip1,Mrpl50,Gle1,Mrpl47,Mrpl14,Gfm2,Mrpl2,Abce1,Mrps10,Mrps15,Mrps21,Mrpl22,Mrpl46,Mrpl55,Mrps34,Mrpl36,Eif5a2,Ptcd3,Mrps28,Mrpl16,Mrpl12,Mrps25,Mrps2,Mrpl30,Mrpl38,Mrps11,Mrpl11,Gspt2,Shfl,Mrpl23,Mrpl51,Mrpl17,Mrps18a,Mrpl3,Mrps31,Mrps14,Mrps26,Dap3,Eif5a,Mrp…
547	GOBP_REGULATION_OF_TRANSLATIONAL_INITIATION	0.997746	1	0.185277	0.577359	4868	75	Tnf,Ccl5,Eif3e,Dazl,Eif4ebp3,Gm11837,Mettl3
548	GOBP_REGULATION_OF_TRANSLATIONAL_ELONGATION	0.446015	1	0.425558	1.00916	2176	18	Dph5,Rpl30,Usp16,Dph7,Eif4a3,Srp9,Cpeb2,Alkbh1,Dph6,Dph2,Eif5a2
549	GOBP_REGULATION_OF_TRANSLATIONAL_TERMINATION	0.951442	1	0.256788	0.532148	4584	10	Mtrf1,Gle1,Eif5a2,Shfl,Eif5a,Ogfod1,Jmjd4,Etf1,Upf1,Gspt1
550	GOBP_REGULATION_OF_TRANSLATIONAL_FIDELITY	0.916001	1	0.267383	0.634068	4470	18	Cdk5rap1,Dtd1,Aars2,Iars2,Lars,Gatc,Yrdc,Tars2,Vars2,Rps9,Vars,Aars,Rps5
551	GOBP_PROTEIN_FOLDING	0.9983	1	-0.191202	-0.675554	5285	200	Hspb1,Dnajb13,Cryab,Sphk1,Hspa1a,Fut10,Bag3,Fkbp4,Dnajb5,Dnajb2,Pdcl3,Sdf2l1,Hspa1l,Pdia4,Dnajc21,Hsph1,Pdilt,Nppc,Tbcel,Ppil6,Clu,Ahsa1,Hspb6,Alg12,Cct8l1,Hspa13,Tbcc,Mlec,Calr3,Erp29,Pdcl,Dnaja1,Hspd1,Dnaja4,Dnajb1,Ptges3l,Pofut2,Entpd5,Calr,Rp2,Hspa4l,B2m,Hsp90b1,Aip,Dnajc3,Gng2,Gnai2,Ppig,Dnajb4,Dnaja2,Dnajc24,Gnat2
552	GOBP_DE_NOVO_PROTEIN_FOLDING	0.501466	1	-0.357279	-0.972614	2565	37	Dnajb13,Hspa1a,Dnajb5,Sdf2l1,Hspa1l,Hsph1,Hspa13,Hspd1,Dnajb1,Entpd5
553	GOBP_SIGNAL_PEPTIDE_PROCESSING	0.974639	1	0.22984	0.489273	4726	11	Pcsk5,Sec11c,Furin
554	GOBP_PROTEIN_DEPHOSPHORYLATION	0.688943	1	-0.251615	-0.926513	3669	296	Dusp1,Prkcd,Ptpn7,Ppm1j,Ppp1r14a,Dusp6,Dusp5,Dusp4,Ppp1r1b,Ppp1r16b,Rcan2,Ppp1r3c,Ppp1r15a,Swap70,Ptpn21,Dusp16,Dusp15,Pdp2,Mastl,Ppp1r35,Cdc14a,Phactr2,Drd2,Sh3rf2,Ptpn13,Cdh5,Camk2g,Eif2ak2,Dusp8,Pgp,Stk11,Ppp1r36,Mtmr2,Ppp2r3a,Adora1,Lrrc2,Mtm1,Pdp1,Nckap1l,Cdkn3,Camta1,Lrrk2,Ctdnep1,Ptp4a2,Ppef1,Elfn1,Ptp4a1,Ctdsp1,Set,Dusp9,Dusp27,Pdgfrb,Eya4,Rcan3,Dusp10,B3gat3,Ppp1r9b,Ppm1d,Ptpn11,Ptpn5,Pt…
555	GOBP_PROTEIN_ADP_RIBOSYLATION	0.142028	1	-0.49358	-1.28627	733	29	Tiparp,Art4,Art3,Parp16,Sirt2,Kat2b
556	GOBP_PROTEIN_ACETYLATION	1	1	0.112441	0.397605	4739	182	Esco2,Mapk3,Myocd,Morf4l1,Taf10,Snca,Foxp3,Spi1,Il1b,Sgf29,Phf14,Mbip,Hint2,Nat9,Ep400,Pih1d1,Ep300,Naa10,Mcm3ap,Brpf3,Taf9,Hat1,Nat8,Camk1,Hdac2,Twist1,Gtf2b,Fam161a,Naa40,Mecp2,Naa20,Taf6
557	GOBP_N_TERMINAL_PROTEIN_AMINO_ACID_ACETYLATION	0.882021	1	-0.292041	-0.677874	4537	17	Sox4,Kat2b,Naa30,Naa16,Aanat,Naa25,Naa50,Crebbp
558	GOBP_PROTEIN_METHYLATION	0.383441	1	-0.30248	-1.02973	2009	149	Btg2,Smyd1,Prdm16,Prdm12,Tet1,Etfbkmt,Setdb2,Setd7,Kmt5a,Nr1h4,Icmt,Macroh2a1,Mettl18,Myb,Mecom,Bhmt,Arid4a,Prdm9,Prmt6,Snrpd3,Trmt112,Brca1,Dydc2,Eed,Ctr9,Tet3,Pygo2,Prmt5,Smyd2,Armt1,N6amt1,Kdm4d,Zfp110,Gspt1
559	GOBP_PROTEIN_DEMETHYLATION	0.889899	1	-0.270945	-0.706086	4598	29	Kdm6b,Hr,Kdm7a,Riox1,Fbxl19,Kdm4d
560	GOBP_PROTEIN_N_LINKED_GLYCOSYLATION	0.997458	1	-0.191284	-0.583964	5100	70	Slc39a8,Asgr1,Gal3st1,Alg14,Gfpt2,Magt1,Asgr2,Mvd,Alg12,Tmem258,Ube2j1,Fut8,Pmm2,Srd5a3,Krtcap2,Entpd5,Alg10b,Man1c1,Dad1,Dolk
561	GOBP_OLIGOSACCHARIDE_LIPID_INTERMEDIATE_BIOSYNTHETIC_PROCESS	0.704181	1	-0.348722	-0.829919	3603	19	Alg14,Mvd,Alg12,Srd5a3,Alg10b,Dolk,Alg6,Alg11
562	GOBP_N_GLYCAN_PROCESSING	0.932395	1	-0.260385	-0.619686	4771	19	St8sia6,St8sia2,Fut8,St8sia3,St8sia4,Man1c1,Prkcsh,Mgat4b,Man2a2,Man1a2
563	GOBP_PROTEIN_O_LINKED_GLYCOSYLATION	0.923841	1	-0.23904	-0.75829	4742	91	Galnt6,St8sia6,Gcnt4,Tmtc2,Tet1,Galnt5,Gxylt1,B3gnt4,Sdf2l1,Poglut3,Galnt4,B3glct,B3gnt2,B3gnt5,Slc35c1,St3gal3,St3gal4,Il15,Muc15,St6galnac2,Tet3,Galnt18,Poglut2,Xxylt1,Galnt3,Tmtc1,Vegfb,B4galt5,Eogt,St6galnac4,Pofut2,Trak2,Fktn
564	GOBP_GPI_ANCHOR_METABOLIC_PROCESS	0.99535	1	-0.181883	-0.482547	5136	32	Gpld1,Pigg,Pigz,Pigyl,Pigu,Pigm
565	GOBP_MEMBRANE_PROTEIN_ECTODOMAIN_PROTEOLYSIS	0.560674	1	-0.339307	-0.936095	2896	39	Timp1,Prkcq,Snx33,Timp4,Gpld1,Apoe,Adam17,Snx9,Pacsin3,Psen1,Aph1a,Psenen,Sh3d19,Adam9,Adra2a
566	GOBP_PROTEIN_MONOUBIQUITINATION	0.992758	1	-0.2018	-0.607036	5071	64	Rybp-ps,Rad18,Leo1,Dtx3l,Ube2t,Rnf168,Pcgf1,Kbtbd8,Trim25,Ctr9,Pef1
567	GOBP_PROTEIN_QUALITY_CONTROL_FOR_MISFOLDED_OR_INCOMPLETELY_SYNTHESIZED_PROTEINS	0.947042	1	-0.245063	-0.633659	4881	28	Sdf2l1,Rnf5,Klhl15,Rnf126,Bag6,Lonp1,Aup1,Stub1,Tor1a,Ube2w,Atxn3,Hdac6,Cul3,Rnf185,Derl1,Zyg11b,Vcp,Uggt1,Ufd1,Fbxl17,Pomt2,Uggt2,Ngly1,Oma1,Yme1l1,Zer1,Clpp,Lonp2
568	GOBP_GLYCOPROTEIN_CATABOLIC_PROCESS	0.965957	1	-0.234673	-0.592421	4993	25	Neu2,Fbxo2,Fbxo17,Neu4,Manba,Edem2,Edem1,Gpc1
569	GOBP_PROTEIN_DEGLYCOSYLATION	0.997524	1	0.165601	0.431143	4834	28	Engase,Man2b1,Man2a1,Man1a,Rnf139,Trim13,Ngly1,Man1b1,Uggt2,Rnf103,Marchf6,Uggt1,Edem3,Rnf185,Os9,Syvn1,Amfr,Park7,Aga,Man1a2,Man2a2,Sel1l,Oga,Derl2,Man1c1,Edem1,Edem2,Rnf5
570	GOBP_PEPTIDE_METABOLIC_PROCESS	1	1	0.129613	0.516982	4529	743	Gsta5,Aire,Tnf,Gstp2,Bcl3,Gstt2,Gapdh,Per2,Ccl5,Corin,Rps6,Gstm4,Igf2bp2,Ggt6,Pcsk5,Gsta3,Ang,Tia1,Rpl5,Mapk3,Rpl3,Itga2,Eif3m,Rpusd3,Pcsk4,Rpl17,Lvrn,Rps27l,Eif3e,Malsu1,Rpl38,Rpl31,Cdk5rap1,Dazl,Ighmbp2,Mrps16,Gstz1,Pask,Magoh,Rps18,Rpl26,Mrps18c,Rpl37,Upf3b,Rps14,Dph5,Rpl23,Spon1,Aimp2,Mapk1,Mrps9,Chchd1,Eif4ebp3,Vim,Rps27a,Rps23,Gm11837,Rpl24,Ddx25,Mettl3,Eef2k,Dnajc1,Rps4x,Mrpl39,Mov10,Rps24…
571	GOBP_CELLULAR_AMINO_ACID_METABOLIC_PROCESS	0.999623	1	-0.192124	-0.709056	5303	307	Ttc36,Hpd,Slc25a21,Ido1,Adssl1,Aspa,Oaz3,Ddo,Arg2,Sds,Art4,Qdpr,Ddc,Slc39a8,Atf4,Ggt1,Il4i1,Pm20d1,Acy1,Ddah2,Gfpt2,Serinc5,Carns1,Upb1,Cbs,Glul,Nr1h4,Psat1,Gpt,Mtap,Bhmt,Mars2,Arg1,Nat8l,Prodh,Slc7a11,Aspg,Scly,Pycrl,Plod2,Nox4,Sardh,Fah,Adi1,Oaz1,Aadat,Dao,Sars,Psph,Acmsd,Nars,Sirt4,Bcat1,Blmh,Dalrd3,Gad2,Dlst,Pipox,Asrgl1,Mtrr,Thap4,Slc7a7,Oaz2,Gss,Hgd,Apip,Ddah1,Mri1,Kynu,Gldc,Gclm,Eprs,Nos3,…
572	GOBP_REGULATION_OF_CELLULAR_AMINO_ACID_METABOLIC_PROCESS	0.997172	1	0.186671	0.560727	4935	59	Psmb11,Nqo1,Psmb8,Psmb7,Psme2,Psmc3,Psma3,Psma2,Psmb3,Atp2b4,Psme4,Psmd6,Psmd12,Psmd5,Psme1,Psma1,Psma4,Psma6
573	GOBP_ARGININE_METABOLIC_PROCESS	0.564929	1	-0.394347	-0.928032	2892	18	Arg2,Art4,Slc39a8,Ddah2,Arg1,Fah,Slc7a7,Ddah1,Nos3
574	GOBP_ARGININE_CATABOLIC_PROCESS	0.377581	1	-0.52798	-1.0944	1956	10	Arg2,Ddah2,Arg1,Fah,Ddah1,Nos3
575	GOBP_CYSTEINE_METABOLIC_PROCESS	0.38742	1	-0.5248	-1.08781	2007	10	Ggt1,Cbs,Slc7a11,Gclm
576	GOBP_GLUTAMATE_METABOLIC_PROCESS	0.96646	1	-0.231143	-0.604969	4984	30	Ggt1,Glul,Nr1h4,Prodh,Slc7a11,Aadat,Gad2,Gclm,Gad1,Mthfs,Aldh18a1,Oat,Fpgs,Glud1
577	GOBP_GLUTAMINE_METABOLIC_PROCESS	0.556701	1	-0.384057	-0.934851	2861	21	Adssl1,Gfpt2,Glul,Nr1h4
578	GOBP_GLYCINE_METABOLIC_PROCESS	0.930435	1	-0.267536	-0.586934	4814	13	Sds,Gldc,Phgdh,Rida,Shmt2
579	GOBP_LYSINE_METABOLIC_PROCESS	0.869565	1	-0.303906	-0.666725	4499	13	Slc25a21,Aadat,Dlst,Pipox,Aass,Ogdh,Aldh7a1
580	GOBP_METHIONINE_METABOLIC_PROCESS	0.895559	1	0.280823	0.650191	4355	16	Gnmt,Mat1a,Mthfd2l,Msra,Bhmt2,Mthfr
581	GOBP_L_PHENYLALANINE_METABOLIC_PROCESS	0.371506	1	-0.51986	-1.0953	1913	11	Hpd,Qdpr,Il4i1
582	GOBP_L_SERINE_METABOLIC_PROCESS	0.303492	1	-0.560297	-1.16139	1572	10	Sds,Serinc5,Cbs,Psat1
583	GOBP_TRYPTOPHAN_METABOLIC_PROCESS	0.793404	1	0.339382	0.734188	3824	12	Ido2,Haao,Tdo2,Atp7a,Afmid,Gcdh
584	GOBP_TRYPTOPHAN_CATABOLIC_PROCESS	0.714256	1	0.385067	0.797982	3441	10	Ido2,Haao,Tdo2
585	GOBP_TYROSINE_METABOLIC_PROCESS	0.602007	1	-0.417137	-0.899713	3118	12	Ttc36,Hpd
586	GOBP_CELLULAR_MODIFIED_AMINO_ACID_METABOLIC_PROCESS	0.983813	1	0.212572	0.746323	4679	170	Gsta5,Cpt1b,Gstp2,Gstt2,Gnmt,Duoxa1,Pla2g4e,Ahcy,Gstm4,Ggt6,Duox1,Gsta3,Crym,Mthfd1l,Abhd16b,Serinc2,Folr2,Slc5a5,Gstz1,Pla2g2d,Slc16a2
587	GOBP_CELLULAR_BIOGENIC_AMINE_METABOLIC_PROCESS	0.646818	1	-0.285671	-0.907668	3312	92	Amd2,Tomt,Nr4a2,Ido1,Oaz3,Gpr37,Ddc,Slc22a3,Sncaip,Slc44a1,Aoc2,Insm1,Drd3,Sat1,Drd2,Htr1a,Chdh,Bhmt,Tgfb2,Npr1,Epas1,Pnkd,Tph1,Sardh,Dmgdh,Oaz1,Aadat,Dao,Pde1b,Acmsd
588	GOBP_AMINO_ACID_BETAINE_METABOLIC_PROCESS	0.748766	1	0.341285	0.790178	3641	16	Cpt1b,Aldh9a1,Shmt1
589	GOBP_INDOLALKYLAMINE_METABOLIC_PROCESS	0.946957	1	0.245099	0.56748	4605	16	Ido2,Haao,Tdo2,Atp7a,Afmid,Gcdh
590	GOBP_THYROID_HORMONE_GENERATION	0.914526	1	0.273128	0.622562	4450	15	Duoxa1,Duox1,Slc5a5
591	GOBP_POLYAMINE_METABOLIC_PROCESS	0.14383	1	-0.574696	-1.31348	738	16	Amd2,Oaz3
592	GOBP_POLYAMINE_BIOSYNTHETIC_PROCESS	0.11401	1	-0.629854	-1.38181	589	13	Amd2,Oaz3
593	GOBP_PROTEIN_TARGETING	1	1	-0.123944	-0.4677	5355	397	Acox2,Rpl17-ps8,Rtp2,Ddo,Hpca,Pdzk1,Rassf9,Fzd5,Erbin,Ap1s3,Fut10,Bag3,Srp54a,Tram2,Kif13b,Ube2d1,Pard3,Micall2,Micall1,Vps37b,Sec61a1,Golga7,Icmt,Laptm5,Hspa1l,Erbb2,Cacng2,Rab8b,Zdhhc21,Akt2,Hap1,Clu,Zdhhc2,Sec62,Dhrs4,Adora1,Fbxo7,Lrrk2,Herpud1,Hspa4,Tomm40,Zfyve16,Leprot,Mon1a,Dao,Zdhhc18,Ehhadh,Zdhhc20,Sirt4,Tomm40l,Pipox,Timm17b,Pex6,Rpl28,Fis1,Spcs2
594	GOBP_NLS_BEARING_PROTEIN_IMPORT_INTO_NUCLEUS	0.807835	1	0.333148	0.709193	3917	11	Kpna2,Ipo5,Nup35,Ranbp2,Kpna4,Kpnb1,Kpna1,Kpna6
595	GOBP_PROTEIN_TARGETING_TO_MEMBRANE	0.998734	1	0.183669	0.648581	4734	179	Rtp1,Rps6,Rpl5,Rpl3,Rpl17,Sec61g,Mief2,Rpl38,Rpl31,Cemip,Rps18,Rpl26,Rpl37,Rps14,Srp14,Rpl23,C2cd5,Rps27a,Rps23,Rpl24,Stom,Rps4x,Rps24,Zdhhc4,Rps29,Rpl22,Rpl10a,Rpl7,Rps11,Rpl30,Rpl10,Rps2,Rpl11,Rpsa,Rps28,Ncf1,Rps19,Cib1,Rpl27a,Rpl21,Tcaf2,Sdcbp,Srp9,Hspa5,Rpl7a,Zdhhc15,Pex3,Inpp5k,Rps8,Sec61b,Zdhhc7,Prnp,Itgb2,Sgtb,Rpl35a,Rps12
596	GOBP_COTRANSLATIONAL_PROTEIN_TARGETING_TO_MEMBRANE	0.420707	1	0.315392	1.01345	2047	91	Rps6,Rpl5,Rpl3,Rpl17,Rpl38,Rpl31,Rps18,Rpl26,Rpl37,Rps14,Srp14,Rpl23,Rps27a,Rps23,Rpl24,Rps4x,Rps24,Rps29,Rpl22,Rpl10a,Rpl7,Rps11,Rpl30,Rpl10,Rps2,Rpl11,Rpsa,Rps28,Rps19,Rpl27a,Rpl21,Srp9,Rpl7a,Rps8,Sec61b,Rpl35a,Rps12
597	GOBP_POSTTRANSLATIONAL_PROTEIN_TARGETING_TO_ENDOPLASMIC_RETICULUM_MEMBRANE	0.975052	1	0.229484	0.488515	4728	11	Sec61g,Hspa5,Sec61b,Sgtb,Sec61a2
598	GOBP_PROTEIN_TARGETING_TO_LYSOSOME	0.988479	1	-0.201657	-0.484613	5061	20	Laptm5,Clu,Zfyve16,M6pr,Scarb2,Gga3,Rab7,Vps4a,Sort1,Hgs,Lamp2,Nagpa,Ncoa4,Gcc2,Ap3b1,Sorl1,Ap3m1,Gnptab,Ap4m1
599	GOBP_PROTEIN_TARGETING_TO_VACUOLE	0.993942	1	-0.19455	-0.529618	5085	37	Vps37b,Laptm5,Clu,Zfyve16,Mon1a,M6pr,Vps37a,Scarb2,Vti1a,Gga3,Rab7,Mon1b,Smurf1,Vps4a,Vti1b,Sort1,Gosr2,Vps37c,Hgs,Lamp2,Nagpa,Ap3d1,Vps37d,Ncoa4,Pik3r4,Gcc2,Ap3b1,Vps41,Sorl1,Ap3m1,Vps13d,Gnptab,Ap4m1,Rnf215,Vps13c,Vps13a
600	GOBP_PROTEIN_TARGETING_TO_MITOCHONDRION	1	1	-0.100026	-0.317817	5121	92	Fzd5,Bag3,Micall2,Hspa1l,Fbxo7,Lrrk2,Hspa4,Tomm40,Leprot,Sirt4,Tomm40l,Timm17b,Fis1,Hspd1,Usp36,Dnajc15,Ubl5,Srebf1,Aip,Prkaa1,Pink1,Timm22,Timm9,Arih2,Mgarp,Immp1l,Lman1,Bap1,Rhou,Dnlz
601	GOBP_FATTY_ACID_METABOLIC_PROCESS	0.977966	1	-0.216498	-0.802861	5192	327	Acox2,Fa2h,Avp,Edn2,Plp1,Ghsr,Ptgis,Sox9,Avpr1a,Ucp3,Pla2g4f,Acat3,Acot11,Fads6,Pdk4,Mid1ip1,Nr4a3,Scd1,Elovl5,Slc45a3,Pparg,Asah2,Etfbkmt,Ggt1,Pm20d1,Ptgs2,Cyp1a1,Ephx1,Elovl7,Mlxipl,Alox8,Zadh2,Cyp4f14,Lipc,Angptl3,Acsbg1,Pon2,Abcd2,Tyrp1,Pdp2,Hadh,Cav1,Abhd3,Cyp4f13,Elovl6,Alox15,Akt2,Pck1,Akr1c18,Ceacam1,Acsl3,Ptgr2,Tnfrsf1a,Pla2g4b,Ppargc1a,Decr1,Crem,Brca1,Mgll,Elovl1,Pdp1,Appl2,Ptgds,Dagla
602	GOBP_FATTY_ACID_BIOSYNTHETIC_PROCESS	0.206624	1	-0.337571	-1.13254	1072	133	Fa2h,Avp,Edn2,Plp1,Ptgis,Avpr1a,Pla2g4f,Fads6,Pdk4,Mid1ip1,Scd1,Elovl5,Slc45a3,Asah2,Ptgs2,Cyp1a1,Elovl7,Mlxipl,Alox8,Lipc,Acsbg1,Abcd2,Abhd3,Elovl6,Alox15,Akr1c18,Ceacam1,Acsl3,Brca1,Mgll,Elovl1,Ptgds,Hpgds,Acadvl,Acadl
603	GOBP_FATTY_ACID_BETA_OXIDATION	0.954881	1	-0.229663	-0.704738	4909	72	Acox2,Acat3,Etfbkmt,Abcd2,Hadh,Akt2,Decr1,Acadvl,Acadl,Etfa,Ehhadh,Acadm,Hadhb,Etfb,Bdh2,Acad11,Irs1,Irs2
604	GOBP_UNSATURATED_FATTY_ACID_BIOSYNTHETIC_PROCESS	0.0335413	0.795913	-0.519055	-1.47121	171	45	Avp,Edn2,Ptgis,Avpr1a,Pla2g4f,Scd1,Elovl5,Ptgs2,Elovl7,Alox8,Abcd2,Elovl6,Alox15,Akr1c18,Elovl1,Ptgds,Hpgds
605	GOBP_NEUTRAL_LIPID_METABOLIC_PROCESS	0.811209	1	-0.257819	-0.839849	4240	107	Dgkk,Mogat1,Plaat3,Dgat2l6,Gpld1,Lipc,Cav1,Fabp7,Pck1,Gpat3,Cav3,Pnpla1,Apoe,Dgkh,Pnliprp2,Mgll,Dagla,Fitm2,Slc22a4,Lipe,Ctdnep1,Thrsp,Ptpn11,C3,Lpin1,Acsl1,Agpat5,Gk5,Gpam,Avil,Dgkb,Srebf1,Abhd5
606	GOBP_TRIGLYCERIDE_METABOLIC_PROCESS	0.693945	1	-0.283604	-0.881673	3552	79	Mogat1,Plaat3,Gpld1,Lipc,Cav1,Fabp7,Pck1,Gpat3,Cav3,Pnpla1,Apoe,Pnliprp2,Mgll,Fitm2,Slc22a4,Lipe,Ctdnep1,Thrsp,Ptpn11,C3,Lpin1,Acsl1,Gk5,Gpam,Srebf1,Abhd5
607	GOBP_MEMBRANE_LIPID_METABOLIC_PROCESS	0.214231	1	-0.31533	-1.11081	1128	196	Ccn1,Mgst2,Fa2h,Prkcd,Ugt8a,Sphk1,Gltp,Aldh3b1,Neu2,St8sia6,Elovl5,Asah2,Gal3st1,Plpp2,Gpld1,Elovl7,Serinc5,Csnk1g2,Prkd2,Pigg,Cers3,Sgpp2,Itgb8,Esyt3,Ormdl3,Pigz,Cerk,Cers2,B3gnt5,St6galnac3,Neu4,Degs2,Elovl6,Ormdl2,Sgms2,Pigyl,Pnpla1,Enpp2,Gm2a,Tnfrsf1a,St3gal6,Esyt1,Cln8,Pnliprp2,Gbgt1,St3gal4,Elovl1,Abca2,Prkd3,Plpp3,Smpd2,Pigu,Pigm
608	GOBP_PHOSPHOLIPID_METABOLIC_PROCESS	0.999812	1	-0.192131	-0.723483	5329	389	Pik3c2g,Nkx2-1,Prkcd,Plpp4,Enpp6,Pla2g4f,Itpkb,Mboat1,Phospho1,Pip5k1b,Bmx,Socs1,Plaat3,Plpp2,Gpld1,Plcd4,Slc44a1,Serinc5,Pik3c2b,Inpp5f,Alox8,Pigg,Abhd4,Lipc,Pla2g7,Angptl3,Gpd1,Proca1,Nr1h4,Isyna1,Ormdl3,Pigz,Lcat,Pik3r3,Abhd3,Lpcat4,Mvd,Ptpn13,Alox15,Sgms2,Ttc7,Gpat3,Etnppl,Pigyl,Pik3r1,Enpp2,Cds1,Acsl3,Pgp,Ache,Pla2g4b,Mtmr2,Dgkh,Pcyt2,Socs4,Cln8,Pnliprp2,Agpat2,Plcb1,Mtm1,Pdgfa,Inppl1,Abca2,…
609	GOBP_PHOSPHATIDYLETHANOLAMINE_BIOSYNTHETIC_PROCESS	0.624343	1	-0.391657	-0.883353	3205	15	Phospho1,Alox15,Etnppl,Pcyt2,Lpin1,Selenoi
610	GOBP_GLYCEROPHOSPHOLIPID_METABOLIC_PROCESS	1	1	-0.169285	-0.627335	5317	323	Pik3c2g,Enpp6,Pla2g4f,Itpkb,Mboat1,Phospho1,Pip5k1b,Bmx,Socs1,Plaat3,Gpld1,Plcd4,Slc44a1,Serinc5,Pik3c2b,Inpp5f,Pigg,Abhd4,Lipc,Pla2g7,Gpd1,Nr1h4,Pigz,Lcat,Pik3r3,Abhd3,Lpcat4,Ptpn13,Alox15,Ttc7,Gpat3,Etnppl,Pigyl,Pik3r1,Enpp2,Cds1,Acsl3,Pgp,Ache,Pla2g4b,Mtmr2,Dgkh,Pcyt2,Socs4,Pnliprp2,Agpat2,Plcb1,Mtm1,Pdgfa,Inppl1,Bpnt2,Pip4k2a,Capn2,Rab14,Pigu,Pigm,Pip5k1c,Inpp5a,Gdpd1,Hadhb,Agpat3,Pdgfrb,Ddhd…
611	GOBP_PHOSPHATIDYLCHOLINE_BIOSYNTHETIC_PROCESS	0.985315	1	0.206005	0.571184	4763	39	Slc44a3,Slc44a4,Lpin3,Slc44a5,Fabp3,Pcyt1b,Apoa2,Csnk2a2,Apoa1,Fabp5,Stard7,Pemt,Lpin2,Cept1,Rab38,Slc44a2,Chka,Chkb
612	GOBP_PHOSPHATIDYLSERINE_METABOLIC_PROCESS	0.963265	1	-0.233034	-0.624408	4955	34	Pla2g4f,Mboat1,Plaat3,Serinc5,Lpcat4,Pla2g4b
613	GOBP_PHOSPHATIDYLINOSITOL_BIOSYNTHETIC_PROCESS	0.960939	1	-0.223396	-0.732175	4993	113	Pik3c2g,Pip5k1b,Bmx,Pik3c2b,Inpp5f,Pigg,Pigz,Pik3r3,Ptpn13,Pigyl,Pik3r1,Cds1,Mtmr2,Mtm1,Pdgfa,Inppl1,Pip4k2a,Rab14,Pigu,Pigm,Pip5k1c,Pik3ca,Plekha1,Mtmr6,Piga,Synj2,Sh3yl1,Pitpnm3,Cdipt,Plekha8
614	GOBP_GLYCEROL_ETHER_METABOLIC_PROCESS	0.998566	1	0.151657	0.36786	4873	20	Agmo,Pla2g4c,Tmem86b,Pla2g10,Txn1,Agps,Pla2g6,Pafah1b1
615	GOBP_SPHINGOLIPID_METABOLIC_PROCESS	0.212133	1	-0.329833	-1.12285	1111	149	Ccn1,Fa2h,Prkcd,Ugt8a,Sphk1,Gltp,Aldh3b1,Neu2,St8sia6,Elovl5,Asah2,Gal3st1,Plpp2,Elovl7,Serinc5,Csnk1g2,Prkd2,Cers3,Sgpp2,Itgb8,Esyt3,Ormdl3,Cerk,Cers2,St6galnac3,Neu4,Degs2,Elovl6,Ormdl2,Sgms2,Pnpla1,Enpp2,Gm2a,Tnfrsf1a,Esyt1,Cln8,Elovl1,Abca2,Prkd3,Plpp3,Smpd2,St8sia2,Ugcg,Tecr,Neu1,Bax,St8sia3
616	GOBP_CERAMIDE_METABOLIC_PROCESS	0.145695	1	-0.380255	-1.20625	747	91	Ccn1,Fa2h,Prkcd,Ugt8a,Sphk1,Neu2,St8sia6,Asah2,Gal3st1,Plpp2,Cers3,Itgb8,Ormdl3,Cerk,Cers2,St6galnac3,Neu4,Degs2,Ormdl2,Sgms2,Pnpla1,Gm2a,Tnfrsf1a,Cln8,Elovl1,Abca2,Plpp3,Smpd2,St8sia2,Ugcg,Neu1,St8sia3
617	GOBP_GLYCOSYLCERAMIDE_METABOLIC_PROCESS	0.0889451	1	-0.609247	-1.39245	456	16	Fa2h,Prkcd,Ugt8a,Gal3st1
618	GOBP_SPHINGOMYELIN_METABOLIC_PROCESS	0.459574	1	-0.450857	-1.00645	2375	14	Prkcd,Ormdl3,Sgms2,Abca2,Smpd2
619	GOBP_GLYCOSPHINGOLIPID_METABOLIC_PROCESS	0.0974026	1	-0.434973	-1.30097	494	62	Fa2h,Prkcd,Ugt8a,Gltp,Neu2,St8sia6,Gal3st1,Itgb8,Esyt3,Cerk,St6galnac3,Neu4,Gm2a,Esyt1,Abca2,Smpd2,St8sia2,Ugcg,Neu1,Bax,St8sia3,B4galt5,St6galnac4,St8sia4
620	GOBP_GLYCOSPHINGOLIPID_BIOSYNTHETIC_PROCESS	0.393134	1	-0.408401	-1.04732	2026	27	Fa2h,Ugt8a,St8sia6,Gal3st1,St6galnac3,St8sia2,Ugcg,St8sia3,B4galt5,St6galnac4,St8sia4
621	GOBP_ICOSANOID_METABOLIC_PROCESS	0.799572	1	-0.26496	-0.833564	4108	86	Mgst2,Avp,Edn2,Ptgis,Avpr1a,Pla2g4f,Ggt1,Ptgs2,Cyp1a1,Ephx1,Alox8,Zadh2,Cyp4f14,Syk,Pon2,Cyp4f13,Alox15,Akr1c18,Ptgr2,Tnfrsf1a,Pla2g4b,Mgll,Ptgds,Dagla,Hpgds
622	GOBP_LEUKOTRIENE_METABOLIC_PROCESS	0.674201	1	-0.344772	-0.855104	3459	23	Mgst2,Ggt1,Cyp4f14,Syk,Cyp4f13,Alox15
623	GOBP_PROSTANOID_METABOLIC_PROCESS	0.377662	1	-0.376655	-1.05015	1950	41	Avp,Edn2,Ptgis,Avpr1a,Pla2g4f,Ptgs2,Zadh2,Akr1c18,Ptgr2,Tnfrsf1a,Ptgds,Hpgds
624	GOBP_STEROID_BIOSYNTHETIC_PROCESS	0.62729	1	-0.271598	-0.932105	3286	158	Acox2,Prlr,Egr1,Cyp39a1,Hsd17b1,Lhb,Acat3,Snai2,Scd1,Hsd11b1,Prox1,Fgf1,Cyp1a1,Rest,Ebp,Adm,Nr1h4,Elovl6,Mvd,Stard3,Cyp27b1,Akr1c18,Cftr,Apoe,Dhcr7,G6pdx,Ppargc1a,Osbpl1a
625	GOBP_BILE_ACID_BIOSYNTHETIC_PROCESS	0.368146	1	-0.400399	-1.06228	1899	32	Acox2,Cyp39a1
626	GOBP_C21_STEROID_HORMONE_BIOSYNTHETIC_PROCESS	0.584762	1	-0.369628	-0.916751	3000	23	Egr1,Lhb,Rest,Adm,Stard3,Ppargc1a,Cyp11a1
627	GOBP_ESTROGEN_BIOSYNTHETIC_PROCESS	0.523958	1	0.442176	0.956563	2525	12	Hsd3b2,Hsd3b3,Hsd17b14,Hsd3b6
628	GOBP_GLUCOCORTICOID_BIOSYNTHETIC_PROCESS	0.510992	1	0.423694	0.965759	2486	15	Hsd3b2,Hsd3b3,Hsd3b6,Wnt4,Bmp2,Cacna1h
629	GOBP_STEROID_CATABOLIC_PROCESS	0.573178	1	-0.399012	-0.926171	2948	17	Cyp39a1,Hsd11b1,Cyp27b1,Apoe
630	GOBP_ISOPRENOID_METABOLIC_PROCESS	0.720092	1	-0.269921	-0.882022	3737	110	Ttr,Aldh1a1,Rpe65,Rarres2,Sdc1,Gpc3,Crabp2,Crh,Cyp1a1,Cyp26a1,Rdh5,Aldh1a2,Lrat,Mvd,Akr1c18,Dhrs3,Apoe,Gpc6,Sdc4,Bco2,Scpep1,Cyp3a13,Gpc5,Lipe,Sdc2,Npc2,Lrp1
631	GOBP_TERPENOID_METABOLIC_PROCESS	0.377977	1	-0.32786	-1.04172	1935	92	Ttr,Aldh1a1,Rpe65,Rarres2,Sdc1,Gpc3,Crabp2,Crh,Cyp1a1,Cyp26a1,Rdh5,Aldh1a2,Lrat,Akr1c18,Dhrs3,Apoe,Gpc6,Sdc4,Bco2,Scpep1,Cyp3a13,Gpc5,Lipe,Sdc2
632	GOBP_ONE_CARBON_METABOLIC_PROCESS	0.974399	1	-0.223055	-0.607219	4985	37	Car14,Car2,Aldh1l2,Car10,Car8,Car12,Ahcyl1,Mthfd2,Aldh1l1,Car5a
633	GOBP_NADH_METABOLIC_PROCESS	0.951716	1	0.235824	0.664512	4631	42	Gapdh,Mdh1b,Pgam2,Aldob,Nqo1,Gapdhs,Hk3,Eno3,Pfkl,Pck2,Foxk1,Pgk1,Aldoa,Nudt13,Nudt17,Tpi1,Pgm2l1,Eno1
634	GOBP_NADP_METABOLIC_PROCESS	0.99535	1	-0.184814	-0.490324	5136	32	Trp53,Rbks,Nudt12,Nadk2,G6pdx,Tigar
635	GOBP_NADPH_REGENERATION	0.675944	1	-0.370836	-0.847556	3472	16	Trp53,Rbks,G6pdx,Tigar,Taldo1,Pgm2
636	GOBP_UBIQUINONE_METABOLIC_PROCESS	0.9916	1	0.186876	0.443155	4839	18	Coq8b,Coq8a,Fdxr,Coq4,Coq2,Coq6,Coq7,Ndufa9,Pdss2,Coq9,Aifm2
637	GOBP_GLUTATHIONE_METABOLIC_PROCESS	0.427558	1	0.343695	1.01265	2109	53	Gsta5,Gstp2,Gstt2,Gstm4,Ggt6,Gsta3
638	GOBP_ATP_BIOSYNTHETIC_PROCESS	0.481185	1	-0.348506	-0.983065	2467	44	Eno1b,Pklr,Slc25a13
639	GOBP_FOLIC_ACID_CONTAINING_COMPOUND_METABOLIC_PROCESS	0.9327	1	-0.253512	-0.645986	4808	26	Folr1,Aldh1l2,Mthfd2,Aldh1l1,Pipox,Mtrr,Mthfs,Gch1,Tyms,Atic,Shmt2,Mthfd1,Fpgs
640	GOBP_VITAMIN_METABOLIC_PROCESS	0.76898	1	-0.263162	-0.858736	4010	108	Folr1,Rpe65,Snai2,Aldh1l2,Cyp1a1,Slc19a3,Ttpa,Pltp,Cyp26a1,Gsto2,Cyp4f14,Enpp1,Psat1,Aldh1a2,Lrat,Ubiad1,Cyp4f13,Cyp27b1,Akr1c18,Mthfd2,Rfk,Cyp11a1,Aldh1l1,Vnn1,Amn,Vdr,Cd320,Cubn,Mtrr,Aox1,Pcx,Gsto1,Cyp27a1,Mccc2,Btd
641	GOBP_WATER_SOLUBLE_VITAMIN_METABOLIC_PROCESS	0.963587	1	-0.225558	-0.689848	4921	71	Folr1,Aldh1l2,Slc19a3,Gsto2,Enpp1,Psat1,Mthfd2,Rfk,Aldh1l1,Vnn1,Amn,Cd320,Cubn,Mtrr,Aox1,Pcx,Gsto1,Mccc2,Btd
642	GOBP_FAT_SOLUBLE_VITAMIN_METABOLIC_PROCESS	0.578271	1	-0.34179	-0.925086	2969	36	Rpe65,Snai2,Cyp1a1,Ttpa,Pltp,Cyp26a1,Cyp4f14,Aldh1a2,Lrat,Ubiad1,Cyp4f13,Cyp27b1
643	GOBP_PORPHYRIN_CONTAINING_COMPOUND_METABOLIC_PROCESS	0.995068	1	0.181729	0.496483	4841	36	Alas2,Tspo,Uros,Hmbs
644	GOBP_SULFUR_COMPOUND_METABOLIC_PROCESS	1	1	-0.151098	-0.561833	5335	332	Amd2,Mgst2,Gsta2,Fmod,Acot11,Omd,Pdk4,Scd1,Elovl5,Ggt1,Arsg,Ghr,Slc19a3,Elovl7,B3gnt4,Gsto2,Enpp1,Cbs,Acsbg1,Mical1,Pdp2,B3gnt2,Bgn,Ahcyl1,Gstm1,Mtap,Chst2,Elovl6,Mvd,Bhmt,Spock3,Ado,Acsl3,Ust,G6pdx,St3gal6,Chac1,Ogn,Slc7a11,Oplah,St3gal3,Bcan,St3gal4,Elovl1,Pdp1,Suclg2,Bpnt2,Fitm2,Glrx5,Esd,Hpgds,Nox4,Sod1,Adi1,Aadat,Slc26a1,Chst3,Chst5,Blmh,Chst11,Dlst,Tecr,Pipox,Slc26a2,Sult4a1,Lias,Mtrr,Pcx,A…
645	GOBP_SUPEROXIDE_METABOLIC_PROCESS	0.460933	1	0.333716	0.991006	2282	55	Gstp2,Mpo,Fpr2,Bst1,Cybb,Nrros,Duox1,Nqo1,Tyrobp,Ncf4,Edn1,Aatf,Ccs,Atp7a,Cd36
646	GOBP_CATION_TRANSPORT	0.339215	1	-0.254613	-1.02427	1883	984	Arc,Nmur2,Ccl21b,Slc38a8,Ccr7,Chrna9,Slc10a4,Efhb,Gal,Grin3b,Plp1,Scn4b,Kcng4,Slc18a3,Bdkrb1,Syt2,Nipal4,Kcnk15,Cd4,Trf,Lrrc55,Calcr,Cnga3,Gjc2,Plpp4,Tmem63a,Slc5a7,Kcnj5,Ano1,Scn5a,Adora2a,Lilra5,Chrne,Kcnmb1,Ucp3,Slc6a9,Pkd2l1,Cdh23,Kcnj14,Jph2,Slc39a2,Hcrt,Gdnf,Ccl19-ps1,Kcnj10,Trdn,Slc12a2,Slc4a4,Hpca,Atp1b2,Cltrn,Pdzk1,Cd63,Trpm3,Slc22a3,AA467197,Chrna3,Atp1a2,Slc39a8,Pkd1l2,Crh,Kcnj13,Atf4,…
647	GOBP_POTASSIUM_ION_TRANSPORT	0.358415	1	-0.292486	-1.03527	1890	204	Gal,Kcng4,Kcnk15,Lrrc55,Kcnj5,Kcnmb1,Pkd2l1,Kcnj14,Hcrt,Kcnj10,Slc12a2,Atp1b2,Cd63,Atp1a2,Kcnj13,Atf4,Fxyd1,Kcne4,Kcnj2,Atp4a,Wnk4,Kif5b,Kcnj12,Drd3,Slc12a8,Slc24a5,Hcn4,Kcnip2,Casq2,Kcnab3,Kcnab1,Kcnc3,Cav1,Drd2,Gja5,Kcns1,Kcnk1,Cav3,Slc24a3,Cct8l1,Kcnj16,Kcnk13,Abcc9,Adora1,Kcns2,Kcnc1,Atp1b3,Kcnh2,Hcn2,Itgb1
648	GOBP_SODIUM_ION_TRANSPORT	0.577185	1	-0.268723	-0.953872	3050	209	Slc38a8,Slc10a4,Scn4b,Slc5a7,Scn5a,Slc6a9,Pkd2l1,Slc12a2,Slc4a4,Atp1b2,Atp1a2,Fxyd1,Nkain4,Slc38a11,Atp4a,Wnk4,Slc8b1,P2rx7,Slc38a3,Slc6a11,Kif5b,Drd3,Scn1a,P2rx4,Slc4a5,Slc24a5,Hcn4,Slc13a1,Scn1b,Slc10a5,Slc9a3r1,Slc6a16,Nkain1,Drd2,Slc5a3,Ahcyl1,Per1,Kcnk1,Cav3,Slc24a3,Serpine2,Fgf11,Slc20a2,Slc13a4,Slc38a2,Slc6a12
649	GOBP_CALCIUM_ION_TRANSPORT	0.472123	1	-0.265666	-0.99146	2514	350	Nmur2,Ccl21b,Ccr7,Chrna9,Efhb,Grin3b,Plp1,Bdkrb1,Cd4,Calcr,Gjc2,Plpp4,Adora2a,Lilra5,Pkd2l1,Cdh23,Jph2,Hcrt,Ccl19-ps1,Trdn,Hpca,Trpm3,Atp1a2,Pkd1l2,Crh,Aplnr,Cx3cl1,Cacna2d2,Slc8b1,P2rx7,Stac,Atp2b2,Drd3,P2rx4,Slc24a5,Stc1,Casq2,Sec61a1,Anxa9,Trpa1,Mcu,Trpc3,Selenon,Lpar3,P2rx5,Trpm1,Cav1,Rasa3,Drd2,Cacng7,Grin2c,Cacng2,Cacna1s,Cacng5,Cachd1,Cyp27b1,Ccr5,Tmbim6,Calcrl,Camk2g,P2rx2,Cav3,Hap1,Trpm6…
650	GOBP_PHOSPHATE_ION_TRANSPORT	0.985832	1	0.205412	0.512981	4800	23	Slc34a2,Sfrp4,Slc20a1,Slc34a1,Slc17a3,Slc25a11,Slc25a30,Slc17a7,Slc25a14
651	GOBP_CHLORIDE_TRANSPORT	0.135494	1	-0.382809	-1.21631	693	92	Nmur2,Clic6,Ttyh2,Ano1,Clic4,Slc12a2,Glra1,Ano7,Gabrq,Fxyd1,Wnk4,Ptafr,Slc12a8,Gabrr2,Ano3,Clcn5,Slc26a3,Ttyh3,Ano5,Gabrd,Cftr,Gabrg1
652	GOBP_COPPER_ION_TRANSPORT	0.814054	1	0.319943	0.729271	3961	15	Steap4,Atp7b,Cp,Atp7a
653	GOBP_IRON_ION_TRANSPORT	0.110252	1	0.417379	1.27549	541	66	Lcn2,Ltf,Tfr2
654	GOBP_MANGANESE_ION_TRANSPORT	0.668279	1	-0.380745	-0.849942	3454	14	Slc39a8,Trpc3,Slc30a10,Trpc4,Trpc7
655	GOBP_ZINC_ION_TRANSPORT	0.392263	1	-0.416617	-1.05173	2027	25	Slc39a2,Slc39a8,Tmem163,Slc30a6,Slc39a12,Slc30a10,Slc30a2
656	GOBP_WATER_TRANSPORT	0.46407	1	-0.447263	-1.00877	2382	15	Avp,Aqp4,Aqp9,Aqp6,Cftr,Pdzd3
657	GOBP_DICARBOXYLIC_ACID_TRANSPORT	0.301037	1	-0.348896	-1.09256	1537	84	Avp,Folr1,Slc25a21,Adora2a,Avpr1a,Slc25a13,Kcnj10,Slc12a2,Atp1a2,Slc25a18,Slc1a6,Cplx1,Slc26a3,Lrrc8c,Slc38a2,Adora1,Slc7a11,Cln8,Praf2,Gja1,Itgb1,Slc17a8,Grm2,Slc26a1,Rims1,Psen1
658	GOBP_NEUROTRANSMITTER_TRANSPORT	0.625806	1	-0.265992	-0.937005	3297	196	Slc18a3,Syt2,Slc5a7,Adora2a,Slc6a9,Stx19,Hcrt,Gdnf,Kcnj10,Ddc,Gabrq,Slc22a3,Chrna3,Atp1a2,Sncg,Sncaip,Unc13c,Slc6a11,Grm4,Slc1a6,Drd3,Baiap3,Slc22a1,Cplx1,Glul,Stx4a,Rims3,Slc32a1,Doc2b,Slc6a16,Slc28a2,Rph3a,Drd2,Slc18a2,Wnt7a,Cplx2,Slc6a12,Cln8,Pnkd,Itgb1,Syt12,Lin7c,Lrrk2,Slc17a8,Gpm6b,Syt11,Pip5k1c,Gabra2,Slc6a1,Rims1,Snap23,Psen1,Gad2
659	GOBP_SEROTONIN_TRANSPORT	0.64322	1	-0.367477	-0.874553	3291	19	Slc22a3,Crh,Slc22a1,Syk,Htr1a,Slc18a2
660	GOBP_MITOCHONDRIAL_TRANSPORT	0.9878	1	-0.211499	-0.764788	5262	248	Trp63,Cnp,Slc25a21,Ucp3,Slc25a13,Trp73,Mid1ip1,Hspa1a,Fzd5,Slc39a8,Slc25a41,Bag3,Fzd9,Slc25a15,Stpg1,Slc8b1,Slc25a18,Ucp1,Naif1,Micall2,Trp53,Mcu,Dynlt1c,Hspa1l,Dynlt1a,Stard3,Sfxn5,Chchd10,Moap1,Fbxo7,Lrrk2,Hspa4,Tomm40,Leprot,Psen1,Sirt4,Slc25a20,Tomm40l,Oxa1l,Tmem14a,Timm17b,Bax,Fis1,Thrsp,Mrpl18,Hspd1,Smdt1,Hk2,Usp36,Dnajc15,Bok,Rhot1,Ubl5,Hebp2,Rhot2,Mul1,Srebf1,Slc25a38,Alkbh7,Eya2,Bcl2l11,…
661	GOBP_MITOCHONDRIAL_CALCIUM_ION_TRANSMEMBRANE_TRANSPORT	0.994778	1	-0.187062	-0.47223	5142	25	Slc8b1,Mcu,Smdt1,Micu1,Phb,Slc25a23,Maip1,Opa1,Phb2,Vdac1,Slc8a3,Micu3,Mcur1,Letm1,Pmpca,Spg7,Micu2,Yme1l1,Psen2,Parl,Mcub,Afg3l2,Pmpcb,Bhlha15,Stoml2
662	GOBP_CARNITINE_SHUTTLE	0.47375	1	0.484439	1.00391	2282	10	Cpt1b,Acacb
663	GOBP_DRUG_TRANSMEMBRANE_TRANSPORT	0.751495	1	-0.371743	-0.770552	3894	10	Slc22a3,Slc22a1
664	GOBP_OLIGOPEPTIDE_TRANSPORT	0.319227	1	-0.51791	-1.13622	1651	13	Car2,Slc15a1,Slc9a3r1,Slc15a4,Slc7a11,Gja1,Slc15a2
665	GOBP_EXTRACELLULAR_TRANSPORT	0.811109	1	-0.296155	-0.779762	4190	31	Aqp4,Cfap53,Spa17,Cfap43,Slc9a3r1,Spef2,Ropn1l,Cabyr
666	GOBP_NUCLEOTIDE_TRANSPORT	1	1	-0.130955	-0.333693	5155	26	Slc25a41,Gja1,Slc25a25,Abcc6,Slc25a42,Slc25a33,Slc25a51,Slc25a23,Slc25a5,Slc25a32,Slc25a36,Abcd1
667	GOBP_AMINO_ACID_TRANSPORT	0.167148	1	-0.346119	-1.16122	867	133	Slc38a8,Avp,Adora2a,Avpr1a,Slc6a9,Slc25a13,Kcnj10,Slc12a2,Cltrn,Atp1a2,Slc25a15,Slc38a11,Slc38a3,Slc6a11,Slc25a18,Slc1a6,Slc7a10,Slc7a2,Cplx1,Slc32a1,Slc16a10,Slc9a3r1,Ace2,Slc15a4,Lrrc8c,Slc36a4,Arg1,Slc7a1,Sfxn5,Slc38a2,Slc6a12,Adora1,Slc7a11,Cln8,Praf2,Gja1,Itgb1,Trpc4,Slc22a4,Slc17a8,Grm2,Rgs4,Slc6a1,Rims1,Psen1
668	GOBP_CELLULAR_ION_HOMEOSTASIS	0.963106	1	-0.221127	-0.856596	5220	562	Nmur2,Ccl21b,Ccr7,Ptger2,Chrna9,Glp1r,S1pr4,Avp,Edn2,Lpar1,Bdkrb1,Cd4,Prok2,Trf,Calcr,Clic4,Avpr1a,Rab20,Slc6a9,Cdh23,Jph2,Hcrt,Ccl19-ps1,Trdn,Slc12a2,Slc4a4,Atp1b2,Saa1,Tfap2b,Atp1a2,Slc39a8,Car2,Lpar4,Atf4,Galr1,Aplnr,Cx3cl1,Fzd9,Fpr1,Slc4a2,Rhcg,Kcnj2,Atp4a,Ttpa,Oxt,Slc8b1,P2rx7,Prnd,Calca,Atp2b2,Swap70,Cd38,Drd3,Cln5,Adm,Enpp1,P2rx4,Scara5,Slc4a5,Slc24a5,Ptger3,Stc1,Slc40a1,Casq2,Gpr17,Gpr20,…
669	GOBP_CELLULAR_COPPER_ION_HOMEOSTASIS	0.982369	1	0.216165	0.467631	4735	12	Atp7b,Atp7a,Cox19,Prnp
670	GOBP_CELLULAR_IRON_ION_HOMEOSTASIS	0.0518954	0.910618	0.465932	1.39371	255	58	Lcn2,Ltf,Alas2,Erfe,Tfr2
671	GOBP_CELLULAR_SODIUM_ION_HOMEOSTASIS	0.517127	1	-0.422775	-0.966264	2656	16	Slc12a2,Atp1b2,Atp1a2,Atp4a
672	GOBP_CELL_VOLUME_HOMEOSTASIS	0.897207	1	-0.271411	-0.696016	4625	27	Aqp4,Slc12a2,P2rx7,Slc12a8,Shank3
673	GOBP_REGULATION_OF_PH	0.732903	1	-0.273006	-0.870117	3750	94	Avp,Clic4,Avpr1a,Rab20,Slc4a4,Pdk4,Car2,Slc4a2,Rhcg,Ttpa,Cln5,Slc4a5
674	GOBP_EXOCYTOSIS	1	1	0.19918	0.797226	4515	778	Lcn2,S100a8,S100a9,Ltf,Plac8,Pnp2,Dsg1b,Fcgr4,Gstp2,Mpo,Vwf,Vegfd,Fpr2,Hbb-bt,Cda,Mmp9,Lrg1,Hck,Ccl5,Sell,Gpr84,Syt10,Bst1,Tbc1d10c,Cybb,Myo1g,Pram1,Rab44,Acpp,Prss12,Chrna5,Cd44,Stx11,Rab37,Stxbp2,Cd14,Il13ra2,Syt17,Fgr,Prkn,Rab26,Gsdmd,Itga2b,Anxa1,Adam8,Atp8b4,Rac2,Lgals3bp,P2rx1,Ccr2,Retn,Doc2a,Tmem79,Prkcg,Galns,Dynlt1b,Snca,Pygl
675	GOBP_ENDOPLASMIC_RETICULUM_TO_GOLGI_VESICLE_MEDIATED_TRANSPORT	1	1	0.0824838	0.291919	4736	183	Sec31b,Areg,Trappc6a,Rangrf,Dync1i1,Sec24d,Cnih3,Cog7,Sec24a,Cog8,F7,Kdelr2,F5,Trappc2l,F2,Trappc9,Sec16a,Scfd1,Tmed1,Zw10,Sec24b,Cog1,Lman2l,Cog5,Cd55,Arfgap2,Rnf139,Gorasp1,Ctsc,Sec22a,Trappc8,Ppp6c,Trappc1,Vapa,Copb2,Sptbn5,Arfgap1,Trappc11,Sec23b,Klhl12,Col7a1,Copg2,Sec23a,Trappc12,Arcn1,Proz,Uso1
676	GOBP_RETROGRADE_VESICLE_MEDIATED_TRANSPORT_GOLGI_TO_ENDOPLASMIC_RETICULUM	1	1	-0.146519	-0.456358	5088	81	Kif23,Kif4,Kif1c,Dnajc28,Kdelr3,Klc2,Golph3l,Plpp3,Tmed9,Lman2,Rab33b,Rer1,Arf5,Pitpnb,Kif2a,Bnip1,Golph3,Sec22b,Kif11,Arfgap3,Arf4
677	GOBP_INTRA_GOLGI_VESICLE_MEDIATED_TRANSPORT	0.950867	1	0.237374	0.625932	4605	30	Cog8,Cog1,Cog5,Copb2,Copg2,Cope,Cog6,Cog3,Copa,Copb1,Nsf,Copg1,Gosr1,Golga5,Rab6a,Rab6b,Copz1,Gabarapl2,Golga3,Gosr2,Vti1b,Copz2,Vti1a,Napg,Napa,Trappc10,Trappc3,Cog2,Rab33b,Trappc3l
678	GOBP_POST_GOLGI_VESICLE_MEDIATED_TRANSPORT	0.998077	1	-0.177223	-0.570449	5190	99	Steap2,Rab31,Stx4a,Vamp3,Golga7,Kif13a,Laptm5,Wipi1,Acsl3,Pkdcc,Eps15,Golph3l,Commd1,Rab14,Amn,Snap23,Myo1b,Csk,Optn,Arl3,Ccdc91,Osbpl5,Rp2,Golph3,Exoc6,Vamp8,Llgl1,Ap1ar,Prepl,Lamp1,Vamp5,Klhl20,Scamp1
679	GOBP_GOLGI_TO_PLASMA_MEMBRANE_TRANSPORT	0.95599	1	-0.230306	-0.670223	4843	53	Steap2,Rab31,Vamp3,Golga7,Kif13a,Acsl3,Pkdcc,Golph3l,Commd1,Amn,Csk,Optn,Arl3,Osbpl5,Golph3,Exoc6,Llgl1,Prepl
680	GOBP_GOLGI_TO_ENDOSOME_TRANSPORT	0.965986	1	-0.235208	-0.545957	4969	17	Wipi1,Eps15,Rab14,Ap1ar,Klhl20,Sort1,Sys1,Dop1b,Gbf1,Mon2,Ap2a1,Kif16b,Ap4m1,Coro7,Vps13c,Vps13a,Dop1a
681	GOBP_GOLGI_TO_VACUOLE_TRANSPORT	0.939971	1	0.252038	0.59768	4587	18	Ap1g2,Rnf215,Ankfy1,Ehd3,Ap4m1,Vps52
682	GOBP_ENDOCYTOSIS	0.934327	1	-0.226129	-0.869782	5078	506	Arc,Ccl21b,Rspo1,Folr1,Syt2,Thbs1,Trf,Sphk1,Snx33,Rhog,Shh,Gpc3,Ccl19-ps1,Apln,Hpca,Saa1,Cd63,Sparc,Ston2,Asgr1,Pparg,Steap2,Sncg,Tmprss5,Clec10a,Mrc1,Xkr7,Ghr,Rhov,Rhoq,Sh3bp1,Tnk2,Cd9,Inpp5f,Csnk1g2,Cd6,Snx18,Hbb-bs,Micall1,Axl,Lilrb4a,Drd3,Adm,Enpp1,Mlc1,Endou,Scara5,Rab31,Syk,Trip10,Bmp2k,Megf10,Dab2,Arr3,Olr1,Clcn5,Cav1,Drd2,Asgr2,Cacng7,Rab21,Myo1e,Colec12,Dock1,Cacng2,Il10ra,Cacng5,Pacsin2…
683	GOBP_RECEPTOR_MEDIATED_ENDOCYTOSIS	0.669053	1	-0.257546	-0.924729	3551	233	Arc,Ccl21b,Rspo1,Folr1,Trf,Ccl19-ps1,Apln,Hpca,Saa1,Cd63,Sparc,Asgr1,Mrc1,Tnk2,Cd9,Inpp5f,Hbb-bs,Micall1,Lilrb4a,Drd3,Adm,Rab31,Syk,Bmp2k,Dab2,Arr3,Cav1,Drd2,Cacng7,Rab21,Colec12,Cacng2,Cacng5,Hpx,Hsph1,Calcrl,Ceacam1,Cav3,Dll1,Apoe,Arrb1,Clu,Ezr,Ache,Mtmr2,Ldlrad3,Ankrd13a,Vldlr,Tgfbr2,Itgb1,Abca2,Vegfa,Eps15,Arf6,Ldlrap1,Snx9,Egf,Syt11,Pip5k1c,Necab2,Amn,Lrp1,Fcer1g
684	GOBP_VESICLE_BUDDING_FROM_MEMBRANE	1	1	-0.128475	-0.41467	5210	101	Folr1,Cd59b
685	GOBP_VESICLE_TARGETING	1	1	-0.146611	-0.46583	5121	92	Folr1,Cd59b
686	GOBP_VESICLE_DOCKING_INVOLVED_IN_EXOCYTOSIS	0.933798	1	-0.243215	-0.678106	4823	41	Unc13c,Rab13,Vamp3,Rab8b,Cplx2,Cftr,Ralb,Plek,Exoc6,Kcnb1,Unc13a,Vps18,Stxbp3,Ctbp2,Bloc1s6,Rab3b,Rabepk,Rab8a,Ykt6,Stxbp1,Stx1b
687	GOBP_PINOCYTOSIS	0.483783	1	-0.414816	-0.987214	2475	19	Snx33,Axl,Cav1,Appl2
688	GOBP_PHAGOCYTOSIS	1	1	0.175095	0.634735	4693	234	Tnf,Fcgr4,Fpr2,Trex1,Hck,Mst1r,Myo1g,Cd14,C4a,Fgr,Tgm2,Anxa1,Icam5,Rac2,Mapk3,Itga2,Xkr5,Prkcg,Plcg2,Aif1,Pld4,Prtn3,Tulp1,Il2rg,Il1b,Tyrobp,Ncf4,Cd300lf,Mapk1,Slamf1,Lyst,Arhgap25,Fcgr3,Xkr4,Itgal,Was,Vav2,Pten,Actg1,Arpc5,Cd36,Tub,Pip5k1a,Plscr1,Abi1,4933434E20Rik,Apoa2,Lbp,Elmo3
689	GOBP_PHAGOCYTOSIS_RECOGNITION	0.921145	1	0.265308	0.621213	4473	17	C4a,Tulp1,Cd36,Tub,Lbp
690	GOBP_ACTIVATION_OF_CYSTEINE_TYPE_ENDOPEPTIDASE_ACTIVITY_INVOLVED_IN_APOPTOTIC_PROCESS	0.046302	0.898457	0.441738	1.3822	225	77	S100a8,S100a9,Tnf,Xdh,Acer2,Fas,P2rx1,Smad3,Col4a3,Snca,Rps27l
691	GOBP_CELLULAR_COMPONENT_DISASSEMBLY_INVOLVED_IN_EXECUTION_PHASE_OF_APOPTOSIS	0.99938	1	0.154243	0.412023	4837	32	Top2a,Hmgb2,Dnase1l3,Acvr1c,Dicer1,Cdk5rap3,Gper1
692	GOBP_INFLAMMATORY_CELL_APOPTOTIC_PROCESS	0.299941	1	-0.485165	-1.14176	1535	18	Ghsr,Plekho2,Nod2,Itpkb
693	GOBP_SUBSTRATE_DEPENDENT_CELL_MIGRATION	0.961895	1	0.233593	0.588403	4669	24	Epha8,Adam8,Itga2,Ophn1,Sdcbp,Nrp1,Stk4
694	GOBP_MUSCLE_CONTRACTION	0.03997	0.843695	-0.338789	-1.24833	212	299	Nmur2,Edn2,Scn4b,Ghsr,Eno1b,Cryab,Dsp,Prok2,Adra2b,Kcnj5,Scn5a,Sphk1,Htr7,Chrne,Dock5,Tnni1,Arg2,Gdnf,Trdn,Glra1,Acta2,Chrna3,Atp1a2,Sntb1,Htr1d,Smad7,Fxyd1,Ctnna3,Myh2,Sspn,Kcne4,Kcnj2,Mybpc3,Oxt,Myh7,Kcnj12,Stac,Ptafr,Trim72,Myh14,Cd38,Scn1a,Gamt,P2rx4,Chrm2,Ptger3,Mybpc1,Sorbs3,Hcn4,Stc1,Kcnip2,Scn1b,Casq2,Smad5,Jup,Ace2,Ormdl3,Cav1,Drd2,Gja5,Sstr2,Adra2c,Cacna1s,Zdhhc21,Gaa,Calcrl,P2rx2,Cav3,…
695	GOBP_REGULATION_OF_MUSCLE_CONTRACTION	0.0603664	0.964994	-0.386562	-1.29479	312	132	Nmur2,Edn2,Ghsr,Eno1b,Dsp,Prok2,Adra2b,Scn5a,Sphk1,Dock5,Tnni1,Chrna3,Atp1a2,Smad7,Ctnna3,Kcnj2,Mybpc3,Oxt,Myh7,Ptafr,P2rx4,Chrm2,Hcn4,Stc1,Casq2,Jup,Ace2,Ormdl3,Cav1,Gja5,Sstr2,Adra2c,Zdhhc21,Calcrl,Cav3,Hspb6,Adora1,Srf,Chga
696	GOBP_SMOOTH_MUSCLE_CONTRACTION	0.0193284	0.643114	-0.454461	-1.44397	98	92	Nmur2,Edn2,Ghsr,Prok2,Adra2b,Sphk1,Htr7,Dock5,Gdnf,Acta2,Chrna3,Atp1a2,Htr1d,Oxt,Ptafr,Cd38,Chrm2,Ptger3,Ormdl3,Cav1,Drd2,Sstr2,Adra2c,Zdhhc21,Calcrl,P2rx2,Myh11,Adora1,Srf,Ednrb,Smtn
697	GOBP_REGULATION_OF_SMOOTH_MUSCLE_CONTRACTION	0.0307874	0.764701	-0.502678	-1.46287	155	53	Nmur2,Edn2,Ghsr,Prok2,Adra2b,Sphk1,Dock5,Chrna3,Atp1a2,Oxt,Ptafr,Chrm2,Ormdl3,Cav1,Adra2c,Zdhhc21,Calcrl,Adora1,Srf
698	GOBP_STRIATED_MUSCLE_CONTRACTION	0.948351	1	-0.226496	-0.767853	4975	143	Scn4b,Dsp,Kcnj5,Scn5a,Tnni1,Arg2,Atp1a2,Smad7,Ctnna3,Kcne4,Kcnj2,Mybpc3,Myh7,Stac,Myh14,Scn1a,P2rx4,Hcn4,Stc1,Scn1b,Casq2,Smad5,Jup,Ace2,Cav1,Gja5,Gaa,Cav3,Adora1,Lmod3,Kcnh2,Gja1,Chga
699	GOBP_REGULATION_OF_STRIATED_MUSCLE_CONTRACTION	0.614936	1	-0.298358	-0.915532	3161	72	Dsp,Scn5a,Tnni1,Atp1a2,Smad7,Ctnna3,Kcnj2,Mybpc3,Myh7,P2rx4,Hcn4,Stc1,Casq2,Jup,Ace2,Cav1,Gja5
700	GOBP_SYNCYTIUM_FORMATION	0.91226	1	-0.251948	-0.717795	4657	47	Synb,Nphs1,Cd9,Ptgfrn,Jam2,Cav3,Plekho1,Adam12,Vash2,Cflar,Capn2,Rapgef3,Cd81,Adam9,Wnt1
701	GOBP_ACUTE_PHASE_RESPONSE	0.229369	1	0.447485	1.1874	1108	31	Tnf,Tfr2,Saa2,Il1a,Sigirr,Il6ra,Il1b,Tnfsf11,Serpinf2,F2,Ass1,Plscr1,Lbp,Apol8,Serpina3n
702	GOBP_INFLAMMATORY_RESPONSE	0.960338	1	-0.221189	-0.860529	5229	592	Fos,Ccl21b,Timp1,Ccr7,Ptger2,Gal,Mgst2,Cxcl5,Prkcd,Agt,Plp1,Tnfaip6,Isl1,Ghsr,Bdkrb1,Ly96,Thbs1,Bcl6b,Prok2,Tspan2,Ptgis,Mapk13,Ido1,H2-T-ps,Prkcq,Adora2a,Sphk1,Lilra5,Il33,Rarres2,Nod2,Sdc1,Ccl22,Ccl19-ps1,Tek,Kdm6b,Saa1,F11r,Pparg,Crh,Ggt1,Apod,Aoc3,Cx3cl1,Ptgs2,Fpr1,Akna,Cxcl1,Ifi207,Klf4,Pnma1,Tslp,Cd6,Ptafr,Gprc5b,C2cd4b,Axl,Lilrb4a,Adm,Pla2g7,Rel,Sema7a,Syk,Ptger3,Nupr1,Tlr8,Tlr6,Nr1h4,Abcd…
703	GOBP_COMPLEMENT_ACTIVATION	0.961601	1	0.226083	0.651762	4707	47	Cfi,C8g,Colec11,Masp2,C4a,Cfh,A2m,Il1b,Cd19,Colec10,Cd46,F2,Rgcc,C1rl
704	GOBP_COMPLEMENT_ACTIVATION_ALTERNATIVE_PATHWAY	0.8232	1	0.337433	0.699269	3966	10	C8g,Cfh
705	GOBP_HUMORAL_IMMUNE_RESPONSE	0.106508	1	0.352441	1.21368	508	146	Lcn2,S100a8,S100a9,Ltf,Aire,Tnf,Bcl3,Gapdh,Cfi,Bst1,Ebi3,C8g,Colec11,Masp2,Ms4a1,Klk7,C4a,Ang,Jchain,Klk1b3,Gata6,Cfh,Prtn3,A2m,Fam3a,Alox5
706	GOBP_CELLULAR_DEFENSE_RESPONSE	0.849912	1	-0.276665	-0.753159	4348	37	Ly96,Adora2a,Il33,Fcmr,Adora2b,Cx3cr1,Itk,Ccr6,Vezf1,Ccr5,Pnliprp2,Itgb1,Rela
707	GOBP_RESPONSE_TO_OSMOTIC_STRESS	0.957804	1	0.225801	0.705488	4675	76	Tnf,Th,Trpv4,Capn3,Slc9a4,Cldn1,Aqp1,Itga2,Tspo,Fmo1,Slc2a1,Tacr3,Mbip,Akr1b3,Aqp5,Sord,Xrcc6,Relb
708	GOBP_HYPOTONIC_RESPONSE	0.221623	1	0.605401	1.25458	1067	10	Trpv4,Itga2,Tspo,Aqp5
709	GOBP_HYPEROSMOTIC_RESPONSE	0.562852	1	-0.372658	-0.930991	2896	24	Avp,Slc12a2,Efhd1,Oxt
710	GOBP_CELLULAR_RESPONSE_TO_DNA_DAMAGE_STIMULUS	1	1	-0.125591	-0.499298	5495	811	Spata18,Btg2,Trp63,Prkcd,Bcl2a1b,H4c17,Cideb,Cdkn1a,Eid3,Nacc2,Plk3,Stk33,Sfrp2,Trp73,Ddit4,Radx,Cbx8,Gadd45a,Snai2,Vav3,Pole,Ndrg1,Sox4,E2f8,Hipk2,Ifi207,Pold2,Bcl2a1a,Chek2,Ppp1r15a,Spata22,Zfp385a,Rbbp8,Pidd1,Setd7,Trp53,Cdkn1b,Nupr1,Nkx3-1,Kmt5a,Wdr4,Plk5,Ube2u,Mastl,Polk,Timeless,Spdya,Mad2l2,Ifi208,Alkbh2,Gins2,Nhej1,Zfp830,Zbtb1,Ier3,Ubqln4,Nthl1,Rad18,Phlda3,Smug1,Rad1,Myo6,Dyrk2,Hmox1,Pi…
711	GOBP_RESPONSE_TO_OXIDATIVE_STRESS	0.608833	1	-0.25293	-0.954967	3266	399	Fos,Acox2,Dusp1,Ccr7,Prkcd,Prr5l,Hspb1,Dgkk,Cryab,Pde8a,Nr4a2,Mapk13,Gpr37,Klf2,Sphk1,Ucp3,Aldh3b1,Sdc1,Jun,Sod3,Plk3,Ccl19-ps1,Kdm6b,Cbx8,Hspa1a,Nr4a3,Penk,Atf4,Gpx3,Apod,Bmp7,Ptgs2,Ect2,Cygb,Rest,Sgk2,Klf4,Sirt2,Ucp1,Hbb-bs,Cd38,Fbln5,Axl,Trp53,Tlr6,Stx4a,Gpr37l1,Trpa1,Selenon,Macroh2a1,Ets1,Selenop,Net1,Myb,Akr1c18,Traf2,Msrb3,Arg1,Hmox1,Apoe,Mapt,G6pdx,Arntl,Ppargc1a,Epas1,Prodh,Nudt1,Slc7a11…
712	GOBP_ER_OVERLOAD_RESPONSE	0.479251	1	-0.46541	-1.00383	2482	12	Trp53,Ppp1r15b,Ccdc47,Bcl2l11,Selenos,Ddit3
713	GOBP_ER_NUCLEUS_SIGNALING_PATHWAY	0.179945	1	-0.422233	-1.21255	916	49	Atf3,Atf4,Ppp1r15a,Zbtb7b,Trp53,Tmem33,Herpud1,Bok,Ppp1r15b,Srebf1,Calr,Ccdc47,Bcl2l11,Spring1,Hsp90b1,Lpcat3,Selenos,Ddit3
714	GOBP_RESPONSE_TO_STEROL_DEPLETION	0.806093	1	-0.317722	-0.747707	4127	18	Zbtb7b,Srebf1,Spring1,Lpcat3,Scap,Insig2,Tmed2,Erlin1,Insig1,Amfr
715	GOBP_NUCLEUS_ORGANIZATION	1	1	-0.154777	-0.505765	5190	110	Reep3,Piwil1,Hipk2,Sycp3,Reep4,Spag4,Ets1,H3f3a,Ubxn2a,Prkca,Ctdnep1,Ccnb2,Pygo2,Tssk6,Chmp6,Banf1,Usp36,Numa1,Lpin1,Sun2,Tor1aip1,Pml,Tmf1,Habp4,Pitpnb,Serbp1,Srpk2,Emg1,Nek9
716	GOBP_NUCLEAR_ENVELOPE_ORGANIZATION	0.999608	1	-0.160751	-0.46357	5103	50	Reep3,Reep4,Spag4,Ubxn2a,Prkca,Ctdnep1,Ccnb2,Banf1,Lpin1,Sun2,Tor1aip1
717	GOBP_NUCLEAR_PORE_ORGANIZATION	0.135555	1	0.600871	1.34479	654	14	Nup93,Tmem170,Nup133,Ahctf1,Nup205,Nup35,Seh1l,Nup107,Nup153,Rtn4,Ndc1
718	GOBP_MITOCHONDRION_ORGANIZATION	1	1	-0.162001	-0.622991	5451	503	Spata18,Trp63,Pet117,Avp,Cnp,Cideb,Jun,1190007I07Rik,Kdr,Trp73,Mterf1a,Hspa1a,Inf2,Plaur,Fzd5,Vat1,Bag3,Fzd9,Stpg1,Naif1,Micall2,Myh14,Trp53,Slc4a5,Igf1,Mcu,Rab29,Ctsk,Dynlt1c,Hspa1l,Dynlt1a,Ndufb8,Wipi1,Higd1b,Hap1,Mapt,Clu,Mgme1,Ppargc1a,Epas1,Cisd2,Prmt6,Cln8,Twnk,Pif1,Tigar,Chchd10,Fmc1,Mtm1,Moap1,Fbxo7,Ndufb4c,Lrrk2,Sod2,Hspa4,Tomm40,Cox16,Leprot,Coa4,Sdhaf3,Camkk2,Sco1,Cebpa,Sirt4,Mark2,Tom…
719	GOBP_MITOCHONDRIAL_MEMBRANE_ORGANIZATION	0.911521	1	-0.236963	-0.792433	4738	130	Trp63,Cnp,Trp73,Hspa1a,Fzd9,Stpg1,Naif1,Trp53,Dynlt1c,Dynlt1a,Cln8,Chchd10,Moap1,Hspa4,Oxa1l,Tmem14a,Bax,Hk2,Ghitm,Bok,Rhot1,Hebp2,Rhot2,Mul1,Alkbh7,Eya2,Bcl2l11,Hip1r,Casp8,Bbc3,Mtx3,Cox18,Slc9a1,Tmem11,Mfn1,Pink1,Sfn,Timm22,Nol3
720	GOBP_INNER_MITOCHONDRIAL_MEMBRANE_ORGANIZATION	0.971808	1	0.220619	0.645317	4756	51	Cibar1,Mtx2,Atp5c1,Timm8b,Chchd6,Atp5j2,Atp5pb,Atp5g2,Afg3l2,Atp5l,Micos13,Atp5h,Timm13,Atp5o,Atp5j,Atp5a1,Dmac2l,Oma1,Immt,Timm10b,Mtx1,Tomm70a,Spg7,Samm50
721	GOBP_PLASMA_MEMBRANE_ORGANIZATION	0.520178	1	-0.301193	-0.96713	2693	98	Fa2h,Prkcd,Sytl4,Myrf,Snx33,Dmkn,Ano7,Ndrg1,Xkr7,Mtss2,P2rx7,Trim72,Micall1,Abcd2,Stx4a,Ano3,Slc9a3r1,Cav1,Pacsin2,Akt2,Cav3,Bin2,Clu,Tgfb2,Xkr8,Sod1,Epb41l3,Mtss1,Snx9,Ar,Syt11,Pacsin3,Ugcg,Sypl2,Fasl,Sh3tc2
722	GOBP_ACTIN_FILAMENT_ORGANIZATION	0.466007	1	-0.262786	-0.991466	2494	396	Ccl21b,Ccr7,Prkcd,Ermn,Ghsr,Lpar1,Magel2,Cdc42ep1,Trf,Dnai3,Arhgap6,Rhog,Rflnb,Fhdc1,Rhobtb3,Myoc,Arhgap18,Aif1l,Wipf1,Rnd2,F11r,Asap3,Plekhh2,Rnd3,Espn,Prox1,Ctnna3,Arhgef10,Cx3cl1,Cdc42ep2,Myo1d,Nphs1,Sh3bp1,Fermt2,Swap70,Micall2,Gdpd2,Sorbs3,Mical1,Fam107a,Mcu,Mad2l2,Cgnl1,Shank3,Arpc4,Myo1e,Arap1,Kank1,Alox15,Hcls1,Fscn1,Myo6,Cdc42ep4,Cav3,Fat1,Pik3r1,Rhoc,Rnd1,Arrb1,Ezr,Cotl1,Triobp,Limch1,C…
723	GOBP_MICROTUBULE_BASED_PROCESS	1	1	-0.15637	-0.619094	5468	762	Hspb1,Cnp,Dnajb13,Cryab,Tekt2,Dnai3,BC034090,Phldb1,Plk3,Ttc29,Dnah12,Foxj1,Aqp4,Nefh,Tekt4,Cfap53,Trdn,Gadd45a,Mid1ip1,Kif23,Dnai1,Dnah3,Ccdc8,D7Ertd443e,Hspa1a,Dnah6,Kif7,Kif4,Rp1l1,Saxo1,Efna5,Map3k11,Rsph1,Arhgef10,Cfap206,Stil,Fign,Spry1,Spa17,Bag3,Pard6b,Tuba1c,Fkbp4,Tubb6,Ccp110,Bora,Pltp,Dnah11,Chek2,Cep76,Kif13b,Kif5b,Kif19a,Kat2b,Cenpj,Pard3,Kif1c,Map6d1,Ska2,Ttll6,Ddx4,Catsperd,Rassf1,…
724	GOBP_MICROTUBULE_BASED_MOVEMENT	0.999572	1	0.193045	0.720486	4666	311	Kif28,Tacr2,Qrich2,Kifc5b,Klc3,Hydin,Kif15,Dnah14,Tssk4,Dlgap5,Dnah9,Wdr66,Dnaaf1,Cfap91,Rsph6a,Zbbx,Bbs12,Ccsap,Dync1i1,Dynlt2b,Tcte1,Arhgap21,Cfap69,Rsph9,Dnah7b,Ccdc63,Adcy10,Nme5,Dnah2,Cfap70,Dync2i2,Dnah8,Wasf1,Dnhd1,Nphp3,Dnah5,Ift20,Ift74,Kif24,Bloc1s4,Ccdc39,Cfap157,Tacr3,Gapdhs,Dnah17,Bbs2,Gas8,Sybu,Ccdc65,Cfap44,Catsper2,Ift88,Rfx3,Tekt5,Agbl4,Bloc1s2,Ift140,Sord,Catsper3
725	GOBP_MICROTUBULE_DEPOLYMERIZATION	1	1	-0.141097	-0.391092	5154	40	Mid1ip1,Kif19a,Map6d1
726	GOBP_MICROTUBULE_NUCLEATION	0.995344	1	-0.189913	-0.491058	5130	28	Hspa1a,Cenpj,Nde1,Tubg1,Tppp,Eml2
727	GOBP_ENDOPLASMIC_RETICULUM_ORGANIZATION	0.939471	1	-0.235342	-0.735217	4795	83	Trdn,Reep3,Tram2,Reep4,Sec61a1,Esyt3,Tmem33,Gm44504,Esyt1,Emc7,Mospd3,Lrrk2,Emc3,Lman2,Reep2,Vapb,Cert1,Ccdc47,Tram1,Reep5,Bnip1,Emc10,Lpcat3,Emc6,Mapk15,Bag6,Atl3,Get3
728	GOBP_GOLGI_ORGANIZATION	1	1	-0.119064	-0.394523	5176	123	Plk3,Lysmd3,Fhdc1,Plk5,Dnajc28,Rab29,Ubxn2a,Golph3l,Lrrk2,Tmed9,Tmed6,Prmt5,Lman2,Rab33b,Plekhm2,Tmed5,Rab30,Stx6,Myo18a,Trip11,Optn,Tjap1,Cog2,Fam174b,Usp6nl,Golph3,Golga2,Stx17,Cul7,Atp8b2,Pi4k2b,Tango2,Atl3,Stx16,Atp8b1,Camsap3,Bag5,Pi4k2a,Vmp1,Fbxw8,Tmed10,Lman1,Vti1a,Dnm2,Ubxn2b
729	GOBP_PEROXISOME_ORGANIZATION	0.955107	1	-0.228908	-0.709887	4871	78	Acox2,Ddo,Plaat3,Ube2d1,Abcd2,Rab8b,Dhrs4,Dao,Ehhadh,Mavs,Pipox,Pex6,Fis1
730	GOBP_ENDOSOME_ORGANIZATION	1	1	-0.102816	-0.317612	5119	76	Snx33,Vps37b,Plekhf1,Fasl,Stx6,Chmp6,Sqstm1,Clcn3,Tmem9,Snx3,Anxa8,Aktip,Vps37a,Pi4k2b,Vps18,Rab27a,Rilp,Chmp3,Exoc8,Pi4k2a,Scarb2,Tmem127,Dnm1,Coro1c,Rab7
731	GOBP_VACUOLE_ORGANIZATION	1	1	-0.112818	-0.389477	5245	167	Eno1b,Rab20,Tfeb,Bag3,Rab7b,Trp53inp2,Pik3c2b,Cln5,Nupr1,Laptm5,Ubxn2a,Gaa,Phf23,Rnf5,Wipi1,Abca1,Cln8,Pacs2,Mtm1,Pip4k2a,Atg101,Srpx,Lrrk2,Rab14,Ubqln1,Ralb,Psen1
732	GOBP_VACUOLAR_TRANSPORT	1	1	-0.144308	-0.489224	5246	143	Hspa1a,Rab7b,Vps37b,Kif13a,Laptm5,Slc15a4,Cacng7,Leprotl1,Cacng2,Cacng5,Clu,Dtx3l,Mtm1,Lrrk2,Zfyve16,Leprot,Mon1a,Slc46a3,Lrp1,Npc1,Ndfip2,Cacng4,Chmp6,Tmem50b,Hmgxb4,Ccdc91,Trak2,M6pr,Aktip,Pink1,Vps37a,Lamp1,Vps18,Rilp,Chmp3,C9orf72,Hgsnat,Snx27,Psap,Scarb2,Vti1a,Adrb2,Ubxn6,Tgfbrap1,Bin1,Gga3,Becn1,Rab7,Arf1
733	GOBP_VACUOLAR_ACIDIFICATION	0.975102	1	-0.222552	-0.541724	5012	21	Clic4,Cln5
734	GOBP_PROTEIN_CATABOLIC_PROCESS_IN_THE_VACUOLE	0.914145	1	0.269351	0.630679	4439	17	Cpa2,Ccdc115,Gba,Vps13a,Mfsd8,Laptm4b,Tmem199
735	GOBP_LYSOSOMAL_TRANSPORT	0.999808	1	-0.155171	-0.503022	5204	104	Hspa1a,Rab7b,Kif13a,Laptm5,Cacng7,Cacng2,Cacng5,Clu,Dtx3l,Mtm1,Lrrk2,Zfyve16,Lrp1,Npc1,Cacng4,Hmgxb4,Ccdc91,Trak2,M6pr,Aktip,Pink1,Lamp1,Vps18,Rilp,Chmp3,C9orf72,Hgsnat,Snx27,Psap,Scarb2,Adrb2,Ubxn6,Tgfbrap1,Bin1,Gga3,Rab7,Arf1
736	GOBP_CELL_CELL_JUNCTION_ASSEMBLY	0.261204	1	-0.328175	-1.09746	1357	130	Cldn3,Agt,Cldn11,Gjb1,Ugt8a,Cldn5,Snai2,Fzd5,F11r,Cldn14,Smad7,Cdhr3,Pard6b,Ect2,Cd9,Pard3,Micall2,Cldn19,Nr1h4,Cntnap1,Jup,Rab13,Ace2,Mpp7,Cldn15,Cav1,Gja5,Gjb6,Fscn1,Cdh5,Cdh22,Rhoc,Prkch,Prkca,Arl2,Gja1,Srf,Cldn20,Epb41l3,Cdh24,Wnt11,Cldn10,Pard6g,Pip5k1c,Heg1
737	GOBP_CELL_CYCLE_ARREST	0.256682	1	-0.304665	-1.083	1353	212	Dusp1,Btg2,Thbs1,Cdkn1a,Tcf7l2,Sox2,Plk3,Trp73,Gadd45a,Hepacam,Sox4,Fzd9,E2f8,Zfhx3,Chek2,Ppp1r15a,Mlxipl,Insm1,Kat2b,Zfp385a,Pidd1,Trp53,Cdkn1b,Inhba,Nkx3-1,Rassf1,Gas1,Rragd,Cdc14a,Neurod1,Akt2,Apbb2,Tgfb2,Stk11,Gtse1,Map3k20,Mlf1,Brca1,Irf6
738	GOBP_SPINDLE_ORGANIZATION	1	1	0.139151	0.4899	4766	173	Spc25,Kifc5b,Psrc1,Dlgap5,Haus1,Cep72,Knstrn,Ccsap,Haus5,Efhc2,Haus7,Tbce,Ndc80,Wrap73,Rgs14,Plk1,Eml3,Togaram1,Stmn1,Rmdn1,Ntmt1,Mecp2,Aunip,Plk2,Tacc1,Aurkb,Tacc2,Mybl2,Mapre3,Spag5,Tubb5,Tpx2,Wdr62,Chmp2a,Prc1,Washc5,Hdac3,Haus2,Chd3,Kash5,Uvrag,Zfp207,Stag1,Tnks,Tubgcp2,Gpsm2,Ino80,Racgap1,Aaas
739	GOBP_MITOTIC_SPINDLE_ORGANIZATION	1	1	0.136181	0.453289	4821	115	Spc25,Kifc5b,Psrc1,Dlgap5,Ccsap,Efhc2,Tbce,Ndc80,Wrap73,Plk1,Eml3,Togaram1,Stmn1,Rmdn1,Mecp2,Plk2,Tacc1,Aurkb,Tacc2,Mybl2
740	GOBP_CHROMOSOME_SEGREGATION	1	1	0.138317	0.516062	4696	308	Esco2,Top2a,Spc25,Kifc5b,Nsl1,Psrc1,Dlgap5,Fancd2,Syce1l,Ccne2,Iho1,Hecw2,Knstrn,Ncapd3,Sgo1,Ankrd31,Syce2,Ddx11,Slf1,Klhdc8b,Cenpw,Mei4,Hfm1,Trip13,Ndc80,Recql5,Meioc,Pmf1,Wrap73,Anapc4,Rgs14,Anapc11,Bub1,Plk1,Eme1,Naa10,Syce3,Rb1,Mki67,Eml3,Fancm,Slx4,Plscr1,Csnk2a2,Sfpq,Dis3l2,Mad2l1,Rmdn1,Ntmt1,Zw10,Aurkb,Mcmbp,Sycp2,Riok3,Mau2,Spag5,Cdca5,Cdc16,Klhl22,Ercc4,Slf2,Nek11,Mis18a,Msh4,Chmp2a,Spo1…
741	GOBP_SISTER_CHROMATID_COHESION	0.876393	1	0.257461	0.758577	4324	53	Esco2,Sgo1,Ddx11,Slf1,Bub1,Plk1,Naa10,Rb1,Sfpq,Mcmbp,Mau2,Cdca5,Slf2,Pogz,Kif22,Chtf8,Nipbl
742	GOBP_REGULATION_OF_SISTER_CHROMATID_COHESION	0.976538	1	0.218865	0.54172	4744	22	Ddx11,Slf1,Bub1,Naa10,Rb1,Sfpq,Cdca5,Slf2,Nipbl,Tnks,Ctnnb1,Rad21,Fen1,Wapl
743	GOBP_MITOTIC_SISTER_CHROMATID_COHESION	0.999418	1	-0.152329	-0.390637	5152	27	Smc1b,Macroh2a1,Haspin,Rec8,Dscc1
744	GOBP_MITOTIC_CHROMOSOME_CONDENSATION	0.934567	1	-0.264223	-0.595935	4798	15	Ncaph,Ncapg,Smc4
745	GOBP_MITOTIC_NUCLEAR_ENVELOPE_DISASSEMBLY	0.993983	1	-0.194099	-0.408951	5120	11	Prkca,Ctdnep1,Ccnb2,Lpin1,Nek9,Ccnb1
746	GOBP_MITOTIC_METAPHASE_PLATE_CONGRESSION	0.960989	1	0.225649	0.65787	4704	50	Kifc5b,Psrc1,Ndc80,Eml3,Rmdn1,Zw10,Aurkb,Cdca5,Chmp2a,Cdc23,Seh1l,Kif22,Cenpc1
747	GOBP_REGULATION_OF_MITOTIC_NUCLEAR_DIVISION	0.49242	1	-0.303849	-0.980711	2565	101	Dusp1,Sphk1,Igf2,Bmp4,Bub1b,Ccdc8,Bmp7,Tex14,Bora,Drd3,Igf1,Mad2l2,Tgfa,Spdl1,Espl1
748	GOBP_MITOTIC_CELL_CYCLE_CHECKPOINT	0.476154	1	-0.290764	-0.989845	2495	149	Dusp1,Btg2,Cdkn1a,Plk3,Stk33,Bub1b,Gadd45a,Sox4,E2f8,Tex14,Chek2,Zfp385a,Pidd1,Trp53,Cdkn1b,Plk5,Mad2l2,Spdl1,Zfp830
749	GOBP_MITOTIC_G2_DNA_DAMAGE_CHECKPOINT	0.9858	1	-0.207164	-0.504268	5067	21	Cdkn1a,Clspn,Blm,Taok3,Brsk1,Atm,Mre11a,Syf2
750	GOBP_REGULATION_OF_EXIT_FROM_MITOSIS	0.923077	1	-0.273078	-0.615907	4739	15	Anln,Sirt2,Cdc14a
751	GOBP_NUCLEAR_MIGRATION	0.588945	1	-0.398349	-0.910439	3025	16	Ntn1,Slc9a3r1,Syne3,Sun2,Clmn
752	GOBP_HOMOLOGOUS_CHROMOSOME_PAIRING_AT_MEIOSIS	0.54177	1	0.337171	0.943384	2619	41	Fancd2,Syce1l,Ccne2,Iho1,Ankrd31,Syce2,Mei4,Trip13,Meioc,Syce3,Sycp2,Msh4,Spo11,Majin,Kash5,1700028K03Rik
753	GOBP_MALE_MEIOTIC_NUCLEAR_DIVISION	0.980972	1	0.21208	0.588028	4742	39	Hsf2bp,Tdrd9,Btbd18,Fignl1,Trip13,Mov10l1,Shcbp1l,Meioc,Slc2a8
754	GOBP_MALE_MEIOSIS_I	0.783995	1	0.315085	0.771485	3810	21	Hsf2bp,Tdrd9,Btbd18,Trip13,Mov10l1,Meioc,Slc2a8
755	GOBP_FEMALE_MEIOTIC_NUCLEAR_DIVISION	0.824861	1	0.298587	0.739045	4007	22	Top2a,Trip13,Meioc,Plk1,Sycp2,Washc5,Wee2,Ncaph2,Spire1,Mlh1
756	GOBP_HOMOPHILIC_CELL_ADHESION_VIA_PLASMA_MEMBRANE_ADHESION_MOLECULES	0.999236	1	-0.185662	-0.633505	5233	151	Cdhr4,Ret,Cdh23,Plxnb3,Cntn2,Pcdh20,Pcdhb3,Pcdhb2,Nectin4,Cdhr3,Nexn,Igsf9,Pcdha4,Pcdh12,Pcdhb1,Vstm2l,Pcdhb10,Pcdhb22,Hmcn1,Pcdha11,Clstn3,Pcdha2,Cdh5,Nectin1,Ceacam1,Cdh22,Fat1,Pcdha6,Cdh15
757	GOBP_HETEROPHILIC_CELL_CELL_ADHESION_VIA_PLASMA_MEMBRANE_CELL_ADHESION_MOLECULES	0.932471	1	0.246818	0.681997	4542	38	Icam1,Crtam,Crb1,Fat4,Dchs1,Tenm3,Igsf21,Cbln1,Itgal,Amigo3,Il1rapl1
758	GOBP_NEURON_CELL_CELL_ADHESION	0.489168	1	-0.44185	-0.986348	2528	14	Ret,Ninj2
759	GOBP_LEUKOCYTE_CELL_CELL_ADHESION	0.746431	1	-0.246372	-0.910382	3973	310	Ccl21b,H2-Bl,Ccr7,Gnrh1,Hlx,H2-Q7,Cd4,H2-Q2,Egr3,Ido1,H2-T-ps,Prkcq,Nod2,Tbx21,Igfbp2,Igf2,Bmp4,Cd274,Shh,Arg2,Foxj1,Ccl19-ps1,Itpkb,Card11,Tarm1,Nr4a3,Slc39a8,F11r,Socs1,H2-Q1,Smad7,Lef1,Sox4,Bmp7,H2-Q4,Klf4,Zbtb7b,Cd6,Lgals7,Ptafr,Sox13,Gli2,Lilrb4a,Dpp4,Syk,Pnp,Fgl1,Igf1,Cx3cr1,Nfkbid,Olr1,Ets1,Laptm5,Cav1,Zbtb1,Erbb2,Mdk,Zdhhc21,Myb,Pck1,Jam2,Hsph1,Ceacam1,Cd86,Arg1,Lrrc32,Pik3r1,Cd28,Slc7a1,…
760	GOBP_CELL_MATRIX_ADHESION	0.984325	1	-0.213179	-0.756854	5211	208	Ccl21b,Ccr7,Thbs1,Arhgap6,Onecut2,Itgb4,Col13a1,Kdr,Tek,Myoc,Ddr1,Cd63,Npnt,Efna5,Apod,Cx3cl1,Fermt2,Fbln5,Angptl3,Jup,Fam107a,Tesk2,Plau,Jag1,Pik3r1,Myf5,Onecut1,Limch1,Map4k4,Cd34,Wdpcp,Srf,Sdc4,Itgb1,Ccl28,Epha3,Postn,Col3a1,Vegfa,Mmp14,Thbs3,Utrn,Sgce,Bcam,Emp2,Gpm6b,Epb41l5
761	GOBP_NEGATIVE_REGULATION_OF_CELL_ADHESION	0.212167	1	-0.306101	-1.10462	1129	242	Ccl21b,Dusp1,Gnrh1,Prkcd,Hlx,Thbs1,Spry4,Erbb3,Ido1,Mbp,Arhgap6,Tbx21,Bmp4,Cd274,Shh,Arg2,Foxj1,Myoc,Plxnb3,Tarm1,Snai2,Socs1,Smad7,Efna5,Apod,Sema6a,Cx3cl1,Akna,Gcnt2,Klf4,Zbtb7b,Cd9,Lgals7,Swap70,Lilrb4a,Fgl1,Plg,Fam107a,Mad2l2,Laptm5,Erbb2,Kank1,Mdk,Ceacam1,Cd86,Jag1,Arg1,Lrrc32,Pik3r1,Rnd1,Serpine2,Map4k4,Sdc4,Ccl28,Pag1,Rdx,Nrarp,Gli3,Postn,Vegfa,Mmp14,Cdh1,Cblb,Epb41l5
762	GOBP_ESTABLISHMENT_OR_MAINTENANCE_OF_CELL_POLARITY	0.121808	1	-0.330764	-1.173	643	207	Sfrp5,Ccl21b,Ccr7,BC034090,Clic4,Rhog,Shh,Amotl2,Foxj1,Ccl19-ps1,Rhobtb3,Tek,Ank1,Parva,Frmd4b,Rnd2,Erbin,Rnd3,Spry1,Pard6b,Amot,Sh3bp1,Ephb1,Pard3,Slc9a3r1,Amotl1,Mpp7,Spdl1,Dynlt1c,Dynlt1a,Kank1,Nde1,Wnt7a,Fscn1,Cdh5,Fat1,Rhoc,Rnd1,Mos,Stk11,Ust,Wdpcp,Gja1,Itgb1,Map7,Nckap1l,Dock8,Map4,Lin7c,Spry2,Arf6,Wnt11,Alpk2,Pard6g,Kif20b,Mark2,Kif26b,Rhod,Insc,Rhof
763	GOBP_ESTABLISHMENT_OF_TISSUE_POLARITY	1	1	-0.148372	-0.490173	5202	120	Trp63,Sfrp2,Gpc3,Arhgef19,Fzd5,Vangl2,Nkd1,Dab2
764	GOBP_ENZYME_LINKED_RECEPTOR_PROTEIN_SIGNALING_PATHWAY	0.00108597	0.136971	-0.324461	-1.30231	5	947	Fos,Sfrp5,Ccn1,Prlr,Fgf3,Insrr,Otx2,Nkx2-1,Prkcd,Musk,Ret,Agt,Lif,Igsf1,Ngfr,Egr1,Folr1,Ghsr,Hspb1,Tiparp,Thbs1,Cd4,Trf,Gdf1,Csrnp1,Spry4,Erbb3,Amhr2,Sox9,Rpe65,Prkcq,Prdm16,Fmod,Onecut2,Dlx5,Sostdc1,Gdf11,Rarres2,Igfbp2,Cldn5,Igf2,Bmp4,Trim71,Shh,Tdgf1,Jun,Sfrp2,Fgfr2,Gpc3,Ngf,Tnmd,Kdr,Pdgfrl,Ddit4,Tek,Myoc,Hhip,Tob1,Apln,Pdk4,Peg10,Ddr1,Cited1,Cd63,Hhex,Hspa1a,Nr4a3,Tfap2b,Smad6,Vav3,Plaur,Hbeg…
765	GOBP_TRANSMEMBRANE_RECEPTOR_PROTEIN_TYROSINE_KINASE_SIGNALING_PATHWAY	0.078056	1	-0.290696	-1.13879	423	661	Prlr,Fgf3,Insrr,Otx2,Prkcd,Musk,Ret,Agt,Ngfr,Ghsr,Hspb1,Tiparp,Thbs1,Cd4,Csrnp1,Spry4,Erbb3,Sox9,Rpe65,Prkcq,Rarres2,Igfbp2,Igf2,Trim71,Fgfr2,Ngf,Tnmd,Kdr,Pdgfrl,Ddit4,Tek,Myoc,Hhip,Apln,Pdk4,Ddr1,Cd63,Hhex,Nr4a3,Vav3,Plaur,Hbegf,Chrna3,Gab1,Erbin,Socs1,Efna5,Apod,Sema6a,Gh,Spry1,Fgf1,Grb7,Ephb3,Alk,Ghr,Fgfr3,Gpld1,Rhoq,Zbtb7b,Tnk2,Creb3l1,Sirt2,Ephb1,Efna2,Prkd2,Trim72,Gfra1,Bcar3,Axl,Enpp1,Syk,…
766	GOBP_ACTIVATION_OF_TRANSMEMBRANE_RECEPTOR_PROTEIN_TYROSINE_KINASE_ACTIVITY	0.257958	1	-0.570836	-1.2027	1328	11	Prlr,Chrna3,Efna5
767	GOBP_EPIDERMAL_GROWTH_FACTOR_RECEPTOR_SIGNALING_PATHWAY	0.672587	1	-0.274887	-0.902592	3483	115	Agt,Sox9,Plaur,Hbegf,Gab1,Erbin,Spry1,Grb7,Bcar3,Tgfa,Arap1,Afap1l2,Slc30a10,Ceacam1,Hap1,Pik3r1,Socs4,Adora1,Adam17,Rassf2,Eps15,Spry2,Egf,Cblb,Psen1,Fasl,Shc3,Epgn,Pik3ca,Errfi1,Abl1,Ptpn11,Chmp6,Dusp3,Hip1,Adra2a,Hip1r,Rnf126,Sh3kbp1,Grb2,Egfr,Gprc5a,Plce1,Itga1
768	GOBP_NEGATIVE_REGULATION_OF_EPIDERMAL_GROWTH_FACTOR_ACTIVATED_RECEPTOR_ACTIVITY	0.78628	1	-0.341901	-0.75008	4068	13	Socs4,Cblb,Psen1,Errfi1,Chmp6,Gprc5a
769	GOBP_REGULATION_OF_EPIDERMAL_GROWTH_FACTOR_ACTIVATED_RECEPTOR_ACTIVITY	0.59232	1	-0.35594	-0.912786	3053	27	Hbegf,Tgfa,Socs4,Adora1,Adam17,Egf,Cblb,Psen1,Epgn,Errfi1,Chmp6,Adra2a
770	GOBP_TRANSMEMBRANE_RECEPTOR_PROTEIN_SERINE_THREONINE_KINASE_SIGNALING_PATHWAY	0.00206612	0.20945	-0.391183	-1.44548	10	310	Fos,Sfrp5,Ccn1,Nkx2-1,Igsf1,Egr1,Folr1,Thbs1,Trf,Gdf1,Amhr2,Prdm16,Fmod,Onecut2,Dlx5,Sostdc1,Gdf11,Cldn5,Bmp4,Shh,Tdgf1,Jun,Sfrp2,Gpc3,Tob1,Peg10,Cited1,Hspa1a,Tfap2b,Smad6,Gdf10,F11r,Pparg,Smad7,Lef1,Slc2a10,Htra1,Spry1,Elapor2,Cited2,Bmp7,Pmepa1,Gcnt2,Hipk2,Ube2d1,Fermt2,Pard3,Trp53,Tmem100,Inhba,Dab2,Smad5,Dusp15,Itgb8,Lefty2,Fbn2,Cav1,Bmper,Hjv,Zfp423,Rasl11b,Wwtr1,Cdh5,Cav3,Lrrc32,Onecut1,Tg…
771	GOBP_TRANSFORMING_GROWTH_FACTOR_BETA_RECEPTOR_SIGNALING_PATHWAY	0.0125047	0.522547	-0.401688	-1.39828	65	177	Fos,Nkx2-1,Folr1,Thbs1,Amhr2,Prdm16,Fmod,Onecut2,Cldn5,Jun,Peg10,Cited1,Hspa1a,Smad6,Gdf10,F11r,Smad7,Slc2a10,Htra1,Spry1,Cited2,Pmepa1,Gcnt2,Hipk2,Fermt2,Pard3,Trp53,Dab2,Smad5,Dusp15,Itgb8,Lefty2,Fbn2,Cav1,Rasl11b,Cdh5,Cav3,Lrrc32,Onecut1,Tgfb2,Stk11,Tgfbr2,Nrep,Adam17,Appl2,Veph1,Col3a1,Spry2
772	GOBP_SMAD_PROTEIN_COMPLEX_ASSEMBLY	0.608377	1	-0.414947	-0.89499	3151	12	Smad6,Pmepa1
773	GOBP_G_PROTEIN_COUPLED_RECEPTOR_SIGNALING_PATHWAY	0.0287493	0.736369	-0.301863	-1.19363	156	749	Nmur2,Ccl21b,Mc3r,Ccr7,Ptger2,Npffr1,Glp1r,Gal,Gnrh1,Cxcl5,S1pr5,S1pr4,Agt,Avp,Edn2,Olfr1564,Rasd1,Ghsr,Lpar1,Nts,Cckar,Bdkrb1,Gpr141,Pde7b,Dgkk,Prok2,Pde8a,Calcr,Ecel1,Adra2b,Ano1,Gpr37,Adora2a,Sphk1,Gpr153,Htr7,Avpr1a,Pde6b,Pnoc,Lhb,Npb,Hcrt,Ccl22,Gpr101,Pdgfrl,Ccl19-ps1,Gng5,Tshr,Mcf2,Slc12a2,Apln,Glra1,Arhgef19,Ntsr2,Saa1,Adgra3,Gna12,Vav3,Penk,Fzd5,Adgrf4,Pcsk1n,Htr1d,Pparg,Car2,Frmpd1,Plcl1…
774	GOBP_G_PROTEIN_COUPLED_RECEPTOR_SIGNALING_PATHWAY_COUPLED_TO_CYCLIC_NUCLEOTIDE_SECOND_MESSENGER	0.340971	1	-0.371159	-1.07034	1740	50	Mc3r,Agt,Olfr1564,Htr7,Tshr,Htr1d,Chrm2,Lpar3,Htr1a,Sstr2,Calcrl
775	GOBP_ADENYLATE_CYCLASE_MODULATING_G_PROTEIN_COUPLED_RECEPTOR_SIGNALING_PATHWAY	0.12783	1	-0.333424	-1.17208	671	193	Mc3r,Ptger2,Glp1r,S1pr5,S1pr4,Lpar1,Calcr,Adra2b,Gpr37,Adora2a,Gpr101,Tshr,Gna12,Htr1d,Galr1,Pthlh,Gpr3,Fpr1,Rgs1,Arrdc3,Rxfp2,Grm4,Calca,Drd3,Adm,Chrm2,Ptger3,Cort,Akap5,Gpr37l1,Slc9a3r1,Akap12,Adrb1,Lpar3,Adcy5,S1pr2,Gpr6,Drd2,Htr1a,Adgre5,Sstr2,Adra2c,Ghrh,Calcrl,Adcy4,Grk5,Prkca,Abca1,Adgrl1,Adora1
776	GOBP_ADENYLATE_CYCLASE_ACTIVATING_G_PROTEIN_COUPLED_RECEPTOR_SIGNALING_PATHWAY	0.0682692	0.985341	-0.391994	-1.29018	354	117	Mc3r,Ptger2,Glp1r,S1pr5,S1pr4,Lpar1,Calcr,Adra2b,Adora2a,Gpr101,Tshr,Galr1,Pthlh,Gpr3,Arrdc3,Rxfp2,Calca,Drd3,Adm,Ptger3,Slc9a3r1,Adrb1,Lpar3,Adcy5,S1pr2,Gpr6,Drd2,Adgre5,Adra2c,Ghrh,Calcrl,Adcy4,Prkca,Abca1,Adgrl1,Chga,S1pr3,Gna13
777	GOBP_ACTIVATION_OF_ADENYLATE_CYCLASE_ACTIVITY	0.622411	1	-0.340347	-0.896117	3215	31	Glp1r,Tshr,Acr,Rxfp2,Adora2b,Adrb1,Adcy5,Adcy4
778	GOBP_ADENYLATE_CYCLASE_ACTIVATING_DOPAMINE_RECEPTOR_SIGNALING_PATHWAY	0.846421	1	-0.328781	-0.6815	4386	10	Drd3,Slc9a3r1,Adcy5,Gnal
779	GOBP_ADENYLATE_CYCLASE_INHIBITING_G_PROTEIN_COUPLED_RECEPTOR_SIGNALING_PATHWAY	0.401206	1	-0.33585	-1.03058	2062	72	Lpar1,Gpr37,Htr1d,Rgs1,Rxfp2,Grm4,Drd3,Chrm2,Cort,Akap5,Gpr37l1,Akap12,Adcy5,Drd2,Htr1a,Sstr2,Adcy4,Adora1,S1pr3,Grm2,Gnal,Prmt5,Htr1f,Drd4,Chrm5,Chrm4,Adra2a,S1pr1
780	GOBP_NEGATIVE_REGULATION_OF_ADENYLATE_CYCLASE_ACTIVITY	0.877687	1	-0.288279	-0.686071	4491	19	Galr1,Drd3,Akap5,Drd2,Ednrb,Gpr87,Grm2
781	GOBP_PHOSPHOLIPASE_C_ACTIVATING_G_PROTEIN_COUPLED_RECEPTOR_SIGNALING_PATHWAY	0.286107	1	-0.344097	-1.09366	1457	93	Nmur2,Mc3r,Agt,Lpar1,Cckar,Ano1,Hcrt,Ntsr2,Lpar4,Fpr1,Drd3,Chrm2,Ptger3,Gpr17,Gpr20,Slc9a3r1,Cx3cr1,Lpar3,Gpr157,Drd2
782	GOBP_ACTIVATION_OF_PHOSPHOLIPASE_C_ACTIVITY	0.268434	1	-0.433324	-1.14092	1386	31	S1pr4,Lpar1,Arhgap6,Avpr1a
783	GOBP_PROTEIN_KINASE_C_ACTIVATING_G_PROTEIN_COUPLED_RECEPTOR_SIGNALING_PATHWAY	0.354545	1	-0.427898	-1.08021	1832	25	Bdkrb1,Dgkk,Adora2a,Hcrt,Pard3
784	GOBP_SEROTONIN_RECEPTOR_SIGNALING_PATHWAY	0.418044	1	-0.422161	-1.03737	2149	22	Olfr1564,Htr7,Htr1d,Chrm2,Htr1a
785	GOBP_DOPAMINE_RECEPTOR_SIGNALING_PATHWAY	0.879226	1	-0.269447	-0.733509	4498	37	Rgs8,Alk,Drd3,Slc9a3r1,Adcy5,Drd2,Lrrk2,Rgs4,Gnal,Prmt5,Drd4
786	GOBP_G_PROTEIN_COUPLED_ACETYLCHOLINE_RECEPTOR_SIGNALING_PATHWAY	0.96778	1	-0.228783	-0.538403	4955	18	Rgs8,Chrm2,Rgs10,Plcb1,Chrm5,Chrm4
787	GOBP_GAMMA_AMINOBUTYRIC_ACID_SIGNALING_PATHWAY	0.82882	1	-0.297973	-0.752218	4284	25	Slc12a2,Plcl1,Atf4,Gabrr2,Htr1a,Gabrg1
788	GOBP_GLUTAMATE_RECEPTOR_SIGNALING_PATHWAY	0.238347	1	-0.405857	-1.15628	1216	47	Grin3b,Plp1,Cx3cl1,Grm4,Trpm1,Shank3,Grin2c,Frrs1l,Grin2d,Plcb1,Dagla,Homer1,Cpeb4,Grm2,Necab2
789	GOBP_G_PROTEIN_COUPLED_GLUTAMATE_RECEPTOR_SIGNALING_PATHWAY	0.876015	1	-0.298526	-0.666403	4528	14	Grm4,Trpm1,Dagla,Homer1,Grm2,Grm1,Daglb
790	GOBP_NEUROPEPTIDE_SIGNALING_PATHWAY	0.0878588	1	-0.40451	-1.2783	452	89	Nmur2,Npffr1,Gal,Nts,Prok2,Ecel1,Gpr37,Pnoc,Npb,Hcrt,Glra1,Ntsr2,Penk,Pcsk1n,Rxfp3,Galr1,Gpr83,Gpr1,Prokr2,Pdyn,Tac2,Gpr143,Crcp,Sstr2,Pmch
791	GOBP_NOTCH_SIGNALING_PATHWAY	0.526035	1	-0.281577	-0.970564	2757	165	Trp63,Tspear,Dll4,Sox9,Nod2,Maml3,Tspan15,Snai2,Bmp7,Timp4,Kat2b,Anxa4,Tmem100,Bmp2k,Nr1h4,Zfp423,Mdk,Nfkbia,Jag1,Dll1,Arrb1,Onecut1,Slc35c1,Tgfb2,Dtx3l,Chac1,Tgfbr2,S1pr3,Adam17,Ybx1,Nrarp,Postn,Mmp14,Hey1,Egf,Hes3,Heyl,Ascl1,Cebpa,Psen1,Ripply2,Aph1a,Il6st,Susd5,Psenen,Gas2,Zbtb7a,Notch1,Wnt1,Rita1,Itgb1bp1,Cdh6,Tspan5
792	GOBP_NOTCH_RECEPTOR_PROCESSING	0.796064	1	-0.354422	-0.734651	4125	10	Adam17,Psen1,Aph1a,Psenen
793	GOBP_POSITIVE_REGULATION_OF_TRANSCRIPTION_OF_NOTCH_RECEPTOR_TARGET	0.977648	1	-0.221889	-0.515041	5029	17	Maml3,Kat2b
794	GOBP_WNT_SIGNALING_PATHWAY_CALCIUM_MODULATING_PATHWAY	0.68241	1	-0.322063	-0.862956	3510	34	Tcf7l2,Pde6b,Fzd5,Lef1
795	GOBP_SMOOTHENED_SIGNALING_PATHWAY	0.148341	1	-0.354402	-1.18021	768	127	Zic1,Otx2,Nkx2-2,Shh,Pkd2l1,Fgfr2,Gpc3,Hhip,Gli1,Kif7,Disp3,Stil,Shox2,Hipk2,Rfx4,Gli2,Enpp1,Gas1,Gpr37l1,Ptch1,Septin2,Zfp423,Dyrk2,Serpine2,Wdpcp,Tgfbr2,Gli3,Hhat,Ift52,Pdcl,Kctd21,Rora,Uchl5,Prrx1,Dcdc2a,Arl3,Glis2,Megf8,Hipk1,Boc,Evc,Ihh
796	GOBP_INTEGRIN_MEDIATED_SIGNALING_PATHWAY	0.507772	1	-0.301171	-0.972067	2645	101	Timp1,Adamts1,Itgb4,Cd63,Vav3,Erbin,Itgax,Slc2a10,Tec,Txk,Fermt2,Angptl3,Sema7a,Syk,Itgb8,Lama5,Dock1,Lims2,Ceacam1,Itga6,Itgb1,Col3a1,Plpp3,Emp2,Fut8,Fyb,Abl1,Ptpn11,Itgav,Adam9,Itgb5,Itgb1bp1,Ptn,Fyb2,Itga7,Nedd9
797	GOBP_I_KAPPAB_KINASE_NF_KAPPAB_SIGNALING	0.997439	1	0.196475	0.718181	4672	253	Ccl21a,Ltf,Tnf,Gstp2,Trim38,Gm12407,Bcl3,Nlrp6,Angpt1,Tnip3,Cd14,Plekhg5,Tgm2,Capn3,Prkn,Clec4n,Nr1d1,Zdhhc13,Edar,Esr1,Trim68,Il1b,Tnfsf11,Nlrp12,Fadd,Zfand6,Htr2b,Lurap1,Rps27a,Cd74,Birc3,Lurap1l,Rnf31
798	GOBP_ACTIVATION_OF_NF_KAPPAB_INDUCING_KINASE_ACTIVITY	0.937877	1	-0.261878	-0.590647	4815	15	Traf4,Tlr6,Traf2,Tlr3
799	GOBP_I_KAPPAB_PHOSPHORYLATION	0.519361	1	0.403146	0.956014	2534	18	Tnf,Chuk
800	GOBP_JNK_CASCADE	0.917899	1	-0.233878	-0.813087	4840	176	Ccl21b,Ccr7,Gadd45b,Gadd45g,Trib1,Trf,Nod2,Sfrp2,Ccl19-ps1,Gadd45a,Traf4,Map3k11,Hipk2,Nphs1,Ephb1,Syk,Mapk8ip1,Adora2b,Dusp15,Card9,Sh2d3c,Mdfic,Traf5,Sh3rf2,Per1,Wnt7a,Mecom,Traf2,Irak4,Cdc42ep5,Map4k4,Map3k20,Tlr3,Plcb1,Traf3,Rassf2,Ltbr,Dact1,Map4k5,Tpd52l1,Dnaja1,Dusp9,Ripk1,F2rl1
801	GOBP_ACTIVATION_OF_JNKK_ACTIVITY	0.870928	1	0.313153	0.648954	4196	10	Map3k9,Mlkl,Ripk2,Map3k12,Tnik,Ercc6
802	GOBP_ACTIVATION_OF_JUN_KINASE_ACTIVITY	0.962771	1	0.229102	0.635224	4654	39	Gm12407,Ern1,Map3k9,Map3k6,Map4k1,Tnfsf11,Mlkl
803	GOBP_TYROSINE_PHOSPHORYLATION_OF_STAT_PROTEIN	0.812636	1	-0.270372	-0.803594	4115	60	Lif,Isl1,Socs1,Gh,Ghr,Fgfr3,Tslp,Arl2bp,Inpp5f,Igf1,Cav1,Hpx,Hcls1,Tnfrsf1a,Cd40
804	GOBP_NITRIC_OXIDE_MEDIATED_SIGNAL_TRANSDUCTION	0.159002	1	-0.517464	-1.28341	815	23	Agt,Rasd1,Thbs1,Fpr1,Ddah2,Neurod1,Apoe
805	GOBP_SMALL_GTPASE_MEDIATED_SIGNAL_TRANSDUCTION	0.4125	1	-0.263688	-1.00976	2243	480	Ngfr,Lpar1,Cdc42ep1,Spry4,Cdkn1a,Arhgap6,Dock5,Rerg,Rhog,Jun,Rgl3,Ngf,Myoc,Itpkb,Mcf2,Arhgef19,Dock10,Gna12,Vav3,Psd2,Arhgap18,Rnd2,F11r,Erbin,Rasgrp3,Lpar4,Rnd3,Arhgef10,Spry1,Arhgap36,Rab9b,Rasa2,Ect2,Cdc42ep2,Rhov,Ntn1,Rhoq,Chn2,Amot,Sh3bp1,Tnk2,Iqsec3,Bcar3,Rtkn,Grap,Trp53,Syde1,Trip10,Rassf1,Gpr17,Igf1,Cadm4,Gpr20,Depdc1b,Sh2d3c,Cgnl1,Rasa3,Cyth4,Rab21,Dynlt1c,Dynlt1a,Arap1,Dock1,Ntrk1,Chml,…
806	GOBP_RAS_PROTEIN_SIGNAL_TRANSDUCTION	0.514103	1	-0.264418	-0.979877	2733	323	Ngfr,Lpar1,Cdc42ep1,Spry4,Cdkn1a,Arhgap6,Rerg,Rhog,Jun,Ngf,Myoc,Itpkb,Gna12,Psd2,F11r,Erbin,Rasgrp3,Lpar4,Arhgef10,Spry1,Rab9b,Rasa2,Cdc42ep2,Rhov,Ntn1,Sh3bp1,Iqsec3,Rtkn,Grap,Trp53,Rassf1,Gpr17,Igf1,Cadm4,Gpr20,Rasa3,Cyth4,Rab21,Dynlt1c,Dynlt1a,Ntrk1,Kank1,Net1,Rasa4,Arhgap24,Cdc42ep4,Eps8l1,Apoe,Arrb1,Tax1bp3,Tgfb2,Cdc42ep5,Map4k4,Abca1,Gna13,Eps8,Rdx,Eps8l2,Col3a1,Spry2,Arf6,F2rl2,Cdc42ep3,P2r…
807	GOBP_RHO_PROTEIN_SIGNAL_TRANSDUCTION	0.29145	1	-0.324243	-1.0788	1509	126	Ngfr,Lpar1,Cdc42ep1,Arhgap6,Rhog,Myoc,Gna12,F11r,Lpar4,Arhgef10,Cdc42ep2,Rhov,Ntn1,Rtkn,Gpr17,Gpr20,Kank1,Net1,Cdc42ep4,Eps8l1,Apoe,Arrb1,Tax1bp3,Cdc42ep5,Abca1,Gna13,Eps8,Eps8l2,Col3a1,F2rl2,Cdc42ep3,P2ry10,Heg1,F2rl1,Pdgfrb,Rhod,Adgrg1,Met,Abl1,Pdpn,Agtr1a,Adra2a,Raf1,Rhoa,Tnfaip1,Arhgef12
808	GOBP_NEUROTRANSMITTER_SECRETION	0.875	1	-0.242167	-0.82157	4577	144	Slc18a3,Syt2,Slc5a7,Adora2a,Stx19,Hcrt,Chrna3,Sncg,Sncaip,Unc13c,Grm4,Baiap3,Cplx1,Stx4a,Rims3,Slc32a1,Doc2b,Rph3a,Drd2,Slc18a2,Wnt7a,Cplx2,Pnkd,Syt12,Lin7c,Lrrk2,Syt11,Pip5k1c,Rims1,Snap23,Psen1,Gad2
809	GOBP_SYNAPTIC_TRANSMISSION_CHOLINERGIC	0.474275	1	-0.391826	-0.989146	2451	25	Slc5a7,Adora2a,Chrne,Chrnb3,Chrna3,Rapsn,Lynx1,Anxa9,Chrna6,Apoe,Ache
810	GOBP_ENSHEATHMENT_OF_NEURONS	0.000193424	0.0422328	-0.637242	-2.10526	0	121	Egr2,Fa2h,Mobp,Plp1,Cldn11,Nkx6-2,Mag,Tmem98,Lpar1,Mal,Bcas1,Pllp,Tspan2,Ugt8a,Myrf,Aspa,Mbp,Itgb4,Ncmap,Mpz,Olig2,Rarb,Kcnj10,Myoc,Sox10,Rarg,Ndrg1,Itgax,Arhgef10,Gal3st1,Pou3f2,Klk6,Serinc5,Sirt2,Cd9,Pard3,Pmp22,Acsbg1,Abcd2,Nab2,Cntnap1,Ormdl3,Erbb2,Akt2,Jam2,Nfasc
811	GOBP_NEUROMUSCULAR_SYNAPTIC_TRANSMISSION	0.425044	1	-0.419719	-1.03137	2185	22	Egr3,Slc5a7,Chrna3,Rapsn,P2rx2,Dtna,Chrna1,Adarb1,Chrnb1
812	GOBP_GAMETE_GENERATION	0.999635	1	-0.197393	-0.762589	5471	532	Trp63,Cldn11,Tnfaip6,Dmrtb1,Adamts1,Ghsr,Prok2,Sox9,Oaz3,Mns1,Nanos3,Bmp4,Sox8,Foxj1,Gli1,Septin4,Tob2,Rsph1,Ggt1,Cfap206,Gal3st1,Creb3l4,Spa17,Zglp1,Piwil1,Tex14,Slc4a2,Zfp449,Sycp3,Rxfp2,Shisa6,Spata22,Spata9,Spaca1,Sirt2,Rhbdd1,Axl,Gamt,Spag8,Spin4,Inhba,Ddx4,Catsperd,Paqr7,Cfap43,Catsperz,Igf1,Smad5,Rnf17,Spef2,Ovol1,Spdya,Tesk2,Slc26a3,Spag4,Dnd1,Ropn1l,Zfp541,Klhl10,Ccr6,Zfp830,Cabyr,H3f3a,…
813	GOBP_GERM_CELL_DEVELOPMENT	0.999621	1	-0.175996	-0.621919	5281	201	Dmrtb1,Nanos3,Bmp4,Rsph1,Cfap206,Zglp1,Piwil1,Sycp3,Rxfp2,Spaca1,Sirt2,Catsperd,Paqr7,Cfap43,Catsperz,Igf1,Smad5,Spef2,Slc26a3,Dnd1,Ropn1l,Klhl10,Ccr6,Zfp830,Cabyr,H3f3a,Pde3a,Mdk,Jam2,Pdilt,Nppc,Cftr,Rfx2,Paqr8,Marf1,Rec8,Ccdc42,Dmc1,Amh,Sox30,Zpbp,Ube2j1,Efcab9,Knl1,Rps6kb1,Cdyl,Pygo2,Bax,Tssk6,Tdrd1,Pacrg,Tpgs1,Nectin3,Celf4,Kmt2d,Spag16,Ptn,Cep57,Tmf1,Ihh
814	GOBP_SPERM_AXONEME_ASSEMBLY	0.952325	1	-0.246919	-0.587639	4873	19	Cfap206,Cfap43,Spef2
815	GOBP_SPERMATID_NUCLEUS_DIFFERENTIATION	0.968085	1	-0.233704	-0.5217	5004	14	Piwil1,Sycp3,Pygo2,Tssk6,Tmf1
816	GOBP_FEMALE_GAMETE_GENERATION	0.988464	1	-0.206999	-0.675877	5140	109	Tnfaip6,Adamts1,Nanos3,Tob2,Zglp1,Rxfp2,Sirt2,Inhba,Paqr7,Igf1,Zfp830,H3f3a,Pde3a,Mdk,Nppc,Bcl2l10,Paqr8,Marf1,Prdm9,Rec8,Mcm9,Dmc1,Amh
817	GOBP_SINGLE_FERTILIZATION	0.957438	1	0.225855	0.733929	4588	100	Spesp1,Atp8b3,Mst1r,Spink13,Cdk1,Kcnu1,Pcsk4,4930451I11Rik,Zp2,Npm2,Folr2,Dazl,Cct4,Zan,Cct5,Cd46,Unc13b,Catsper2,Cacna1h,Fetub,Catsper3,Ovgp1,Plb1,Ube3a
818	GOBP_BINDING_OF_SPERM_TO_ZONA_PELLUCIDA	0.7113	1	0.329367	0.835695	3436	25	Atp8b3,Pcsk4,Zp2,Cct4,Zan,Cct5,Fetub,Ovgp1
819	GOBP_ACROSOME_REACTION	0.980194	1	0.215856	0.561982	4750	28	Spesp1,Spink13,Pcsk4,Unc13b,Cacna1h,Plb1
820	GOBP_REGULATION_OF_MITOTIC_CELL_CYCLE	1	1	-0.179188	-0.691649	5456	527	Dusp1,Btg2,Adamts1,Gjc2,Zfp36l1,Cdkn1a,Sphk1,Igf2,Bmp4,Nacc2,Plk3,Stk33,Trp73,Pim3,Anln,Bub1b,Gadd45a,Zfp36l2,Ccdc8,Asah2,Sox4,Bmp7,E2f8,Ccp110,Tex14,Cyp1a1,Bora,Klf4,Chek2,Cep76,Sirt2,Ube2d1,Cenpj,Zfp385a,Drd3,Pidd1,Trp53,Cdkn1b,Nedd1,Nkx3-1,Plk5,Ttl,Gas1,Igf1,Slc9a3r1,Fam107a,Ptch1,Ovol1,Mad2l2,Cdc14a,Tgfa,Spdl1,Espl1,Zfp830,Haus4,Cks1b,Afap1l2,Nde1,Cd28,Prkca,Rpa3,Dcun1d3,Clspn,Gtse1,Map3k20,B…
821	GOBP_BLASTODERM_SEGMENTATION	0.579214	1	-0.402283	-0.919429	2975	16	Tdgf1,Fzd5,Sema3f,Nrp2,Basp1,Sema3a,Tbx3,Tifab,T,Neurog1,Tasor
822	GOBP_TRIPARTITE_REGIONAL_SUBDIVISION	0.63401	1	-0.398383	-0.873995	3280	13	Tdgf1,Fzd5
823	GOBP_GASTRULATION	0.225158	1	-0.328795	-1.11691	1175	146	Dusp1,Otx2,Dusp5,Tbx6,Mbp,Dusp4,Itgb4,Sox2,Bmp4,Phldb1,Sfrp2,Fgfr2,Gpc3,Kdm6b,Apln,Nr4a3,Lef1,Aplnr,Nat8f1,Bmp7,Klf4,Amot,Mmp15,Lbx2,Trp53,Inhba
824	GOBP_SEGMENT_SPECIFICATION	0.845691	1	-0.328031	-0.691133	4356	11	Meox1,Irx1,Dll1,Osr1
825	GOBP_PATTERN_SPECIFICATION_PROCESS	0.000936856	0.124044	-0.397307	-1.47733	4	333	Arc,Egr2,Btg2,Trp63,Zic1,Otx2,Nkx2-1,Isl1,Folr1,Dll4,Tbx6,Mdfi,Mns1,Nkx2-2,Sostdc1,Gdf11,Tbx21,Bmp4,Shh,Six3,Tdgf1,Sfrp2,Fgfr2,Foxj1,Gdnf,Gpc3,Cfap53,Hhip,Zic3,Gli1,Tshz1,Dnai1,Cited1,Hhex,Smad6,Fzd5,Rarg,Lef1,Stil,Spry1,Sox1,Vangl2,Cited2,Bmp7,Fgf1,Pbx3,Hipk2,Dnah11,Meox1,Rfx4,Fezf1,Ripply3,Sp8,Tmem107,Setdb2,Gli2,Trp53,Dmrta2,Nkd1,Nkx3-1,Stc1,Irx1,Smad5,Aldh1a2,Tbx18,Ptch1
826	GOBP_ECTODERM_DEVELOPMENT	0.632522	1	-0.389145	-0.877688	3247	15	Shh,Zbtb7b,Itga6,Epb41l5,Stx2,Amer2,Eda2r
827	GOBP_NEUROBLAST_PROLIFERATION	0.130649	1	-0.437013	-1.27177	661	53	Shh,Six3,Fgfr2,Hhip,Sox10,Lef1,Cx3cl1,Fzd9,Akna,Trp53,Dmrta2,Vegfc,Cx3cr1,Drd2,Tafa1,Dagla,Gli3,Vegfa,Lrrk2,Tafa3,Ascl1,Sox5,Tead3
828	GOBP_AXONAL_FASCICULATION	0.986331	1	-0.201517	-0.474237	5050	18	Ephb3,Epha4,Epha3,Amigo1,Megf8,Sema3a
829	GOBP_SYNAPSE_ASSEMBLY	0.227993	1	-0.323394	-1.10904	1193	157	Npas4,Musk,Cbln4,Ghsr,Mdga1,Syndig1,Fzd5,Pcdhb3,Pcdhb2,Ephb3,Ntn1,Oxt,Ephb1,Srpx2,Rab29,Pcdhb10,Lgi2,Drd2,Shank3,Ntrk1,Clstn3,Wnt7a,Il1rapl2,Pdlim5,Nectin1,Ache,Gpc6,Lrtm2,Slitrk6,Arf6,Cdh1,Cbln2,Lrp4,Bdnf,Gabra2,Slitrk2,Amigo1,Lrrc4b,Adgrf1,Plxnb1
830	GOBP_CENTRAL_NERVOUS_SYSTEM_DEVELOPMENT	0.000365965	0.0631491	-0.341127	-1.36114	1	877	Lhx8,Gbx1,Nmur2,Egr2,Btg2,Zic1,Fa2h,Cldn3,Otx2,Nkx2-1,Ttc36,Zic4,Lif,Bcl2a1b,Mobp,Ngfr,Plp1,Nkx6-2,Isl1,Mog,Mag,Opalin,Tmem98,Lpar1,Mal,Cckar,Zic2,Cnp,Mdga1,Tspan2,Nr4a2,Gjc2,Ugt8a,Myrf,Dll4,Tbx6,Sox9,Aspa,Padi2,Mbp,Scn5a,Adora2a,Nkx2-2,Dlx5,Sphk1,Avpr1a,Gdf11,Sox2,Bmp4,Shh,Six3,Sox8,Olig1,S100b,Sfrp2,Fgfr2,Foxj1,Gdnf,Olig2,Rarb,Hapln2,Trp73,Ddit4,Kcnj10,Kdm6b,Hpca,Zic3,Gli1,Atp1b2,Cited1,Sox10,K…
831	GOBP_PERIPHERAL_NERVOUS_SYSTEM_DEVELOPMENT	0.000589159	0.0863596	-0.601201	-1.82112	2	67	Egr2,Fa2h,Isl1,Ugt8a,Egr3,Erbb3,Onecut2,Itgb4,Ncmap,Sox8,Gdnf,Nefh,Ngf,Hapln2,Myoc,Sox10,Ndrg1,Arhgef10,Pou3f2,Sirt2,Pard3,Pmp22,Nab2,Cntnap1,Slc5a3,Erbb2,Akt2,Nfasc,Lgi4,Ednrb,Rela,Sod1,Lama2,Nab1,Bdnf
832	GOBP_SENSORY_ORGAN_DEVELOPMENT	0.248665	1	-0.277558	-1.06017	1349	464	Chrna9,Zic1,Ret,Tomt,Cryab,Dll4,Dlx6,Sox9,Rpe65,Clic4,Bfsp2,Dlx5,Gdf11,Sox2,Lrig3,Pde6b,Bmp4,Shh,Six3,Sox8,Cdh23,Fgfr2,Rarb,Cryga,Hpca,Tshz1,Ddr1,Tfap2b,Sparc,Krt12,Pde6c,Fzd5,Rp1l1,Rarg,Atf4,Lef1,Prox1,Pknox1,Spry1,Sox1,Bmp7,Pbx3,Cyp1a1,Nhs,Hipk2,Ntn1,Klf4,Prss56,Whrn,Pou3f4,Bcar3,Wnt10a,Gli2,Lctl,Slc4a5,Nkd1,Cxcl14,Inhba,Esrp1,Esrrb,Col8a2,Lrig1,Bnc2,Aldh1a2,Slc9a3r1,Tbx18,Nr2e1,Fbn2,Drd2,Crybg…
833	GOBP_SALIVARY_GLAND_DEVELOPMENT	0.784609	1	0.302056	0.786403	3802	28	Tnf,Tgm2,Esrp2,Edar
834	GOBP_ENDODERM_DEVELOPMENT	0.103672	1	-0.429589	-1.28762	527	63	Arc,Dusp1,Nkx2-1,Dusp5,Zfp36l1,Dusp4,Sox2,Bmp4
835	GOBP_MIDGUT_DEVELOPMENT	0.330245	1	-0.523862	-1.12991	1710	12	Ret,Aldh1a2,Foxl1,Ednrb
836	GOBP_MESODERM_DEVELOPMENT	0.536997	1	-0.298754	-0.957054	2764	97	Trp63,Zfp36l1,Tbx6,Gdf11,Itgb4,Bmp4,Shh,Sfrp2,Fgfr2,Kdm6b,Bmx,Lef1,Cited2,Bmp7,Klf4
837	GOBP_HEART_DEVELOPMENT	0.102654	1	-0.297585	-1.13828	556	475	Ccn1,Fgf3,Sgcg,Smyd1,Isl1,Adamts1,Folr1,Dusp6,Dsp,Dll4,Zfp36l1,Erbb3,Tbx6,Cdkn1a,Sox9,Scn5a,Tbx21,Pdlim2,Cldn5,Bmp4,Shh,Tdgf1,Jph2,Sfrp2,Fgfr2,Foxj1,Gpc3,Rarb,Trp73,Tek,Kdm6b,Apln,Zic3,Gli1,Parva,Hexim1,Snai2,Smad6,Sparc,Pparg,Smad7,Prox1,Sox4,Stil,Aplnr,Shox2,Spry1,Vangl2,Cited2,Bmp7,Mybpc3,Rest,Oxt,Myh7,Ripply3,Kat2b,Setdb2,Gli2,Adm,Trp53,Tmem100,Cdkn1b,Nkx3-1,Pdlim4,Igf1,Aldh1a2,Kcnab1,Tbx18,P…
838	GOBP_MUSCLE_ORGAN_DEVELOPMENT	0.0127376	0.52267	-0.36798	-1.34357	66	278	Fos,Egr2,Btg2,Fgf3,Sgcg,Atf3,Hlx,Smyd1,Lif,Egr1,Isl1,Cryab,Dsp,Egr3,Dll4,Erbb3,Col6a3,Igf2,Bmp4,Shh,Sox8,Jph2,Fgfr2,Hbegf,Smad7,Lef1,Prox1,Shox2,Mybpc3,Zfhx3,Tagln,Myh7,Nphs1,Sirt2,Ephb1,Trim72,Myh14,Dmrta2,Nupr1,Megf10,Igf1,Kcnab1,Selenon,Cav1,Zfpm1,Lama5,Sox15,Sox6,P2rx2,Cav3,Dll1,Myf5,Myorg,Tgfb2,Arntl,Mylpf,Rbm24,Alx4,Lmod3,Itgb1bp2,Akirin1,Smtn,Mtm1,Chd7,Nog,Homer1,Utrn,Sgce,Lama2,Wnt2,Cflar
839	GOBP_MYOBLAST_FUSION	0.747178	1	-0.304831	-0.821081	3838	35	Synb,Nphs1,Cd9,Ptgfrn,Jam2,Cav3,Plekho1,Adam12,Cflar,Capn2
840	GOBP_NEUROMUSCULAR_JUNCTION_DEVELOPMENT	0.151911	1	-0.440447	-1.2484	778	45	Musk,Fzd9,Pdzrn3,Unc13c,Shank3,Erbb2,Cacng2,P2rx2,Lrrk2,Utrn,Lrp4,Col4a5,Chrna1,Six4,Rer1,Ptn,Fnta,Cacnb4,Unc13a
841	GOBP_SEX_DETERMINATION	0.155319	1	-0.590676	-1.31857	802	14	Insrr,Gnrh1,Sox9,Cited2
842	GOBP_SEX_DIFFERENTIATION	0.0213691	0.670304	-0.373814	-1.33095	112	215	Lhx8,Trp63,Gnrh1,Nkx2-1,Dmrtb1,Adamts1,Tiparp,Lhx9,Amhr2,Sox9,Shh,Sox8,Sdc1,Lhb,Sfrp2,Rhobtb3,Cited2,Vgf,Rxfp2,Axl,Dmrta2,Fgf9,Nupr1,Inhba,Nkx3-1,Nasp,Smad5,Rab13,Sall1,Klhl10,Cbx2,Zfp830,H3f3a,Ntrk1,Sox15,Wnt7a,Akr1c18,Arrb1,Tgfb2,Arid4a,Nudt1,Rec8,Tlr3,Cenpi,Lhfpl2,Chd7,Dmc1,Vegfa,Mmp14,Sod1,Amh,Ar,Foxl2,Osr1,Foxf2,Pdgfrb,Bmp6,Adgrg1,Bax,Plekha1,Six4,Ptpn11,Gas2
843	GOBP_DOSAGE_COMPENSATION	0.971195	1	-0.232329	-0.530994	4989	16	Macroh2a1,Lrif1,Brca1,Cdyl
844	GOBP_EMBRYO_IMPLANTATION	0.113799	1	-0.472835	-1.30448	587	39	Timp1,Prlr,Lif,Itgb4,Ddr1,Syde1,Stc1,H3f3a,Gja1,Tgfbr2,Tppp3,Vegfa,Sod1,Emp2
845	GOBP_PARTURITION	0.811787	1	-0.329314	-0.722466	4200	13	Crh,Cyp1a1,Ptafr,Pla2g4b,Maff,Crhr1
846	GOBP_AGING	0.259175	1	-0.295595	-1.07368	1362	263	Fos,Timp1,Trp63,Hmga1b,Gnrh1,Prkcd,Bcl2a1b,Cnp,Cryab,Litaf,Cdkn1a,Kcnmb1,Igfbp2,Ucp3,Jun,Arg2,Ddc,Slc12a2,Penk,Apod,Cx3cl1,Cyp1a1,Bcl2a1a,Bglap3,Chek2,Adm,Trp53,Kl,Slc32a1,Ecrg4,Mme,Gjb6,Ntrk1,Slc30a10,Pck1,Arg1,Col4a2,Arntl,Ppargc1a,Cisd2,Igfbp5,Prmt6,Nudt1,Cln8,Ogg1,Srf,Tgfbr2,Ednrb,Il15,Rela,Ybx1,Rad54l,Rbl1,Nox4,Sod1,Amh,Lrrk2,Sod2
847	GOBP_CELL_AGING	0.314733	1	-0.333769	-1.07173	1629	98	Trp63,Hmga1b,Prkcd,Cdkn1a,Arg2,Bglap3,Chek2,Trp53,Ecrg4,Mme,Slc30a10,Arntl,Prmt6,Srf,Ybx1,Rbl1,Nox4,Sod1,Abl1,Cdkn2b,Hmga1,Wnt1,Pml,Smc5,Ypel3,Smc6,Calr,Tbx3,B2m,Wrn,Fbxo5
848	GOBP_RESPONSE_TO_NUTRIENT	0.196213	1	-0.332366	-1.13265	1025	150	Folr1,Pklr,Cd4,Nod2,Igfbp2,Ucp3,Sfrp2,Snai2,Sparc,Penk,Pparg,Bmp7,Phex,Cyp1a1,Alpl,Ttpa,Bglap3,Cyp26a1,Tnfrsf11b,Stc1,Bche,Nr1h4,Bckdhb,Aldh1a2,Lrat,Mn1,Pim1,Slc16a1,Cyp27b1,Agl,Akr1c18,Arg1,Hmox1,Acsl3,Cd40,Gas6,C2,Ogg1,Srf,Tgfbr2,Il15,Trim25,Rela,Ccl28,Postn,Sod2,Fes,Sst,Ascl1,Vdr,Lta,Rps6kb1
849	GOBP_RESPIRATORY_GASEOUS_EXCHANGE_BY_RESPIRATORY_SYSTEM	0.43223	1	-0.349283	-1.01215	2193	52	Nr4a2,Ecel1,Ucp3,Apln,Glra1,Atp1a2,Traf4,Stk40,Cfap43,Slc5a3,Bpgm,Gaa
850	GOBP_DIGESTION	0.989262	1	-0.205434	-0.652732	5066	92	Cyp39a1,Ghsr,Sox9,Nod2,F11r,Crh,Asah2,Oxt,Wnk4,Tjp2,Drd3,Ptger3,Slc2a5,Zfp830,Neurod1,Inava,Ezr,Ppargc1a,Pnliprp2
851	GOBP_EXCRETION	0.214286	1	-0.409849	-1.17699	1091	49	Agt,Avp,Adora2a,Avpr1a,Chrna3,Pou3f3,Oxt,Nphs1,Drd3,Adora2b,Stc1,Slc9a3r1,Clcn5,Aqp9,Slc26a3,Drd2,Aqp6,Hmox1,Npr1,Adora1,Ednrb,Grhpr
852	GOBP_BODY_FLUID_SECRETION	0.990353	1	0.201245	0.625115	4824	74	Xdh,Nlrp6,Prl,P2ry2,Slc6a3,Vip,Aqp1,Kcnn4,Oas2,Chrm1,Serpinc1,Cel,Edn1,Aqp5
853	GOBP_LACTATION	0.638021	1	-0.321771	-0.891883	3288	40	Prlr,Apln,Ddr1,Zbtb7b,Uprt,Cav1
854	GOBP_BLOOD_COAGULATION_INTRINSIC_PATHWAY	0.346834	1	0.476665	1.10362	1686	16	Vwf,Klkb1,A2m,Serpinc1,F2
855	GOBP_SENSORY_PERCEPTION	0.279904	1	-0.27597	-1.05109	1520	442	Gbx1,Sfrp5,Nmur2,Tspear,Chrna9,Gfy,Tomt,Olfr1564,Bdkrb1,Zic2,Rtp2,Prok2,Cnga3,Dll4,Rpe65,Mbp,Ano1,Bfsp2,Adora2a,Pde6b,Impg2,Pnoc,Six3,Pkd2l1,Cdh23,Prdm12,Kcnj10,Cryga,Glra1,Ntsr2,Trpm3,Snai2,Krt12,Pde6c,Penk,Rp1l1,Rgs16,Lef1,Espn,Oxt,P2rx7,Aoc2,Ephb1,Whrn,Pou3f4,Ptafr,Atp2b2,Myh14,Lctl,Scn1a,Grap,Tmem100,Gpr179,Obp2b,Pdyn,P2rx4,Rdh5,Gabrr2,Lrig1,Cldn19,Arr3,Slc9a3r1,Tafa4,Impg1,Trpa1,Lrat,Nr2e1,M…
856	GOBP_PHOTOTRANSDUCTION	0.904641	1	-0.254133	-0.720316	4638	45	Plekhb1,Pde6b,Pde6c,Trpc3,Gngt2,Guca1b,Cds1,Rrh,Ppef1,Gpr88,Rcvrn,Gucy2f,Rs1,Guca1a,Metap2,Fnta,Gnat2,Opn4
857	GOBP_PHOTOTRANSDUCTION_VISIBLE_LIGHT	0.929647	1	0.252146	0.656464	4505	28	Rp1,Pde6a,Pde6g,Grk4
858	GOBP_SENSORY_PERCEPTION_OF_CHEMICAL_STIMULUS	0.559878	1	0.319355	0.940938	2762	53	Best2,Rtp1,Omp,Scnn1a,Syt10,Scnn1g,Slc24a4,P2rx3,Slc6a3,Gng13,Cfap69,Ncam2,Cnga2,Cnga4
859	GOBP_SENSORY_PERCEPTION_OF_SMELL	0.552973	1	0.381344	0.93372	2687	21	Best2,Omp,Syt10,Slc24a4,Slc6a3,Cfap69,Ncam2,Cnga2,Cnga4
860	GOBP_BEHAVIOR	0.0027604	0.237635	-0.36245	-1.38787	14	481	Fos,Lhx8,Arc,Gbx1,Nmur2,Egr2,Btg2,Npas4,Mc3r,Gal,Nkx2-1,Ttc36,Musk,Avp,Egr1,Ghsr,Thbs1,Cnp,Nr4a2,Thbs4,Ido1,Gpr37,Adora2a,Avpr1a,Ddo,Cldn5,Cdh23,Jun,Npb,Ppp1r1b,Hcrt,S100b,Gdnf,Ngf,Kcnj10,Apln,Glra1,Atp1b2,Gcnt4,Nptx2,Nr4a3,Penk,Chrna3,Klhl1,Atp1a2,Htr1d,Crh,Sncg,Fzd9,Rasd2,Alk,Hipk2,Oxt,Zfhx3,Gatm,Arrdc3,Inpp5f,Myh14,Zfp385a,Drd3,Trp53,P2rx4,Dpp4,Bche,Ace2,Nr2e1,Cx3cr1,Adrb1,Mme,Srpx2,Adcy5,Ormd…
861	GOBP_LEARNING	0.0925	1	-0.379865	-1.25026	480	117	Fos,Arc,Btg2,Npas4,Ttc36,Cldn5,Jun,Ppp1r1b,Nptx2,Atp1a2,Crh
862	GOBP_MEMORY	0.233794	1	-0.345864	-1.12294	1218	105	Arc,Npas4,Ttc36,Musk,Ppp1r1b,Ngf,Oxt,Cx3cr1,Nqo2,Drd2,Shank3,Camk4,Apoe,Map1a,Mapt,Srf,Vldlr,Plcb1,Syt11,Sorcs3,Bdnf,Eif4ebp2,Slc6a1,Psen1,Rps6kb1,Adgrf1,Ntf3
863	GOBP_LONG_TERM_MEMORY	0.030808	0.764701	-0.568806	-1.50908	158	32	Arc,Npas4
864	GOBP_MATING_BEHAVIOR	0.629347	1	-0.370777	-0.882406	3220	19	Avp,Avpr1a,Ppp1r1b,Oxt
865	GOBP_MATING	0.8024	1	-0.298265	-0.785317	4145	31	Avp,Avpr1a,Ddo,Ppp1r1b,Oxt
866	GOBP_COPULATION	0.359883	1	-0.484418	-1.09257	1847	15	Avp,Avpr1a,Ddo,Oxt,Serpine2,Ednrb
867	GOBP_RHYTHMIC_BEHAVIOR	0.209505	1	-0.428225	-1.18695	1079	40	Egr2,Mc3r,Egr1,Adora2a,Crh,Zfhx3,Drd3,Trp53,Adrb1,Gpr157,Drd2,Ghrh
868	GOBP_CIRCADIAN_RHYTHM	0.0939699	1	-0.343363	-1.20702	493	193	Mc3r,Nkx2-1,Nfil3,Ngfr,Egr1,Magel2,Prok2,Egr3,Rpe65,Adora2a,Htr7,Pde6b,Jun,Ddc,Spsb4,Fbxl12,Pparg,Crh,Fbxl8,Atf4,Prox1,Klf10,Zfhx3,Prokr2,Drd3,Trp53,Timeless,Adrb1,Gpr157,Drd2,Id4,Ntrk1,Ghrh,Per1,Siah2,Rbm4,Arntl,Ppargc1a,Crem,Adora1,Cartpt,Rorc,Rbm4b,Rorb,Ptgds,Tph1,Cavin3
869	GOBP_GROOMING_BEHAVIOR	0.300967	1	-0.515891	-1.15163	1555	14	Nmur2,Avp,Avpr1a,Ddo
870	GOBP_LOCOMOTORY_BEHAVIOR	0.012062	0.517958	-0.422618	-1.43562	62	146	Gbx1,Mc3r,Nkx2-1,Avp,Egr1,Ghsr,Cnp,Nr4a2,Ido1,Gpr37,Adora2a,Cdh23,Ppp1r1b,Gdnf,Kcnj10,Glra1,Penk,Chrna3,Klhl1,Atp1a2,Sncg,Rasd2,Alk,Hipk2,Zfhx3,Arrdc3,Inpp5f,Zfp385a,Drd3,Dpp4,Adcy5,Drd2,Slc18a2,Gaa,Apoe,Lgi4,Cln8,Grin2d,Epha4,Chd7,Abca2,Cend1,Slitrk6,Hpgds,Sod1,Lrrk2
871	GOBP_FEEDING_BEHAVIOR	0.155361	1	-0.39142	-1.20553	796	74	Fos,Nmur2,Mc3r,Gal,Ghsr,Adora2a,Npb,Hcrt,Apln,Nr4a3
872	GOBP_VISUAL_BEHAVIOR	0.971762	1	-0.223191	-0.623657	4989	42	Ttc36,Ppp1r1b,Atp1a2,Drd3,Drd2
873	GOBP_CHEMOSENSORY_BEHAVIOR	0.388255	1	0.520712	1.07908	1870	10	P2rx3,Prkcg,Cfap69,Trpv1
874	GOBP_MECHANOSENSORY_BEHAVIOR	0.973814	1	0.230174	0.489985	4722	11	Stra6,Strbp,Htt
875	GOBP_REGULATION_OF_HEART_CONTRACTION	0.137611	1	-0.3266	-1.15921	726	210	Mc3r,Agt,Edn2,Scn4b,Isl1,Kcnk15,Dsp,Kcnj5,Scn5a,Avpr1a,Kcnj14,Trdn,Apln,Atp1b2,Hbegf,Atp1a2,Smad7,Fxyd1,Ctnna3,Kcne4,Kcnj2,Cacna2d2,Oxt,Myh7,Kcnj12,Atp2b2,Adm,P2rx4,Chrm2,Hcn4,Stc1,Kcnip2,Scn1b,Casq2,Jup,Tbx18,Ace2,Adrb1,Cav1,Drd2,Cacng7,Gja5,Ahcyl1,Cacng2,Cacna1s,Cacng5,Kcnk1,Gaa,Nppc,Cav3,Tmem65,Tgfb2,Cacna2d3,Npr1,Epas1,Abcc9,Adora1,Atp1b3,Kcnh2,Gja1,Chga,Cacna2d4
876	GOBP_TRNA_PROCESSING	1	1	0.148051	0.498754	4824	123	Tyw3,Cdk5rap1,Trmt6,Dus1l,Trmt11,Trit1,Trmt9b,Lcmt2,Pop7,Cdkal1,Bcdin3d,Tsen2,Fars2,Ssb,Pop5,Pus10,Rtraf,Rpp30,Rpp40,Elp1,Trmt5,Zbtb8os,Mettl2,Elp5,Trmu,Nsun2,Trmt1,Pus7,Alkbh1,Aars2,Pus1,Trub1,Thumpd2,Qtrt1,Tyw5,Rpp38,Fam98b,Cstf2,Gtpbp3,Osgepl1,Adat3,Elp3,Pop1,Trmt44,Rpp21,Thumpd1
877	GOBP_CELL_RECOGNITION	0.851574	1	0.247823	0.83026	4084	119	Ccl21a,Gm12407,Spesp1,Atp8b3,Pcdhb13,C4a,Mypn,Kcnu1,Cd5,Crtam,Pcsk4,Fezf2,Zp2,Ncam2,Folr2,Tulp1,Cct4,Cntn6,Zan,Robo2,Ext1,Cct5,Tnn,Cntn4,Gap43,Catsper2,Vcan,Fetub,Catsper3,Ovgp1,Cd36,Tub
878	GOBP_NEURON_RECOGNITION	0.933984	1	-0.244903	-0.687623	4781	43	Cntn2,Ephb3,Nexn,Igsf9,Pcdh12,Ntm,Vstm2l,Epha4,Palld,Epha3
879	GOBP_MOTOR_NEURON_AXON_GUIDANCE	0.178917	1	-0.493096	-1.2448	924	25	Egr2,Rhog,Ntn1,Erbb2,Sema3f,Epha4,Nog
880	GOBP_MITOCHONDRIAL_FUSION	0.999793	1	0.147025	0.373044	4830	25	Prkn,Bak1,Stoml2,Tfrc,Afg3l2
881	GOBP_AXO_DENDRITIC_TRANSPORT	0.949911	1	-0.233306	-0.694727	4797	61	Hspb1,Kif4,Kif5b,Kif1c,Rab21,Pura,Hap1,Map1a,Mapt,Nefl,Sod1
882	GOBP_ANTEROGRADE_AXONAL_TRANSPORT	0.421094	1	-0.363888	-1.0217	2155	43	Hspb1,Kif4,Kif5b,Kif1c,Rab21,Hap1,Map1a,Nefl,Sod1,Bloc1s5,Trak2,Fez1
883	GOBP_RETROGRADE_AXONAL_TRANSPORT	0.450534	1	-0.437689	-1.01595	2317	17	Kif5b,Kif1c,Hap1,Map1a,Nefl,Sod1
884	GOBP_ACTIN_POLYMERIZATION_OR_DEPOLYMERIZATION	0.849715	1	-0.242459	-0.854106	4477	196	Ccl21b,Ccr7,Prkcd,Ghsr,Magel2,Cdc42ep1,Dnai3,Arhgap6,Arhgap18,Wipf1,Plekhh2,Cdc42ep2,Nphs1,Sh3bp1,Swap70,Micall2,Mical1,Fam107a,Arpc4,Kank1,Alox15,Hcls1,Cdc42ep4,Cotl1,Triobp,Cdc42ep5,Lmod3,Nckap1l,Eps8,Rdx,Washc3,Arf6,Snx9,Cdc42ep3,Pstpip1,Diaph3
885	GOBP_NEGATIVE_REGULATION_OF_DNA_REPLICATION	0.93692	1	-0.251499	-0.655409	4841	29	Hcrt,Chek2,Trp53,Timeless,Zfp830,Gmnn
886	GOBP_STEROID_METABOLIC_PROCESS	0.490233	1	-0.272277	-0.985225	2609	250	Acox2,Prlr,Gal,Agt,Egr1,Cyp39a1,Tiparp,Hsd17b1,Shh,Lhb,Acat3,Snai2,Scd1,Crh,Hsd11b1,Prox1,Disp3,Fgf1,Cyp1a1,Rest,Ebp,Cyp26a1,Adm,Angptl3,Rdh5,Nr1h4,Lcat,Elovl6,Mvd,Stard3,Cyp27b1,Lipa,Akr1c18,Cftr,Apoe,Dhcr7,G6pdx,Ppargc1a,Osbpl1a,Abca1,Dhrs4,Cln8,Vldlr,Rorc,Cyp11a1,Cyp3a13,Abca2,Sod1,Ldlrap1,Lipe,Acadvl,Acadl,Npc2,Cebpa,Vdr,Rora,Bmp6,Cubn,Plekha1,Sult4a1,Lima1,Npc1,Hsd17b7,Srd5a3,Nfya,Agtr1a
887	GOBP_BILE_ACID_METABOLIC_PROCESS	0.403135	1	-0.375596	-1.03621	2082	39	Acox2,Cyp39a1
888	GOBP_C21_STEROID_HORMONE_METABOLIC_PROCESS	0.946391	1	-0.245249	-0.645729	4889	31	Egr1,Lhb,Rest,Adm,Stard3,Akr1c18,Ppargc1a,Cyp11a1
889	GOBP_ANDROGEN_METABOLIC_PROCESS	0.909446	1	0.26516	0.656308	4418	22	Hsd3b2,Hsd3b3,Esr1,Hsd3b6,Wnt4,Srd5a1
890	GOBP_ESTROGEN_METABOLIC_PROCESS	0.86978	1	0.285602	0.699295	4227	21	Hsd3b2,Hsd3b3,Hsd17b14,Cyp1b1,Hsd3b6
891	GOBP_GLUCOCORTICOID_METABOLIC_PROCESS	0.78973	1	-0.315103	-0.767006	4059	21	Gal,Hsd11b1,Rest
892	GOBP_MINERALOCORTICOID_METABOLIC_PROCESS	0.257938	1	0.568932	1.21112	1250	11	Hsd3b2,Hsd3b3,Hsd3b6,Wnt4,Clcn2,Bmp2,Cacna1h
893	GOBP_REGULATION_OF_BLOOD_PRESSURE	0.0357621	0.821769	-0.388221	-1.32299	186	150	Mc3r,Glp1r,Agt,Avp,Edn2,Bdkrb1,Adra2b,Avpr1a,Rarres2,Camk2n1,Apln,Acta2,Atp1a2,F11r,Pparg,Crh,Ptgs2,Oxt,Ptafr,Hbb-bs,Drd3,Adm,Cyp4f14,P2rx4,Slc4a5,Vegfc,Slc2a5,Gpr37l1,Ace2,Adrb1,Mme,Tac2,Trhde,Drd2,Rasl10b,Gja5,P2rx2,Hmox1,Dll1,Prcp,Npr1,Gas6,Cd34,Adora1,Gja1,Cartpt,Ednrb,Chga,Scpep1,Agtrap,Postn,Sod1,Adrb3,Sod2,Ar,Emp2,Adra1d
894	GOBP_SULFATE_TRANSPORT	0.979953	1	-0.219169	-0.500918	5034	16	Slc13a1,Slc26a3,Slc13a4,Slc26a1,Slc26a2,Slc26a11
895	GOBP_REGULATION_OF_G_PROTEIN_COUPLED_RECEPTOR_SIGNALING_PATHWAY	0.994409	1	-0.197418	-0.660587	5157	131	Calcr,Pde6b,Apln,Frmpd1,Rgs16,Aplnr,Klk6,Rgs1,Arrdc3,Drd3,Adm,Rgs3,Arr3,Rgs20,Rgs6,Rgs10,Drd2,Dynlt1c,Dynlt1a,Gng7,Guca1b,Arrb1,Grk5,Prkca,Chga,Mgll,Plcb1,Ppef1,Gpr27,Necab2,Rgs4,Pdcl,Pde4b,Met,Prmt5,Ppp1r9b,C3,Gng4,Gtf2h2,Git2
896	GOBP_POSITIVE_REGULATION_OF_CELL_POPULATION_PROLIFERATION	0.00293148	0.239449	-0.326075	-1.29086	15	764	Ccn1,H2-Bl,Timp1,Prlr,Fgf3,Nr4a1,Trp63,Il11ra2,Atf3,Agt,Hlx,Lif,Avp,Ngfr,Edn2,Egr1,H2-Q7,Egr4,Isl1,Adamts1,Ghsr,Thbs1,Fosl2,Cd4,Prok2,Gjc2,Thbs4,H2-Q2,Egr3,Dll4,Dlx6,Erbb3,Tbx6,Cdkn1a,Sox9,H2-T-ps,Prkcq,Scn5a,Tcf7l2,Dlx5,Sphk1,Avpr1a,Nod2,Igfbp2,Rhog,Cldn5,Igf2,Bmp4,Cd274,Shh,Sox8,Tdgf1,Jun,S100b,Sfrp2,Fgfr2,Gdnf,Ppp1r16b,Kdr,Ccl19-ps1,Tshr,Tek,Cbx8,Plxnb3,Apln,Mpl,Gli1,Card11,Cited1,Nr4a3,Tfap2b…
897	GOBP_NEGATIVE_REGULATION_OF_CELL_POPULATION_PROLIFERATION	0.0158409	0.57732	-0.322612	-1.25372	85	586	Sfrp5,Btg2,Hmga1b,Gal,Gnrh1,Cldn3,Lif,Ngfr,Isl1,Adamts1,Thbs1,Trib1,Dll4,Ido1,Cdkn1a,Sox9,Adora2a,Gdf11,Il33,Rerg,Sox2,St18,Bmp4,Cd274,Shh,Nacc2,Zbtb7c,Arg2,Sfrp2,Fgfr2,Foxj1,Gpc3,Ngf,Rarb,Tnmd,Trp73,Camk2n1,Tob1,Apln,Ddr1,Hspa1a,Tfap2b,Snai2,Smad6,Sparc,Sox10,Tob2,Fzd5,Pparg,Rarg,Ndrg1,Ndrg2,Smad7,Prox1,Pthlh,Sox4,Apod,Klf10,Spry1,Bmp7,Rest,Gpld1,Klf4,Zbtb7b,Rxfp2,Fezf1,Sirt2,Ephb1,Ripply3,Insm1…
898	GOBP_INSULIN_RECEPTOR_SIGNALING_PATHWAY	0.1422	1	-0.354743	-1.18567	741	129	Insrr,Prkcd,Rpe65,Prkcq,Rarres2,Igf2,Pdk4,Gab1,Socs1,Gpld1,Rhoq,Zbtb7b,Trim72,Bcar3,Enpp1,Kl,Nr1h4,Gpr21,Pik3r3,Kank1,Akt2,Pik3r1,Soga1,Rela,Pip4k2a,Eif4ebp2,Ccnd3,Rps6kb1,Pik3ca,Irs1,Ptpn11,Irs2,Zfp106,Grb10,Atp6v0e,Mstn,Srebf1
899	GOBP_INTRACELLULAR_MRNA_LOCALIZATION	0.015055	0.570745	-0.751987	-1.62195	77	12	Zfp36l1,Zfp36,Mex3d,Zfp385a
900	GOBP_ISOPRENOID_BIOSYNTHETIC_PROCESS	0.641777	1	-0.344711	-0.878376	3308	26	Rpe65,Cyp1a1,Aldh1a2,Mvd,Akr1c18
901	GOBP_ASSOCIATIVE_LEARNING	0.165314	1	-0.407119	-1.2123	834	61	Fos,Btg2,Ttc36,Ppp1r1b,Nptx2,Atp1a2,Crh
902	GOBP_ENDOSOME_TO_LYSOSOME_TRANSPORT	0.999804	1	-0.148969	-0.429595	5104	50	Rab7b,Kif13a,Dtx3l,Mtm1,Hmgxb4,Trak2,M6pr,Aktip,Vps18,Rilp,Chmp3,Snx27,Adrb2,Ubxn6,Tgfbrap1,Bin1,Rab7,Mgrn1,Snapin,Vps39,Sort1,Chmp5,Scyl2,Hook3,Vps4b,Atg14,Vamp7,Rnf157,Chmp2b,Vcp,Trak1,Vps11,Rab12,Vps41,Vps16,Stx8,Epg5,Gprasp1,Rhob,Hook2,Tsg101,Clec16a,Hook1,Vps33a,Pcdhga3,Vipas39,Mvb12a,Snx16,Lyst,Dennd3
903	GOBP_HISTONE_MRNA_METABOLIC_PROCESS	0.981917	1	-0.214675	-0.527519	5049	22	Zfp473,Snrpd3,Lsm11,Atm,Upf1,Snrpb,Ncbp2,Lsm10,Cpsf2,Dcp2,Xrn1,Exosc10,Exosc4,Cpsf3,Slbp,Lsm1,Tent4b,Ncbp1,Snrpf,Mtpap,Ssb,Tent2
904	GOBP_DETERMINATION_OF_ADULT_LIFESPAN	0.860609	1	0.297156	0.688007	4185	16	Trex1,Rad54b,Gba,Prdm2,Tfcp2l1,Coq7,Ide,Msh6
905	GOBP_ADULT_LOCOMOTORY_BEHAVIOR	0.0130255	0.527191	-0.537359	-1.56379	65	53	Gbx1,Cnp,Nr4a2,Gdnf,Kcnj10,Glra1,Klhl1,Atp1a2,Sncg,Hipk2,Inpp5f,Drd2,Lgi4,Cln8,Grin2d,Epha4,Chd7,Cend1,Slitrk6
906	GOBP_GLIAL_CELL_MIGRATION	0.879899	1	-0.262458	-0.74034	4512	44	Atp1b2,Cx3cl1,Cd9,P2rx4,Nr2e1,Cx3cr1,Cers2,Tgfb2,Epha4,Gli3,Mmp14,Lrp1,Adgrg1
907	GOBP_ASYMMETRIC_CELL_DIVISION	0.982088	1	0.206914	0.484486	4769	17	Zbtb16,Dock7,Etv5,Rgs14
908	GOBP_REGULATION_OF_CELL_SHAPE	0.36562	1	-0.307593	-1.03974	1909	141	Ermn,Lpar1,Cdc42ep1,Rhog,Fgd5,Kdr,Rhobtb3,Plxnb3,Parva,Myo10,Arhgap18,Rnd2,F11r,Rnd3,Cdc42ep2,Rhoq,Fermt2,Myh14,Slc9a3r1,Arap1,Cdc42ep4,Rhoc,Rnd1,Plekho1,Ezr,Cdc42ep5,Wdpcp,Fgd6,Eps8,Rdx,Shroom3,Vegfa,Hpn,Epb41l3,Coch,Fes,Cdc42ep3,Syne3,Mark2,Plxnb1,Rhod,Rhof,Gas2,Pdpn,Msn,Rhobtb1,Rhoa,Ptn,Itga7,Tbccd1,Plxnb2
909	GOBP_REGULATION_OF_CELL_SIZE	0.23008	1	-0.322619	-1.10932	1206	161	Ret,Mag,Aqp4,Ngf,Slc12a2,Crabp2,Vav3,Rnd2,Rarg,Sema6a,Ntn1,P2rx7,Barhl2,Tmem123,Slc12a8,Sema7a,Ttl,Slc9a3r1,Lpar3,Sema6d,Sema4c,Shank3,Rab21,Cav3,Apoe,Mapt,Fstl4,Sema3f,Rnf6,Cln8,Srf,Rdx,Vegfa,Dcc,Bdnf,Ucn,Dpysl2,Lrp1,Dbn1
910	GOBP_RNA_SPLICING	1	1	0.102763	0.39208	4645	397	Mbnl3,Ern1,Rbm38,Lsm5,Polr2h,Tia1,Esrp2,Srrm4,Prx,Gemin4,Raver1,Lsm3,Luc7l3,Ppih,Thoc7,Ahnak2,Magoh,Gemin8,Ahnak,Rnpc3,Upf3b,Pcbp2,Polr2k,Gcfc2,Gpkow,Plrg1,Celf2,Mettl3,Clk4,Cwf19l1,Sf3b6,Snrnp25,Lsm8,Lsm7,Wt1,Khdrbs2,Snrpd2,Cdc40,Nudt21,Fam172a,Tsen2,Wtap,Sfpq,Ddx39a,U2surp,Rbm15,Polr2g,Rrp1b,Cirbp,Dhx15,Rtraf,Gemin5,Luc7l,Cpsf7,Thoc1,Eif4a3,Celf3,Snrnp48,Luc7l2,Gpatch1,Zbtb8os,Wdr77,Ddx41,Cwc27…
911	GOBP_RESPIRATORY_CHAIN_COMPLEX_IV_ASSEMBLY	0.477202	1	-0.401132	-0.994888	2448	23	Pet117
912	GOBP_FIBROBLAST_GROWTH_FACTOR_RECEPTOR_SIGNALING_PATHWAY	0.0640452	0.964994	-0.411234	-1.31276	328	95	Fgf3,Otx2,Ngfr,Thbs1,Spry4,Trim71,Fgfr2,Hhip,Apln,Spry1,Fgf1,Fgfr3,Creb3l1,Prkd2,Fgf9,Esrp1,Kl,Fgfrl1,Fgfr1
913	GOBP_EPIDERMIS_DEVELOPMENT	0.411754	1	-0.279121	-1.01108	2185	254	Trp63,Gal,Fa2h,Ngfr,Tomt,Dsp,Fosl2,Zfp36l1,Sox9,Clic4,Sostdc1,Sox21,Bmp4,Shh,Fgfr2,Krt26,Crabp2,Gli1,Krt12,Zfp36,Etv4,Krt7,Plod1,Pthlh,Elapor2,Pou3f2,Klf7,Klk13,Klf4,Whrn,Alox8,Wnt10a,Gli2,Cers3,Inhba,Esrp1,Kazn,Nab2,Jup,Slc9a3r1,Ptch1,Ovol1,Macroh2a1,Ctsk,Lama5,Zdhhc21,Cyp27b1,Myo6,Akr1c18,Kdf1,Jag1,Dll1,Tgfb2,Prkch,Triobp,Igfbp5,Alx4,Mafg,Wdpcp,Agpat2,Irf6,Tmc1,Pdgfa,Palld,Rela,Ybx1
914	GOBP_REGULATION_OF_SMOOTHENED_SIGNALING_PATHWAY	0.124365	1	-0.4039	-1.24543	636	75	Zic1,Otx2,Shh,Fgfr2,Gpc3,Hhip,Gli1,Kif7,Shox2,Rfx4,Gli2,Enpp1,Gas1,Gpr37l1,Ptch1
915	GOBP_REGULATION_OF_NOTCH_SIGNALING_PATHWAY	0.260074	1	-0.347981	-1.11084	1335	95	Trp63,Tspear,Dll4,Nod2,Maml3,Tspan15,Bmp7,Kat2b,Bmp2k,Nfkbia,Jag1,Dll1,Arrb1,Slc35c1,Tgfb2,Chac1,Nrarp,Postn,Mmp14,Hey1,Egf,Ascl1,Il6st,Gas2,Zbtb7a,Notch1,Wnt1,Rita1,Itgb1bp1,Tspan5,Nos3,Bend6,Niban2,Yap1,Enho,Egfr,Llgl1,Dtx1,Crebbp,Jag2,Stat3
916	GOBP_ATTACHMENT_OF_SPINDLE_MICROTUBULES_TO_KINETOCHORE	0.999417	1	-0.154959	-0.415207	5141	34	Tex14,Ect2,Sirt2,Mis12,Abraxas1,Knl1,Nuf2
917	GOBP_LIPID_BIOSYNTHETIC_PROCESS	0.430962	1	-0.256798	-1.0043	2343	644	Ccn1,Acox2,Prlr,Pik3c2g,Fa2h,Prkcd,Avp,Edn2,Egr1,Plp1,Cyp39a1,Ugt8a,Ptgis,Hsd17b1,Rpe65,Sphk1,Avpr1a,Pla2g4f,Aldh3b1,Lhb,Acat3,Zbtb20,Fads6,Mogat1,Mboat1,Phospho1,Pdk4,Mid1ip1,Pip5k1b,St8sia6,Snai2,Scd1,Elovl5,Bmx,Slc45a3,Hsd11b1,Asah2,Prox1,Plaat3,Gal3st1,Dgat2l6,Fgf1,Ptgs2,Cyp1a1,Plpp2,Rest,Gpld1,Elovl7,Slc44a1,Serinc5,Ebp,Mlxipl,Pik3c2b,Inpp5f,Alox8,Csnk1g2,Prkd2,Pigg,Cers3,Sgpp2,Abhd4,Adm,Lip…
918	GOBP_EXTRINSIC_APOPTOTIC_SIGNALING_PATHWAY_VIA_DEATH_DOMAIN_RECEPTORS	0.52282	1	-0.313404	-0.964011	2691	73	Atf3,Thbs1,Tmbim1,Sfrp2,Ngf,Rffl,Bag3,Itprip,Pidd1,Stx4a,Traf2,Hmox1,Pik3r1,Tnfrsf1a,Brca1,Ddx3x,Moap1,Cflar,Tnfaip3,Ripk1,Fasl,Bax
919	GOBP_INTRINSIC_APOPTOTIC_SIGNALING_PATHWAY_IN_RESPONSE_TO_DNA_DAMAGE	0.609028	1	-0.284716	-0.927467	3183	107	Trp63,Bcl2a1b,Cideb,Cdkn1a,Nacc2,Sfrp2,Trp73,Ddit4,Snai2,Hipk2,Ifi207,Bcl2a1a,Chek2,Zfp385a,Trp53,Nupr1,Ifi208,Phlda3,Dyrk2,Hmox1,Pik3r1,Clu,Bcl2l10,Tnfrsf1a,Brca1,Tmem161a,Moap1
920	GOBP_INTRINSIC_APOPTOTIC_SIGNALING_PATHWAY_IN_RESPONSE_TO_OXIDATIVE_STRESS	0.72113	1	-0.30114	-0.841469	3702	42	Prkcd,Hspb1
921	GOBP_APOPTOTIC_MITOCHONDRIAL_CHANGES	0.378788	1	-0.318542	-1.03423	1974	105	Trp63,Avp,Cideb,Jun,Trp73,Hspa1a,Plaur,Fzd9,Stpg1,Naif1,Trp53,Igf1,Clu,Chchd10,Moap1,Sod2,Tmem14a,Bax,Fis1,Hspd1,Hk2,Ghitm,Bok,Rhot1,Rhot2,Gclm,Mul1,Eya2,Bcl2l11,Plscr3,Hip1r,Casp8,Bbc3
922	GOBP_CARBOHYDRATE_TRANSPORT	0.938497	1	-0.230666	-0.762046	4882	120	Ostn,Gpc3,Nr4a3,Tmem144,Slc45a3,Slc35d3,Trarg1,Slc2a10,Rhoq,Enpp1,Slc37a1,Slc2a5,Igf1,Aqp9,Slc5a3,Akt2,Pik3r1,Slc35c1,Ezr,Slc35a1,Appl2,Slc35a4,Rps6kb1,Irs1,Ptpn11,Slc35d1,C3,Irs2,Hk2,Slc2a12,Ocln,Grb10
923	GOBP_CELLULAR_AMINO_ACID_BIOSYNTHETIC_PROCESS	0.92989	1	-0.241088	-0.730291	4734	67	Aspa,Ggt1,Serinc5,Upb1,Cbs,Glul,Psat1,Gpt,Mtap,Bhmt,Nat8l,Aspg,Pycrl,Plod2,Adi1,Psph,Bcat1,Mtrr,Apip,Mri1,Phgdh,Gad1,Aass
924	GOBP_PHOSPHOLIPID_BIOSYNTHETIC_PROCESS	0.999244	1	-0.188855	-0.684442	5285	256	Pik3c2g,Mboat1,Phospho1,Pip5k1b,Bmx,Plaat3,Slc44a1,Serinc5,Pik3c2b,Inpp5f,Pigg,Abhd4,Gpd1,Nr1h4,Isyna1,Ormdl3,Pigz,Lcat,Pik3r3,Abhd3,Lpcat4,Mvd,Ptpn13,Alox15,Sgms2,Gpat3,Etnppl,Pigyl,Pik3r1,Cds1,Acsl3,Ache,Pla2g4b,Mtmr2,Dgkh,Pcyt2,Agpat2,Mtm1,Pdgfa,Inppl1,Abca2,Pip4k2a,Fitm2,Capn2,Rab14,Pigu,Pigm,Pip5k1c,Agpat3,Ddhd1,Pik3ca,Plekha1,Pld1,Srd5a3,Pcyt1a,Mtmr6,Lpin1,Piga,Selenoi,Synj2,Agpat5,Cpne3,Gp…
925	GOBP_PYRIMIDINE_CONTAINING_COMPOUND_SALVAGE	0.413986	1	0.508297	1.05335	1994	10	Cda,Tk1,Tymp,Upp2
926	GOBP_AEROBIC_RESPIRATION	0.989712	1	0.203637	0.629283	4809	72	Cox4i2,Mdh1b,Uqcrh,Me3,Uqcrc2,Idh1,Ndufa4,Cbfa2t3,Cox6a1,Cat,Suclg1,Sirt3,Hif1a,Ndufs8,Mtfr2,Cox7a2l,Slc25a14,Surf1,Sdhd,Ireb2,Fh1,Ide,Uqcrb,Pdhb,Sdhb,Uqcr10,Sdhaf2,Bnip3,Pdha1,Mdh2,Dlat,Cox6b1,Pank2
927	GOBP_FATTY_ACID_CATABOLIC_PROCESS	0.999808	1	-0.159839	-0.5159	5209	101	Acox2,Acat3,Etfbkmt,Abcd2,Hadh,Abhd3,Akt2,Pck1,Decr1,Acbd5,Acadvl,Acadl,Etfa,Ehhadh,Acadm,Hadhb,Etfb,Bdh2,Acad11,Irs1,Irs2,Lpin1
928	GOBP_CELLULAR_AMINO_ACID_CATABOLIC_PROCESS	0.408667	1	-0.320177	-1.02393	2102	96	Hpd,Slc25a21,Ido1,Aspa,Ddo,Arg2,Sds,Qdpr,Il4i1,Ddah2,Carns1,Cbs,Glul,Gpt,Arg1,Prodh,Sardh,Fah,Aadat,Dao,Acmsd,Blmh,Gad2,Dlst,Pipox,Asrgl1,Mtrr,Hgd,Ddah1,Kynu,Gldc,Nos3,Mccc2,Hibch,Rida,Gad1,Aass
929	GOBP_GLUTAMINE_FAMILY_AMINO_ACID_METABOLIC_PROCESS	0.494916	1	-0.32186	-0.977747	2530	68	Adssl1,Arg2,Art4,Slc39a8,Ggt1,Ddah2,Gfpt2,Glul,Nr1h4,Arg1,Prodh,Slc7a11,Pycrl,Fah,Aadat,Dao,Sirt4,Gad2,Asrgl1,Slc7a7,Ddah1,Gclm,Nos3,Nit2,Phgdh,Gad1
930	GOBP_GLUTAMINE_FAMILY_AMINO_ACID_CATABOLIC_PROCESS	0.235866	1	-0.474148	-1.18454	1213	24	Arg2,Ddah2,Glul,Arg1,Prodh,Fah,Dao,Gad2,Asrgl1,Ddah1,Nos3,Gad1
931	GOBP_ASPARTATE_FAMILY_AMINO_ACID_METABOLIC_PROCESS	0.443289	1	-0.34937	-1.00331	2258	49	Slc25a21,Adssl1,Aspa,Ddo,Sds,Atf4,Mtap,Bhmt,Plod2,Adi1,Aadat,Dlst,Pipox,Asrgl1,Mtrr,Apip,Mri1,Nit2,Phgdh,Rida,Aass,Adss,Ogdh
932	GOBP_ASPARTATE_FAMILY_AMINO_ACID_BIOSYNTHETIC_PROCESS	0.911301	1	-0.269059	-0.654929	4684	21	Mtap,Bhmt,Plod2,Adi1,Mtrr,Apip,Mri1,Aass
933	GOBP_ASPARTATE_FAMILY_AMINO_ACID_CATABOLIC_PROCESS	0.266965	1	-0.473738	-1.16411	1372	22	Slc25a21,Aspa,Ddo,Sds
934	GOBP_SERINE_FAMILY_AMINO_ACID_METABOLIC_PROCESS	0.551576	1	-0.348305	-0.938179	2833	35	Sds,Ggt1,Serinc5,Cbs,Psat1,Slc7a11,Dao,Sars,Psph,Gldc,Gclm,Phgdh,Rida
935	GOBP_SERINE_FAMILY_AMINO_ACID_BIOSYNTHETIC_PROCESS	0.474197	1	-0.443893	-1.00117	2434	15	Ggt1,Serinc5,Cbs,Psat1
936	GOBP_SERINE_FAMILY_AMINO_ACID_CATABOLIC_PROCESS	0.833075	1	-0.333283	-0.702198	4291	11	Sds,Cbs,Dao,Gldc
937	GOBP_AROMATIC_AMINO_ACID_FAMILY_METABOLIC_PROCESS	0.766906	1	-0.304803	-0.808662	3957	32	Ttc36,Hpd,Ido1,Qdpr,Il4i1
938	GOBP_AROMATIC_AMINO_ACID_FAMILY_CATABOLIC_PROCESS	0.670377	1	-0.356091	-0.855744	3432	20	Hpd,Ido1,Qdpr,Il4i1
939	GOBP_BRANCHED_CHAIN_AMINO_ACID_METABOLIC_PROCESS	0.570343	1	-0.373932	-0.927427	2926	23	Sds,Dbt,Bckdhb,Bcat1,Mccc2,Hibch,Ppm1k,Bckdk,Bckdha,Hibadh
940	GOBP_GLUTAMINE_FAMILY_AMINO_ACID_BIOSYNTHETIC_PROCESS	0.944935	1	0.249642	0.569028	4598	15	Nags,Pycr1,Ass1,Asl,Gls
941	GOBP_METHIONINE_BIOSYNTHETIC_PROCESS	0.700251	1	-0.379056	-0.817577	3627	12	Mtap,Bhmt,Adi1,Mtrr,Apip,Mri1
942	GOBP_GLYCOPROTEIN_METABOLIC_PROCESS	1	1	-0.164528	-0.617068	5341	370	Ccl21b,Ccr7,Galnt6,Tcf7l2,Il33,Ccl19-ps1,Neu2,St8sia6,Gcnt4,Phlda1,Tmtc2,Hbegf,Slc39a8,Tet1,Asgr1,Slc2a10,Galnt5,Gal3st1,Fut10,B3gnt9,Gcnt2,Gxylt1,Alg14,Gfpt2,B3gnt4,Magt1,B3galt5,Fbxo2,Sdf2l1,Poglut3,Galnt4,Igf1,B3glct,B3gnt2,Asgr2,Cnmd,Bgn,Fbxo17,B3gnt5,St6galnac3,Neu4,Foxl1,Mvd,Rnf5,Spock3,Slc35c1,Alg12,Ust,St3gal6,Manba,Gbgt1,St3gal3,Bcan,Plcb1,St3gal4,Il15,Tmem258,Abca2,Muc15,Bpnt2,Chst10,St…
943	GOBP_GLYCOPROTEIN_BIOSYNTHETIC_PROCESS	1	1	-0.183258	-0.675804	5319	303	Ccl21b,Ccr7,Galnt6,Tcf7l2,Il33,Ccl19-ps1,St8sia6,Gcnt4,Phlda1,Tmtc2,Hbegf,Slc39a8,Tet1,Asgr1,Slc2a10,Galnt5,Gal3st1,Fut10,B3gnt9,Gcnt2,Gxylt1,Alg14,Gfpt2,B3gnt4,Magt1,B3galt5,Sdf2l1,Poglut3,Galnt4,Igf1,B3glct,B3gnt2,Asgr2,Bgn,B3gnt5,St6galnac3,Foxl1,Mvd,Slc35c1,Alg12,Ust,St3gal6,Gbgt1,St3gal3,Bcan,Plcb1,St3gal4,Il15,Tmem258,Abca2,Muc15,Chst10,St6galnac2,Tet3,Fam20b,Fut11,Galnt18,Necab2,Ube2j1,Chs…
944	GOBP_VITAMIN_BIOSYNTHETIC_PROCESS	0.605058	1	0.386001	0.89371	2942	16	Tnf,Pnpo
945	GOBP_VITAMIN_CATABOLIC_PROCESS	0.821449	1	-0.325218	-0.713482	4250	13	Cyp26a1,Cyp4f14,Cyp4f13,Cyp27b1
946	GOBP_NUCLEOBASE_METABOLIC_PROCESS	0.375906	1	0.393363	1.05559	1815	33	Cda,Xdh,Dpyd,Acpp,Tymp,Mapk1,Dpys,Cps1,Gmps,Shmt1,Ada,Hprt,Prps1,Umps,Ctps2,Cad,Mtor,Cmpk1
947	GOBP_PURINE_NUCLEOBASE_BIOSYNTHETIC_PROCESS	0.44117	1	0.498015	1.03204	2125	10	Gmps,Shmt1,Ada,Hprt,Prps1,Ppat
948	GOBP_NUCLEOSIDE_METABOLIC_PROCESS	0.595902	1	0.289501	0.931686	2907	92	Pnp2,Cda,Xdh,Gnmt,Tk1,Ahcy,Dpyd,Acpp
949	GOBP_RIBONUCLEOSIDE_METABOLIC_PROCESS	0.479268	1	0.325003	0.982642	2357	62	Pnp2,Cda,Xdh,Gnmt,Ahcy,Acpp
950	GOBP_NUCLEOSIDE_MONOPHOSPHATE_METABOLIC_PROCESS	0.973357	1	-0.220367	-0.676211	5004	72	Ak7,Adssl1,Upp1,Card11,Dctd,Upb1,Tjp2,Uprt,Dnph1,Prps2
951	GOBP_NUCLEOSIDE_MONOPHOSPHATE_BIOSYNTHETIC_PROCESS	0.982735	1	-0.211673	-0.586715	5065	40	Adssl1,Upp1,Dctd,Uprt,Prps2
952	GOBP_NUCLEOSIDE_MONOPHOSPHATE_CATABOLIC_PROCESS	0.530764	1	0.434161	0.956	2561	13	Xdh,Dpyd,Tymp,Dpys,Nt5c,Ada,Hprt
953	GOBP_PURINE_NUCLEOSIDE_MONOPHOSPHATE_METABOLIC_PROCESS	0.998637	1	-0.169512	-0.473663	5127	42	Adssl1,Card11,Tjp2,Prps2
954	GOBP_PURINE_NUCLEOSIDE_MONOPHOSPHATE_BIOSYNTHETIC_PROCESS	0.913475	1	-0.266811	-0.655631	4697	22	Adssl1,Prps2,Dck,Ampd2,Nudt2,Adk,Adss,Atic
955	GOBP_PYRIMIDINE_NUCLEOSIDE_MONOPHOSPHATE_METABOLIC_PROCESS	0.87522	1	-0.293194	-0.689984	4481	18	Upp1,Dctd,Upb1,Uprt
956	GOBP_PYRIMIDINE_NUCLEOSIDE_MONOPHOSPHATE_BIOSYNTHETIC_PROCESS	0.498357	1	-0.449269	-0.98563	2578	13	Upp1,Dctd,Uprt
957	GOBP_NUCLEOSIDE_DIPHOSPHATE_METABOLIC_PROCESS	0.979338	1	-0.214667	-0.728607	5118	145	Eno1b,Ak7,Pklr,Zbtb20,Ddit4,Slc4a4,Card11,Pfkfb1,P2rx7,Mlxipl,Pfkfb3,Tjp2,Gck,Gpd1,Nupr1,Esrrb,Igf1
958	GOBP_NUCLEOSIDE_DIPHOSPHATE_CATABOLIC_PROCESS	0.682259	1	-0.396335	-0.835044	3514	11	Entpd3,Entpd7,Entpd4b,Entpd2,Entpd5,Nudt5,Nudt18,Entpd1
959	GOBP_NUCLEOSIDE_TRIPHOSPHATE_METABOLIC_PROCESS	0.991758	1	-0.203762	-0.647627	5053	93	Eno1b,Ak7,Pklr,Slc25a13,Rhoq,Enpp1,Enpp3,Ppargc1a,Nudt1,Lrrk2,Ak8,Entpd3,Dctpp1,Cmpk2,Entpd7,Entpd4b
960	GOBP_NUCLEOSIDE_TRIPHOSPHATE_BIOSYNTHETIC_PROCESS	0.721353	1	-0.282723	-0.863113	3688	70	Eno1b,Ak7,Pklr,Slc25a13
961	GOBP_NUCLEOSIDE_TRIPHOSPHATE_CATABOLIC_PROCESS	0.777198	1	-0.345057	-0.757005	4021	13	Enpp1,Enpp3,Nudt1,Entpd3,Dctpp1,Entpd7
962	GOBP_PYRIMIDINE_NUCLEOSIDE_TRIPHOSPHATE_METABOLIC_PROCESS	0.96666	1	0.228401	0.565323	4696	22	Nme5,Nme4,Nme2,Nme6,Uck1,Ctps2,Cad
963	GOBP_PYRIMIDINE_NUCLEOSIDE_TRIPHOSPHATE_BIOSYNTHETIC_PROCESS	0.618695	1	0.377591	0.884122	3004	17	Nme5,Nme4,Nme2,Nme6,Uck1,Ctps2,Cad,Nme1,Uckl1
964	GOBP_PURINE_DEOXYRIBONUCLEOTIDE_METABOLIC_PROCESS	0.59851	1	0.403231	0.902458	2891	14	Xdh,Nudt16,Nt5c,Ak5,Ada
965	GOBP_RIBONUCLEOSIDE_MONOPHOSPHATE_BIOSYNTHETIC_PROCESS	0.944885	1	-0.245048	-0.653826	4885	33	Adssl1,Upp1,Uprt,Prps2,Rfk,Ampd2,Nudt2,Adk,Adss
966	GOBP_RIBONUCLEOSIDE_MONOPHOSPHATE_METABOLIC_PROCESS	0.993068	1	-0.196868	-0.575801	5013	55	Adssl1,Upp1,Card11,Upb1,Tjp2,Uprt,Prps2
967	GOBP_DEOXYRIBONUCLEOSIDE_MONOPHOSPHATE_METABOLIC_PROCESS	0.580798	1	0.393404	0.910851	2824	16	Xdh,Tk1,Dpyd,Tymp,Dpys,Nt5c
968	GOBP_NUCLEOSIDE_CATABOLIC_PROCESS	0.0846059	1	0.535455	1.38409	409	27	Pnp2,Cda,Xdh,Ahcy,Dpyd,Tymp,Nt5c3,Dpys,Nt5c,Upp2,Ada,Hprt
969	GOBP_PYRIMIDINE_RIBONUCLEOSIDE_MONOPHOSPHATE_METABOLIC_PROCESS	0.932689	1	-0.263555	-0.588338	4821	14	Upp1,Upb1,Uprt
970	GOBP_CYCLIC_NUCLEOTIDE_METABOLIC_PROCESS	0.440226	1	-0.374265	-1.01298	2260	36	Pde7b,Cnp,Pde8a,Pthlh,Pde10a,Pde8b,Adcy5,Nppc,Adcy4,Npr1
971	GOBP_CYCLIC_NUCLEOTIDE_BIOSYNTHETIC_PROCESS	0.889982	1	0.277155	0.672269	4343	20	Nppa,Adcy10,Adcy9,Gucy2c,Gucy1a2,Gucy1b1,Npr2,Adcy7
972	GOBP_RIBONUCLEOSIDE_TRIPHOSPHATE_METABOLIC_PROCESS	0.995722	1	-0.194104	-0.595622	5119	72	Eno1b,Pklr,Slc25a13
973	GOBP_DEOXYRIBONUCLEOSIDE_TRIPHOSPHATE_METABOLIC_PROCESS	0.973515	1	-0.228943	-0.516365	4998	15	Nudt1,Dctpp1,Cmpk2,Adk,Tyms,Ak9,Nudt15
974	GOBP_RIBONUCLEOSIDE_TRIPHOSPHATE_BIOSYNTHETIC_PROCESS	0.897466	1	-0.253898	-0.751245	4533	59	Eno1b,Pklr,Slc25a13
975	GOBP_PYRIMIDINE_RIBONUCLEOSIDE_TRIPHOSPHATE_METABOLIC_PROCESS	0.751645	1	0.340207	0.787684	3655	16	Nme5,Nme4,Nme2,Nme6,Uck1,Ctps2,Cad
976	GOBP_PYRIMIDINE_RIBONUCLEOSIDE_TRIPHOSPHATE_BIOSYNTHETIC_PROCESS	0.353221	1	0.502331	1.10611	1704	13	Nme5,Nme4,Nme2,Nme6,Uck1,Ctps2,Cad,Nme1,Uckl1
977	GOBP_CYCLIC_NUCLEOTIDE_CATABOLIC_PROCESS	0.0631884	0.964994	-0.672871	-1.47618	326	13	Pde7b,Cnp,Pde8a,Pde10a,Pde8b
978	GOBP_PYRIMIDINE_RIBONUCLEOTIDE_METABOLIC_PROCESS	0.850598	1	0.284012	0.73414	4121	27	Dpyd,Nme5,Nme4,Nme2,Dpys,Nt5c,Nme6,Ak5,Upp2,Umps,Uck1,Ctps2,Cad,Cmpk1
979	GOBP_PYRIMIDINE_DEOXYRIBONUCLEOTIDE_METABOLIC_PROCESS	0.740618	1	-0.328664	-0.807622	3808	22	Upp1,Dctd,Upb1,Nthl1,Smug1,Ogg1,Dctpp1,Cmpk2
980	GOBP_PYRIMIDINE_RIBONUCLEOTIDE_BIOSYNTHETIC_PROCESS	0.849006	1	0.295906	0.717751	4143	20	Nme5,Nme4,Nme2,Nme6,Ak5,Upp2,Umps,Uck1,Ctps2,Cad,Cmpk1
981	GOBP_NUCLEOTIDE_SUGAR_METABOLIC_PROCESS	0.999591	1	0.141514	0.389068	4882	37	B4galnt2,Gfus,Gmds,Fcsk,Pgm3,Galt,Nagk,Uap1l1,Tgds,Mpi
982	GOBP_NUCLEOTIDE_SUGAR_BIOSYNTHETIC_PROCESS	0.999221	1	-0.15428	-0.382646	5127	23	Gfpt2,Gmppb,Pmm2,Slc35d1,Ugp2,Gfpt1,Gnpda1,Ugdh,Renbp,Gnpda2,Uap1,Pmm1,Uxs1,Nans,Gnpnat1,Amdhd2,Mpi,Uap1l1,Nagk,Pgm3,Fcsk,Gmds,Gfus
983	GOBP_COBALAMIN_METABOLIC_PROCESS	0.879844	1	-0.297841	-0.671759	4517	15	Amn,Cd320,Cubn,Mtrr,Lmbrd1,Clybl
984	GOBP_GLYCOLIPID_BIOSYNTHETIC_PROCESS	0.746625	1	-0.280466	-0.846098	3815	65	Fa2h,Ugt8a,St8sia6,Gal3st1,Pigg,Pigz,B3gnt5,St6galnac3,Pigyl,Gbgt1,St3gal4,Pigu,Pigm,St8sia2,Ugcg,St8sia3,B4galt5,Piga,St6galnac4,St8sia4
985	GOBP_GLUCAN_BIOSYNTHETIC_PROCESS	0.633203	1	-0.318691	-0.8948	3241	43	Igf2,Phkg1,Ppp1r3c,Enpp1,Gck,Esrrb,Igf1,Akt2,Agl,Dyrk2,Gbe1,Nhlrc1,Ppp1r3a,Irs1,Irs2,Pgm2,Ppp1r3g,Selenos,Ugp2,Gys2,Ppp1r3d
986	GOBP_RIBONUCLEOTIDE_CATABOLIC_PROCESS	0.713645	1	-0.307698	-0.842863	3660	38	Pde7b,Pde8a,Upp1,Upb1,Pde10a,Pde8b,Nudt3,Nudt4,Fitm2,Pde4b,Entpd7,Entpd4b
987	GOBP_DEOXYRIBONUCLEOTIDE_METABOLIC_PROCESS	0.989936	1	-0.203485	-0.561383	5114	39	Upp1,Dctd,Rrm2,Upb1,Nthl1,Smug1,Nudt1,Ogg1,Rrm2b,Dctpp1,Cmpk2
988	GOBP_DEOXYRIBONUCLEOTIDE_BIOSYNTHETIC_PROCESS	0.235977	1	-0.545982	-1.2188	1219	14	Dctd,Rrm2,Rrm2b,Cmpk2,Dck,Adk,Tyms,Guk1
989	GOBP_RESPONSE_TO_TEMPERATURE_STIMULUS	0.101211	1	-0.336074	-1.19294	534	209	Fos,Ngfr,Thbs1,Pklr,Cryab,Hsbp1l1,Cdkn1a,Ano1,Ucp3,Prdm12,Acot11,Trpm3,Hspa1a,Pcsk1n,Pparg,Saxo1,Bag3,Fgf1,Fkbp4,Zfp516,Vgf,Ephb1,Ucp1,Stac,Adm,Scara5,Pdcl3,Tfec,Igf1,Trpa1,Adrb1,Hspa1l,Ntrk1,Nfkbia,Hsph1,Camk2g,Hmox1,Mapt,Rpa3,Ppargc1a,Cd34,Adora1,Hspb8,Appl2,Cpb2,Ier5,Fgf16,Sod1,Metrnl,Sod2,Acadvl,Sst
990	GOBP_CELLULAR_RESPONSE_TO_STARVATION	0.966331	1	-0.220613	-0.753852	5079	152	Atf3,Cdkn1a,Jun,Upp1,Pdk4,Tfeb,Atf4,Klf10,Ifi207,Slc38a3,Pik3c2b,Trp53,Rragd,Ifi208,Rnf152,Pck1,Akr1c18,Wipi1,Eif2ak2,Gas6,Slc38a2,Cartpt,Nuak2,Itfg2,Lrrk2,Cpeb4,Nim1k,Ralb,Xpr1,Ifi203,Ppm1d,Dnajc15,Prkag1,Bmt2,Gabarapl1,Map1lc3b,Srebf1
991	GOBP_RESPONSE_TO_PH	0.314247	1	-0.40507	-1.10271	1607	37	Insrr,Pkd2l1,Car2,Gpld1,Ttpa,Slc38a3,Pck1,Gja1,Hvcn1,Sst
992	GOBP_MRNA_TRANSCRIPTION	0.405217	1	-0.482585	-1.05872	2096	13	Atf4,Trp53,Zbtb1
993	GOBP_SNRNA_TRANSCRIPTION	1	1	0.127515	0.397362	4879	75	Polr2h,Polr2k,Ice2,Zc3h8,Taf9,Ints1,Gtf2b,Polr2g,Snapc4,Taf6,Gtf2e2,Snapc3,Polr2a,Ints2,Ccnt2,Gtf2f1,Ncbp1,Polr2f,Cdk9,Ints3,Ints14,Uspl1,Ints12,Ints8,Pou2f2,Gtf2e1,Ell3,Ints10,Cc2d1a,Ints6,Ccnk,Polr2j,Rprd1b,Ints11,Polr2d,Ints4,Rprd1a,Polr2i,Ints5,Taf11,Ice1,Polr2b,Srrt,Taf8,Ints7,Rpap2,Snapc1,Rprd2,Cdk7,Tbp,Sp1,Gtf2a2,Zfp143,Gtf2f2,Polr2e,Phax,Ell,Ccnt1,Myod1,Ncbp2,Ints13,Nabp1,Polr2l,Snapc5,Po…
994	GOBP_RRNA_TRANSCRIPTION	0.969986	1	0.224132	0.601456	4685	33	Ang,Ddx11,Nifk,Ippk,Pih1d1,Gtf3c1,Mars1,Npm3,Gtf3c2
995	GOBP_AMINE_METABOLIC_PROCESS	0.983174	1	-0.21237	-0.722562	5141	148	Amd2,Tomt,Nr4a2,Ido1,Oaz3,Gpr37,Ddc,Slc22a3,Aoc3,Cyp1a1,Sncaip,Slc44a1,Aoc2,Insm1,Drd3,Nr1h4,Sat1,Drd2,Htr1a,Chdh,Bhmt,Tgfb2,Npr1,Epas1,Slc7a11,Pnkd,Tph1,Sardh,Dmgdh,Oaz1,Aadat,Dao,Pde1b,Acmsd,Sirt4,Gdpd1
996	GOBP_AMINE_BIOSYNTHETIC_PROCESS	0.612454	1	-0.338715	-0.903744	3166	33	Amd2,Nr4a2,Oaz3,Gpr37,Ddc
997	GOBP_AMINE_CATABOLIC_PROCESS	0.848979	1	0.282897	0.736525	4114	28	Dbh,Ido2,Slc6a3,Haao,Tdo2
998	GOBP_OLIGOSACCHARIDE_METABOLIC_PROCESS	0.757022	1	-0.288929	-0.82579	3853	48	Fbp2,Neu2,St8sia6,St6galnac3,Neu4,Gaa,Gm2a,St3gal6,Manba,St3gal4,St8sia2,Fut8,Neu1,St8sia3,St6galnac4,St8sia4,Idua
999	GOBP_OLIGOSACCHARIDE_BIOSYNTHETIC_PROCESS	0.946035	1	-0.253882	-0.566744	4890	14	Fbp2
1000	GOBP_OLIGOSACCHARIDE_CATABOLIC_PROCESS	0.55607	1	-0.436465	-0.941402	2880	12	Neu2,Neu4,Gm2a,Manba,Neu1
1001	GOBP_RESPONSE_TO_RADIATION	0.995526	1	-0.20749	-0.784377	5339	406	Fos,Dusp1,Timp1,Prkcd,Ttc36,Egr1,Cryab,Mapk13,Cdkn1a,Rpe65,Plekhb1,Pde6b,Jun,Plk3,Ppp1r1b,Sfrp2,Gadd45a,Pde6c,Fbxl12,Penk,Atp1a2,F11r,Fbxl8,Atf4,Ect2,Ifi207,Chek2,Rhbdd1,Drd3,Trp53,Polk,Trpc3,Mme,Gngt2,Ifi208,Trpm1,Drd2,Nhej1,Zbtb1,Clk2,Rad18,Ntrk1,Per1,Net1,Akt2,Guca1b,Rad1,Rbm4,Pik3r1,Cds1,Stk11,Dcun1d3,Map3k20,Slc7a11,Rnf168,Ogg1,Brca1,Rrh,Cacna2d4,Tigar,Rbm4b,Rela,Tmem161a,Rad54l,Abraxas1,Col…
1002	GOBP_PHOSPHOLIPID_CATABOLIC_PROCESS	0.684262	1	-0.305617	-0.869148	3512	46	Prkcd,Enpp6,Pla2g4f,Inpp5f,Lipc,Pla2g7,Angptl3,Enpp2,Pla2g4b,Pnliprp2
1003	GOBP_TOXIN_METABOLIC_PROCESS	0.663559	1	0.383708	0.844906	3202	13	Th,Cyp1b1,Fmo1,Cyp2w1
1004	GOBP_RESPONSE_TO_HEAT	0.572412	1	-0.28002	-0.950422	2991	145	Thbs1,Pklr,Cryab,Hsbp1l1,Cdkn1a,Ano1,Hspa1a,Bag3,Fgf1,Fkbp4,Stac,Scara5,Pdcl3,Tfec,Igf1,Hspa1l,Hsph1,Camk2g,Hmox1,Mapt,Rpa3,Cd34,Hspb8,Cpb2,Ier5,Sod1,Sst,Pom121,Dnaja1,Rps6kb1,Dnaja4,Asic3,Nup50,Dnajb1,Map2k7,Mstn,Nos3,Rbbp7
1005	GOBP_RESPONSE_TO_COLD	0.362839	1	-0.375587	-1.05945	1860	44	Fos,Ucp3,Acot11,Pcsk1n,Pparg,Saxo1,Zfp516,Vgf,Ucp1,Adm,Trpa1,Adrb1,Nfkbia,Ppargc1a,Appl2,Metrnl,Sod2,Acadvl
1006	GOBP_RESPONSE_TO_XENOBIOTIC_STIMULUS	0.926758	1	-0.238144	-0.740346	4744	79	Mgst2,Ugt1a6b,Gsta2,Nat2,Cbr3,Ggt1,Aoc3,Acy1,Cyp1a1,Ephx1,Cyp26a1,Aoc2,Gsto2
1007	GOBP_RESPONSE_TO_UV	0.999808	1	-0.162816	-0.54778	5207	135	Timp1,Prkcd,Mapk13,Cdkn1a
1008	GOBP_RESPONSE_TO_WATER	0.803775	1	0.334802	0.72428	3874	12	Th,Akr1b3,Atp2b4
1009	GOBP_RESPONSE_TO_LIGHT_STIMULUS	0.996214	1	-0.203424	-0.743959	5262	281	Fos,Dusp1,Timp1,Prkcd,Ttc36,Mapk13,Cdkn1a,Rpe65,Plekhb1,Pde6b,Ppp1r1b,Pde6c,Fbxl12,Atp1a2,Fbxl8,Atf4,Rhbdd1,Drd3,Trp53,Polk,Trpc3,Mme,Gngt2,Trpm1,Drd2,Zbtb1,Rad18,Per1,Akt2,Guca1b,Rbm4,Pik3r1,Cds1,Stk11,Dcun1d3,Slc7a11,Ogg1,Rrh,Cacna2d4,Rbm4b,Rela,Tmem161a
1010	GOBP_NAD_BIOSYNTHETIC_PROCESS	0.777541	1	-0.309345	-0.793295	4008	27	Ptgis,Ido1,Ptgs2,Parp16,Nmnat1,Nmrk1,Nudt12
1011	GOBP_CARNITINE_METABOLIC_PROCESS	0.536818	1	0.43784	0.947183	2587	12	Cpt1b,Aldh9a1,Shmt1
1012	GOBP_RNA_MODIFICATION	0.99937	1	0.173547	0.598654	4756	149	Rbm47,Tyw3,Rpusd3,Cdk5rap1,Nudt16,Nhp2,Adad2,Trmt6,Dus1l,Trmt11,Trit1,Trmt9b,Mettl3,Lcmt2,Trub2,Alkbh3,Cdkal1,Bcdin3d,Wtap,Ssb,Rbm15,Pus10,Parn,Henmt1,Elp1,Trmt5,Mettl2,Elp5,Trmu,Nsun2,Trmt1,Pus7,Alkbh1,Cmtr1,Aars2,Pus1,Tgs1,Trub1,Thumpd2,Qtrt1
1013	GOBP_FERTILIZATION	0.997717	1	0.190483	0.643968	4806	127	Spesp1,Atp8b3,Mst1r,Tssk4,Spink13,Cdk1,Kcnu1,Pcsk4,Cfap69,Tdrd9,4930451I11Rik,Zp2,Npm2,Folr2,Dazl,Cct4,Zan,Cct5,Cd46,Unc13b,Catsper2,Cacna1h,Fetub,Catsper3,Ovgp1,Plb1,Ube3a
1014	GOBP_DETECTION_OF_ABIOTIC_STIMULUS	0.348549	1	-0.317807	-1.04994	1801	121	Chrna9,Ngfr,Rpe65,Ano1,Plekhb1,Pde6b,Pkd2l1,Prdm12,Trpm3,Pde6c,Pkd1l2,Ephb1,Whrn,Scn1a,Jup,Trpa1,Timeless,Trpc3,Gngt2,Ntrk1,Guca1b,Cav3,Cds1,Serpine2,Pkdrej,Adora1,Rrh,Cacna2d4,Tmc1
1015	GOBP_DETECTION_OF_LIGHT_STIMULUS	0.988558	1	-0.208672	-0.615644	5010	58	Rpe65,Plekhb1,Pde6b,Pde6c,Trpc3,Gngt2,Guca1b,Cds1,Rrh,Cacna2d4,Ppef1,Gpr88,Elovl4,Rcvrn,Gucy2f,Rs1,Guca1a,Metap2,Fnta,Gnat2,Opn4
1016	GOBP_DETECTION_OF_CHEMICAL_STIMULUS	0.129297	1	-0.455465	-1.27883	661	43	Olfr1564,Ly96,Rtp2,Kcnmb1,Nod2,Pkd2l1,Gck,Tlr6,Kcnip2,Casq2,Trpa1
1017	GOBP_DETECTION_OF_BIOTIC_STIMULUS	0.220858	1	-0.430378	-1.17892	1132	38	H2-Bl,H2-Q7,Ly96,H2-Q2,Nod2,H2-Q1,H2-Q4,Tlr6,Pglyrp1
1018	GOBP_RESPONSE_TO_WOUNDING	0.116544	1	-0.289959	-1.12234	633	552	Ccn1,Timp1,Cldn3,Prkcd,H3c4,Isl1,Sytl4,Mag,Folr1,Cd59b,Hspb1,Thbs1,Dgkk,Dsp,Pllp,Adra2b,Zfp36l1,Erbb3,Cdkn1a,Prkcq,Csrp1,Adora2a,Tnfrsf12a,Mcam,Itgb4,Sox2,Shh,Sdc1,Fgfr2,Kdr,Slc12a2,Mpl,Gli1,Zfp36l2,Arhgef19,Saa1,Ddr1,Hhex,Gna12,Vav3,Sparc,Plaur,Hbegf,Zfp36,F11r,Anxa5,Apod,Tec,Fut10,Fgf1,Cyp1a1,Klk6,Klf4,P2rx7,Mmrn1,Prss56,Cd9,Inpp5f,Txk,Nmnat1,Fermt2,Gp1bb,Trim72,Hbb-bs,Axl,Adm,P2rx4,Syk,Cldn19,…
1019	GOBP_RESPONSE_TO_MECHANICAL_STIMULUS	0.141529	1	-0.33078	-1.16135	745	190	Fos,Btg2,Chrna9,Fosb,Mag,Bdkrb1,Thbs1,Sox9,Igfbp2,Pkd2l1,Jun,Map3k1,Gadd45a,Atp1a2,F11r,Pparg,Pkd1l2,Bag3,Kcnj2,Bglap3,Whrn,Scn1a,Tlr8,Jup,Trpa1,Ptch1,Ets1,Drd2,Shank3,Ntrk1,Mdk,Nfkbia,Cav3,Tnfrsf1a,Serpine2,Cd40,Pkdrej,Slc38a2,Gja1,Tgfbr2,Ankrd23,Tlr3,Tmc1,Rela,Postn,Col3a1,Ltbr,Mmp14,Slitrk6,Hpn
1020	GOBP_RESPONSE_TO_VIRUS	0.999811	1	-0.174557	-0.640742	5300	289	Hmga1b,Batf3,Eno1b,Hspb1,Il33,Tbx21,Ccl22,Ifi44,Ccl19-ps1,Ddit4,Nlrc5,Acta2,Penk,Btbd17,Slfn9,Htra1,Cyp1a1,Ifi207,Rnf135,Serinc5,Ddx58,Trim12c,Chrm2,Tlr8,Ccdc130,Trim6,Itgb8,Card9,Trim5,Ifi208,Crcp,Il27,Ilrun,Eif2ak2,Il10rb,Ddx60,Clu,Dtx3l,Cd40,Abcc9,Ifnlr1,Oas1a,Tlr3,Ddx3x,Il15,Rela,Traf3,Irf9,Zcchc3,Tnfaip3,Mapk11,Ddx21,Npc2,Polr3f,F2rl1,Mavs,Adarb1,Polr3k,Xpr1,Bax,Ifi203,Lsm14a,Fmr1,Hmga1,Ikbk…
1021	GOBP_RESPONSE_TO_BACTERIUM	0.914544	1	-0.228917	-0.871949	4954	446	Fos,H2-Bl,Ccr7,Gbp11,Mgst2,Gnrh1,Cxcl5,Prkcd,H2-Q7,Ghsr,Bdkrb1,Ly96,Cnp,Trib1,Cd4,Trf,Litaf,H2-Q2,Gbp4,Ido1,H2-T-ps,Gbp6,Adamts5,Rarres2,Nod2,Cd274,Jun,Arg2,Fgfr2,Gpc3,Ifi44,Trdn,Nlrc5,Cited1,Sash1,Smad6,Sparc,Penk,Fzd5,Zfp36,Erbin,H2-Q1,Ggt1,Plaat3,Cx3cl1,Mrc1,Cyp1a1,Alpl,S100a14,H2-Q4,Cxcl1,Timp4,Vgf,Rgs1,Sirt2,Cd6,Ptafr,Axl,Trim12c,Adm,Syk,Tlr6,Nr1h4,Lyz2,Trim6,Akap12,Lrat,Card9,Trim5,Cx3cr1,R…
1022	GOBP_RESPONSE_TO_FUNGUS	0.00248242	0.22439	0.690022	1.80642	11	29	S100a8,S100a9,Ltf,Mpo,Gapdh
1023	GOBP_RESPONSE_TO_TOXIC_SUBSTANCE	0.979499	1	-0.215013	-0.757926	5159	197	Fos,Mgst2,Cnp,Gjc2,Hbq1b,Cdkn1a,Mbp,Sdc1,Sod3,Kdm6b,Ddc,Pdzk1,Penk,Atf4,Gpx3,Bmp7,Ptgs2,Cyp1a1,Nxn,Cygb,Ephx1,Hbb-bs,Gsto2,Fbln5,Nupr1,Pon2,Scn1b,Ubiad1,Drd2,Pim1,Slc18a2,Slc30a10,Txndc2,Arg1,Apoe,Trpm6,Nefl,Slc7a11,Selenot,Srf,Esd,Sod1,Pdzd3,Selenow,Sod2,Cdh1
1024	GOBP_RESPONSE_TO_LIGHT_INTENSITY	0.816767	1	0.340805	0.706256	3935	10	Ext1,Rdh13,Tent2,Slc24a1,Cat,Hmgcs1,Kcnc2,Gnat1
1025	GOBP_PHOTOPERIODISM	0.872098	1	-0.277768	-0.723866	4506	29	Pde6b,Fbxl12,Fbxl8,Trp53,Per1,Rbm4,Rbm4b
1026	GOBP_ENTRAINMENT_OF_CIRCADIAN_CLOCK	0.899767	1	-0.266112	-0.696493	4640	30	Pde6b,Fbxl12,Fbxl8,Trp53,Per1,Rbm4,Rbm4b
1027	GOBP_UV_PROTECTION	0.487243	1	0.457007	0.988647	2348	12	Mc1r,Xpa,Ercc5,Ercc4,Cat,Scara3,Fen1
1028	GOBP_RESPONSE_TO_SALT_STRESS	0.478439	1	0.394982	0.986401	2329	23	Tnf,Th,Capn3,Slc9a4,Cldn1,Aqp1
1029	GOBP_CATECHOL_CONTAINING_COMPOUND_METABOLIC_PROCESS	0.867785	1	-0.26509	-0.751373	4449	45	Tomt,Nr4a2,Gpr37,Ddc,Sncaip,Aoc2,Insm1,Drd3,Drd2,Htr1a,Tgfb2,Npr1,Epas1,Pnkd
1030	GOBP_CATECHOL_CONTAINING_COMPOUND_BIOSYNTHETIC_PROCESS	0.561458	1	0.394036	0.922627	2726	17	Dbh,Th,Slc6a3,Snca,Pah
1031	GOBP_RESPONSE_TO_HORMONE	0.00018315	0.0422328	-0.3483	-1.37883	0	763	Fos,Ccl21b,Dusp1,Egr2,Timp1,Btg2,Prlr,Npas4,Nr4a1,Trp63,Ccr7,Ptger2,Insrr,Glp1r,Fosb,Gal,Gnrh1,Nkx2-1,Prkcd,Ostn,Egr1,Isl1,Fbxo32,Ghsr,Thbs1,Pklr,Calcr,Nr4a2,Cnga3,Zfp36l1,Cdkn1a,Padi2,Rpe65,Prkcq,Nkx2-2,Avpr1a,Rarres2,Igfbp2,Cpn1,Rerg,Ucp3,Igf2,Bmp4,Sdc1,Lhb,Rarb,Ccl19-ps1,Ddit4,Tshr,Stat4,Tek,Qdpr,Pdk4,Zfp36l2,Cited1,Hhex,Nr4a3,Smad6,Lmo2,Sparc,Sox10,Zfp36,Atp1a2,Gab1,Arid5a,Socs1,Pparg,Rarg,Ca…
1032	GOBP_RESPONSE_TO_CARBOHYDRATE	0.771923	1	-0.251285	-0.883341	4057	193	Egr1,Thbs1,Pklr,Mapk13,Zfp36l1,Ano1,Nkx2-2,Tcf7l2,Zbtb20,Pim3,Camk2n1,Cltrn,Sparc,Crh,Efna5,Sox4,Klf7,Gpld1,Oxt,Kif5b,Mlxipl,Baiap3,Gck,Nr1h4,Slc2a5,Stx4a,Adcy5,Gjb6,Neurod1,Colec12,Pck1,Calcrl,P2rx2,Cftr,Gas6,Ppargc1a,Selenot,Gja1,Srf,Twnk,Tgfbr2
1033	GOBP_HORMONE_MEDIATED_SIGNALING_PATHWAY	0.0744986	1	-0.363567	-1.24859	389	160	Prlr,Trp63,Ostn,Isl1,Ghsr,Padi2,Bmp4,Lhb,Rarb,Tshr,Nr4a3,Pparg,Rarg,Crh,Rxrg,Lef1,Bmp7,Pmepa1,Rxfp2,Nkx3-1,Esrrb,Dab2,Paqr7,Nr2e1,Sstr2,Per1,Prcp,Paqr8,Arntl,Crhbp,Rnf6,Brca1,Taf7,Appl2,Ar,Sst,Heyl,Nr3c1,Arid1a,Dnaja1,Ncor2,Ufm1,Srarp,Ptpn11,Rxrb,Zbtb7a,Acsl1,Crhr1,Thrb,Gpam,Kmt2d,Calr,Tmf1
1034	GOBP_EMBRYO_DEVELOPMENT	0.198429	1	-0.267529	-1.06608	1085	854	Ccn1,Dusp1,Junb,Trp63,Chrna9,Zic1,Otx2,Ret,Hlx,Lif,Isl1,Folr1,Sp9,Dusp5,Dll4,Plpp4,Dlx6,Zfp36l1,Tbx6,Slc5a7,Sox9,Mdfi,Mbp,Dusp4,Klf2,Dlx5,Rarres2,Tbx21,Itgb4,Sox2,Lrig3,Col13a1,Igf2,Bmp4,Trim71,Shh,Six3,Phldb1,Sox8,Tdgf1,Dlx4,Sfrp2,Fgfr2,Gdnf,Gpc3,Rarb,Kdr,Kdm6b,Apln,Crabp2,Zic3,Gli1,Tshz1,St8sia6,Cited1,Nr4a3,Smad6,Pole,Sox10,Fzd5,Tet1,Rarg,Tfeb,Atf4,Otud7b,Lef1,Prox1,Sox4,Slc2a10,Stil,Aplnr,Sho…
1035	GOBP_POST_EMBRYONIC_DEVELOPMENT	0.0977708	1	-0.422098	-1.2886	499	70	Tiparp,Nr4a2,Csrnp1,Bmp4,Fgfr2,Fzd5,Klf4,Slc18a2,Myo1e,Nppc,Alx4,Inppl1,Bpnt2,Vegfa,Heg1,Psen1,Chst11,Ago2,Bax,Plekha1,Abl1,Scn9a,Ccdc47,Plagl2,Bcl2l11
1036	GOBP_EMBRYO_DEVELOPMENT_ENDING_IN_BIRTH_OR_EGG_HATCHING	0.847818	1	-0.234037	-0.901407	4623	514	Ccn1,Junb,Lif,Isl1,Folr1,Plpp4,Zfp36l1,Tbx6,Slc5a7,Sox9,Mdfi,Klf2,Igf2,Bmp4,Trim71,Shh,Sox8,Tdgf1,Sfrp2,Fgfr2,St8sia6,Cited1,Sox10,Fzd5,Tet1,Rarg,Tfeb,Otud7b,Lef1,Prox1,Sox4,Slc2a10,Stil,Shox2,Vangl2,Bmp7,E2f8,Nxn,Klf4,Amot,Meox1,Ripply3,Tmem107,Pcdh12,Gli2,Adm,Trp53,Tmem100,Nkd1,Nkx3-1,Nasp,Igf1,Aldh1a2,Tbx18,Ptch1,Fgfr1,Pou5f1,Sema4c,Spint1,Zfp830,Myo1e,Sox15,Dvl3,Sall2,Dll1,Myf5,Zfp358,Adamts3…
1037	GOBP_AXIS_SPECIFICATION	0.0348064	0.808356	-0.468975	-1.42465	177	68	Otx2,Tbx6,Mdfi,Mns1,Bmp4,Shh,Six3,Tdgf1,Gpc3,Cited1,Smad6,Fzd5,Stil,Cited2,Setdb2,Stc1,Ptch1
1038	GOBP_SPECIFICATION_OF_SYMMETRY	0.380778	1	-0.319856	-1.03532	1976	103	Folr1,Tbx6,Sostdc1,Tbx21,Bmp4,Shh,Tdgf1,Foxj1,Cfap53,Zic3,Dnai1,Stil,Vangl2,Cited2,Dnah11,Tmem107,Setdb2
1039	GOBP_EMBRYONIC_PATTERN_SPECIFICATION	0.253912	1	-0.388907	-1.13748	1281	55	Tbx6,Shh,Tdgf1,Fgfr2,Cited1,Smad6,Fzd5,Stil,Bmp7,Meox1,Ripply3,Smad5,Ptch1,Wnt7a,Dll1,Sema3f,Nrarp,Epb41l5,Ripply2,Nrp2,Efnb1,Wnt1,Basp1,Ihh,Sema3a,Tbx3
1040	GOBP_POST_EMBRYONIC_ANIMAL_MORPHOGENESIS	0.78979	1	0.352662	0.730827	3805	10	Crb1,Bak1,Mfap2
1041	GOBP_ANIMAL_ORGAN_MORPHOGENESIS	0.0186369	0.631734	-0.29929	-1.19477	101	881	Lhx8,Ccn1,Fgf3,Trp63,Tspear,Chrna9,Zic1,Nkx2-1,Agt,Hlx,Lif,Ngfr,Isl1,Adamts1,Folr1,Tiparp,Dsp,Lhx9,Csrnp1,Dll4,Dlx6,Tbx6,Sox9,Mdfi,Rpe65,Scn5a,Onecut2,Dlx5,Sostdc1,Adamts5,Gdf11,Tbx21,Itgb4,Lrig3,Cldn5,Col13a1,Igf2,Bmp4,Shh,Six3,Sox8,Sdc1,Sfrp2,Fgfr2,Foxj1,Gdnf,Rflnb,Gpc3,Rarb,Tek,Hhip,Phospho1,Zic3,Gli1,Tshz1,Arhgef19,Gcnt4,Ddr1,Cited1,Parva,Acta2,Tfap2b,Snai2,Smad6,Pde6c,Npnt,Fzd5,Rarg,Car2,Atf…
1042	GOBP_REGULATION_OF_CATABOLIC_PROCESS	1	1	-0.196817	-0.789333	5526	932	Timp1,Btg2,Prkcd,Ttc36,Rybp-ps,Prr5l,Hspb1,Tiparp,Trib1,Zfp36l1,Sox9,Oaz3,Dapk2,Nanos3,Il33,Rarres2,Nod2,Snx33,Trim71,Shh,Plk3,Zbtb20,Gdnf,Gpc3,Kdr,Ddit4,Tent5a,Tob1,Slc4a4,Zfp36l2,Gna12,Hspa1a,Fzd5,Zfp36,Tfeb,Desi1,Smad7,Etfbkmt,Mex3d,Bag3,Trib2,Pfkfb1,Alk,Hipk2,Timp4,Gpld1,Ifi207,Trp53inp2,Chek2,P2rx7,Mlxipl,Sirt2,Carhsp1,Nmnat1,Gfap,Pfkfb3,Trim12c,Dnajb2,Trp53,Gck,Angptl3,Pdcl3,Gpd1,Nkd1,Cdkn1…
1043	GOBP_NEGATIVE_REGULATION_OF_CATABOLIC_PROCESS	0.989968	1	-0.21147	-0.773388	5229	281	Timp1,Ttc36,Rybp-ps,Shh,Gdnf,Ddit4,Tent5a,Tob1,Zfp36,Etfbkmt,Pfkfb1,Alk,Hipk2,Timp4,Gpld1,Sirt2,Nmnat1,Trp53,Pdcl3,Nupr1,Mad2l2,Dnd1,Ubqln4,Grin2c,Il10ra,Phf23,F8a,Rnf5,Hmox1,Map1a,Serpine2,Mtmr2,Ppargc1a,Rbm24,Axin2,Adora1,Epha4,Tigar,Nell1,Fmc1,Mtm1,Rela,Ybx1,Boll,Mcl1,Lrrk2,Dkc1,Larp4b,Psen1,Hnrnpa0,Met,Pik3ca,Tmem39a,Uchl5,Npc1,Fmr1,Poldip2,Naf1,Ptpn22,Usp36,Cyp51,Wnt1,Pml,Adra2a,Fez1,Mettl16…
1044	GOBP_POSITIVE_REGULATION_OF_CATABOLIC_PROCESS	0.267013	1	-0.279894	-1.05915	1439	409	Btg2,Prkcd,Prr5l,Tiparp,Trib1,Zfp36l1,Sox9,Oaz3,Nanos3,Il33,Nod2,Snx33,Trim71,Plk3,Zbtb20,Gpc3,Kdr,Tob1,Slc4a4,Zfp36l2,Hspa1a,Zfp36,Tfeb,Smad7,Mex3d,Bag3,Trib2,Pfkfb1,Gpld1,Trp53inp2,P2rx7,Mlxipl,Sirt2,Pfkfb3,Trim12c,Dnajb2,Angptl3,Gpd1,Nkd1,Cdkn1b,Nupr1,Esrrb,Dab2,Abcd2,Trim6,Igf1,Trim5,Dnd1,Ormdl3,Laptm5,Cav1,Sh3rf2,Plekhf1,Rnf152,Akt2,Trim8,Cav3,Hmox1,Apoe,Clu,Vgll4,Ezr,Stk11,Dtx3l,Rbm24,Socs4…
1045	GOBP_EPIDERMAL_CELL_DIFFERENTIATION	0.800305	1	-0.251405	-0.867355	4191	166	Trp63,Fa2h,Tomt,Dsp,Fosl2,Zfp36l1,Clic4,Bmp4,Krt26,Gli1,Krt12,Zfp36,Etv4,Krt7,Klf7,Klk13,Klf4,Whrn,Alox8,Cers3,Esrp1,Kazn,Jup,Slc9a3r1,Ptch1,Ovol1,Macroh2a1,Ctsk,Cyp27b1,Myo6,Akr1c18,Kdf1,Jag1,Dll1,Prkch,Triobp,Mafg,Wdpcp,Irf6,Tmc1,Palld
1046	GOBP_HORMONE_TRANSPORT	0.142102	1	-0.312858	-1.14135	752	271	Glp1r,Gal,Ttr,Agt,Lif,Isl1,Sytl4,Ghsr,Cckar,Ano1,Tcf7l2,Midn,Pim3,Camk2n1,Apln,Cltrn,Tfap2b,Crh,Galr1,Efna5,Sox4,Il11,Exoc3l,Klf7,Cacna2d2,Rest,Gpld1,Vgf,Slc8b1,Kif5b,Arl2bp,Cd38,Baiap3,Adm,Gck,Cplx1,Dpp4,Inhba,Nkx3-1,Nr1h4,Stx4a,Slc16a10,Doc2b,Hadh,Mcu,Adcy5,Drd2,Htr1a,Rasl10b,Slc16a1,Neurod1,Adra2c,Ghrh,Rab8b,Myb,Slco1c1,Camk2g,Cftr,Prkca,Arntl,Crhbp,Adora1,Arl2,Selenot,Gja1,Cartpt,Chga,Rapgef4…
1047	GOBP_ANTERIOR_POSTERIOR_AXIS_SPECIFICATION	0.117544	1	-0.475427	-1.30232	602	38	Otx2,Tbx6,Bmp4,Shh,Tdgf1,Gpc3,Fzd5
1048	GOBP_ANTERIOR_POSTERIOR_PATTERN_SPECIFICATION	0.092667	1	-0.363793	-1.2358	483	146	Arc,Btg2,Otx2,Tbx6,Gdf11,Bmp4,Shh,Tdgf1,Sfrp2,Gpc3,Zic3,Tshz1,Hhex,Fzd5,Rarg,Lef1,Pbx3,Hipk2,Meox1,Fezf1,Gli2,Trp53,Nkd1,Nkx3-1,Aldh1a2,Tbx18,Neurod1,Dll1,Myf5,Axin2,Alx4,Srf,Nog,Nrarp,Gli3,Hey1,Wnt2,Hes3,Epb41l5,Heyl,Osr1,Hoxb4,Emx2,Psen1,Ripply2
1049	GOBP_DORSAL_VENTRAL_PATTERN_FORMATION	0.019925	0.650984	-0.509626	-1.50354	100	58	Nkx2-1,Dll4,Mdfi,Nkx2-2,Sostdc1,Bmp4,Shh,Six3,Hhip,Gli1,Smad6,Sox1,Rfx4,Sp8,Gli2,Ptch1,Wnt7a,Nog,Gli3,Ascl1,Lrp4,Ift52,Psen1
1050	GOBP_PROXIMAL_DISTAL_PATTERN_FORMATION	0.0711647	0.992189	-0.576182	-1.41585	365	22	Trp63,Six3,Gli1,Sp8,Gli2,Irx1,Aldh1a2,Dll1,Gli3,Lrp4,Osr1
1051	GOBP_CELL_CELL_RECOGNITION	0.663419	1	0.302383	0.888235	3267	52	Ccl21a,Gm12407,Spesp1,Atp8b3,Pcdhb13,Kcnu1,Pcsk4,Zp2,Folr2,Cct4,Zan,Cct5,Catsper2,Fetub,Catsper3
1052	GOBP_RESPONSE_TO_EXTRACELLULAR_STIMULUS	0.128072	1	-0.296686	-1.12775	692	432	Fos,Nmur2,Atf3,Folr1,Ghsr,Pklr,Cd4,Nr4a2,Adssl1,Cideb,Cdkn1a,Avpr1a,Rarres2,Nod2,Igfbp2,Ucp3,Jun,Hcrt,Sfrp2,Upp1,Pdk4,Slc22a3,Snai2,Sparc,Penk,Zfp36,Pcsk1n,Asgr1,Pparg,Tfeb,Atf4,Prox1,Gh,Klf10,Bmp7,Phex,Cyp1a1,Pfkfb1,Alpl,Ttpa,Ifi207,Oxt,Vgf,Bglap3,Slc38a3,Cyp26a1,Pik3c2b,Sirt2,Ucp1,Axl,Adm,Trp53,Tnfrsf11b,Cbs,Stc1,Bche,Nr1h4,Bckdhb,Aldh1a2,Fam107a,Lrat,Rragd,Adrb1,Gpt,Ifi208,Mn1,Pim1,Slc16a1,Rnf…
1053	GOBP_OOCYTE_DIFFERENTIATION	0.998065	1	-0.17274	-0.476564	5156	39	Zglp1,Rxfp2,Sirt2,Igf1,Pde3a,Nppc,Rec8,Dmc1
1054	GOBP_GLIAL_CELL_DIFFERENTIATION	0.0109599	0.495344	-0.395357	-1.39555	57	198	Egr2,Fa2h,Nkx2-1,Lif,Mobp,Plp1,Nkx6-2,Mag,Opalin,Tmem98,Lpar1,Cnp,Tspan2,Myrf,Erbb3,Sox9,Aspa,Adora2a,Nkx2-2,Itgb4,Ncmap,Sox2,Shh,Sox8,Olig1,Olig2,Trp73,Kcnj10,Myoc,Sox10,Mxra8,Slc45a3,Pparg,Daam2,Ndrg1,Lef1,Sox4,Arhgef10,Sox1,Pou3f2,Sirt2,Pard3,Sox13,Drd3,Gpr17,Gpr37l1,Nab2,Cntnap1,Nr2e1,Gpr157,Spint1,Erbb2,Mdk,Sox6,Akt2,Ttbk1,Dll1,Mapt,Clu
1055	GOBP_CARDIOBLAST_DIFFERENTIATION	0.63285	1	-0.398965	-0.875271	3274	13	Isl1,Rest,Tgfb2,Srf
1056	GOBP_RESPONSE_TO_INORGANIC_SUBSTANCE	0.172833	1	-0.286944	-1.0969	938	468	Fos,Dusp1,Junb,Ccr7,Fosb,Gnrh1,Prkcd,Syt2,Thbs1,Pklr,Cryab,Trf,Pde8a,Cnga3,Mapk13,Gpr37,Clic4,Scn5a,Klf2,Sphk1,Avpr1a,Kcnmb1,Igfbp2,Ucp3,Shh,Slc25a13,Pkd2l1,Sdc1,Jun,Sod3,Kdr,Ccl19-ps1,Qdpr,Itpkb,Kdm6b,Cbx8,Slc12a2,Hpca,Glra1,Nr4a3,Sparc,Penk,Car2,Atf4,Ndrg1,Bmp7,Phex,Cyp1a1,Ect2,Gpld1,Klf4,Bglap3,S100a16,Hbb-bs,Cpne2,Fbln5,Axl,Tnfrsf11b,P2rx4,Cdkn1b,Cpne5,Kcnip2,Casq2,Gpr37l1,Trpa1,Timeless,Ptch…
1057	GOBP_RESPONSE_TO_METAL_ION	0.141541	1	-0.308132	-1.13639	752	304	Fos,Dusp1,Junb,Fosb,Gnrh1,Syt2,Thbs1,Pklr,Trf,Cnga3,Clic4,Scn5a,Kcnmb1,Igfbp2,Shh,Slc25a13,Sdc1,Jun,Sod3,Qdpr,Itpkb,Slc12a2,Hpca,Glra1,Sparc,Penk,Car2,Atf4,Ndrg1,Cyp1a1,Ect2,Gpld1,Bglap3,S100a16,Cpne2,Tnfrsf11b,P2rx4,Cdkn1b,Cpne5,Kcnip2,Casq2,Trpc3,Chp2,Aqp9,Cav1,Drd2,Ahcyl1,Cacng2,Slc30a10,Alox15,Rasa4,Akr1c18,Arg1,Hmox1,Mapt,G6pdx,Crhbp,Ppargc1a,Nudt1,Ogg1,Hvcn1,Slc30a2,Tigar,Syt13,Syt15,Syt12,…
1058	GOBP_RESPONSE_TO_IRON_ION	0.935108	1	-0.256559	-0.640947	4812	24	Trf,Cyp1a1,Drd2,Hmox1,G6pdx
1059	GOBP_RESPONSE_TO_MANGANESE_ION	0.483917	1	0.413665	0.980959	2361	18	Th,Prkn,Tspo,Fibin,Atp7a,Eif2s1,Hspa5
1060	GOBP_RESPONSE_TO_ZINC_ION	0.247742	1	0.417265	1.15297	1206	38	S100a8,Th,Crip1,Haao,Tspo,Cps1,Ggh,Pten,Atp7a,Ass1
1061	GOBP_SPECIFICATION_OF_ANIMAL_ORGAN_IDENTITY	0.192785	1	-0.479291	-1.22911	993	27	Isl1,Bmp4,Fgfr2,Gdnf,Spry1,Fgf1,Axin2,Gli3,Wnt2,Ar,Wnt11
1062	GOBP_REGULATION_OF_PROTON_TRANSPORT	0.786617	1	-0.316065	-0.769349	4043	21	Pm20d1,Drd3,Slc9a3r1,Drd4,Taco1,Tesc,Sphk2,Actn4,Cox17,Tcirg1,Phb2,Atpsckmt
1063	GOBP_RESPONSE_TO_X_RAY	0.934598	1	-0.252762	-0.6587	4829	29	Cdkn1a,Sfrp2,Trp53
1064	GOBP_BODY_MORPHOGENESIS	0.159906	1	-0.437306	-1.2395	819	45	Tiparp,Csrnp1,Crispld2,Dlx5,Cldn5,Phldb1,Gpc3,Lef1
1065	GOBP_EMBRYONIC_BODY_MORPHOGENESIS	0.84472	1	-0.329033	-0.693244	4351	11	Phldb1
1066	GOBP_RESPONSE_TO_IONIZING_RADIATION	0.998277	1	-0.182258	-0.616077	5214	141	Egr1,Cryab,Cdkn1a,Sfrp2,Gadd45a,Ect2,Ifi207,Chek2,Trp53,Ifi208,Nhej1,Clk2,Net1,Rad1,Stk11,Dcun1d3,Map3k20,Rnf168,Brca1,Tigar,Rad54l,Abraxas1,Nox4,Nabp2,Blm,Trp53bp1,Rad51ap1,Bax,Ifi203,Xrcc2,Kdm4d,Pml,Mdm2,Tspyl5,Yap1,Vcam1,Wrn,Hus1,Grb2,Lig4,Prkaa1,Hsf1,Nabp1,Rad9a,Ccnd1,Star,Atm
1067	GOBP_RESPONSE_TO_UV_B	0.951899	1	-0.25071	-0.565459	4887	15	Cdkn1a,Mme,Stk11,Rela
1068	GOBP_RESPONSE_TO_UV_C	0.625567	1	0.409939	0.872661	3033	11	Bcl3,Bak1,Ercc5,Map3k4
1069	GOBP_RESPONSE_TO_LITHIUM_ION	0.156311	1	-0.545335	-1.29783	799	19	Pklr,Igfbp2,Shh,Cdkn1b,Cdh1,Ascl1,Cebpa,Calr,Adcy1,Lig4
1070	GOBP_VASCULAR_TRANSPORT	0.295583	1	-0.347178	-1.09222	1518	86	Avpr1a,Slc6a9,Slc12a2,Slc4a4,Atp1b2,Slc22a3,Atp1a2,Slc2a10,Slc44a1,Slc38a3,Slc7a2,Slc22a1,Slc9a3r1,Slc28a2,Slc5a3,Slc16a1,Slco1c1,Apoe,Slc7a1,Slc24a3,Slc38a2,Abcc9,Gja1,Abca2,Lrp1,Slc6a1,Slc15a2,Slc29a4,Slc38a1,Slc1a3,Slco3a1,Slc6a6,Kcnj8
1071	GOBP_ESTABLISHMENT_OR_MAINTENANCE_OF_TRANSMEMBRANE_ELECTROCHEMICAL_GRADIENT	0.319488	1	-0.542608	-1.14323	1645	11	Atp1b2,Atp1a2,Atp4a,Slc22a1,Atp1b3,Bax
1072	GOBP_ENDOMEMBRANE_SYSTEM_ORGANIZATION	0.999814	1	-0.189856	-0.720694	5385	428	Fa2h,Prkcd,Sytl4,Myrf,Snx33,Dmkn,Plk3,Lysmd3,Fhdc1,Trdn,Ano7,Ndrg1,Reep3,Xkr7,Mtss2,Tram2,P2rx7,Spaca1,Trim72,Micall1,Zfp385a,Baiap3,Vps37b,Abcd2,Plk5,Stx4a,Reep4,Dnajc28,Ano3,Slc9a3r1,Sec61a1,Rab29,Esyt3,Spag4,Cav1,Plekhf1,Ubxn2a,Tmem33,Pacsin2,Akt2,Gm44504,Cav3,Bin2,Clu,Rfx2,Tgfb2,Serpine2,Prkca,Abca1,Esyt1,Emc7,Xkr8,Mospd3,Sod1,Golph3l,Epb41l3,Lrrk2,Tmed9,Ctdnep1,Mtss1,Sox30,Snx9,Ar,Syt11,Pacs…
1073	GOBP_NADH_DEHYDROGENASE_COMPLEX_ASSEMBLY	0.605717	1	0.307496	0.919789	2987	58	Ndufb4b,Ndufa2,Ecsit,Ndufaf6,Ndufb2,Ndufa12,Ndufb1,Nubpl,Tmem126a,Ndufb3,Ndufb5,Acad9,Ndufaf1,Ndufa7,Ndufs1,Ndufa6,Ndufaf7,Ndufs8,Ndufa9,Ndufs6,Ndufb11,Ndufaf3,Ndufs3,Dmac2,Ndufb4,Ndufv1
1074	GOBP_MULTICELLULAR_ORGANISM_AGING	0.785451	1	-0.305818	-0.790752	4048	28	Trp63,Cryab,Ddc
1075	GOBP_RESPONSE_TO_SELENIUM_ION	0.224966	1	-0.596953	-1.23737	1165	10	Arg1,Selenov,Selenow,Sod2,Mien1,Alad,Maob
1076	GOBP_RESPONSE_TO_LEAD_ION	0.915837	1	-0.267109	-0.641904	4689	20	Qdpr,Sparc
1077	GOBP_REGULATION_OF_HYDROGEN_PEROXIDE_METABOLIC_PROCESS	0.251035	1	0.538155	1.20443	1212	14	Duoxa1,Rac2,Snca
1078	GOBP_MEMBRANE_INVAGINATION	0.359504	1	-0.352453	-1.05416	1826	62	Thbs1,Snx33,Rhog,Pparg,Xkr7,Sh3bp1,Snx18,Rab31,Megf10,Dock1,Alox15,Bin2,Xkr8,Appl2,Nckap1l,Snx9,Syt11,F2rl1,Arhgap12,C3,Rhobtb1,Gulp1,Clcn3,Rhoa
1079	GOBP_RESPONSE_TO_GAMMA_RADIATION	0.850401	1	-0.267341	-0.773396	4342	51	Egr1,Cryab,Cdkn1a,Chek2,Trp53,Dcun1d3,Map3k20,Tigar,Nox4,Bax,Xrcc2,Pml,Mdm2,Tspyl5,Yap1,Wrn,Lig4,Prkaa1,Hsf1
1080	GOBP_HISTONE_MONOUBIQUITINATION	0.642415	1	-0.337661	-0.879948	3319	29	Rybp-ps,Leo1,Dtx3l,Rnf168,Pcgf1,Ctr9
1081	GOBP_RESPONSE_TO_ACIDIC_PH	0.841143	1	-0.296203	-0.727858	4325	22	Pkd2l1,Slc38a3,Pck1,Sst,Asic3,Asic1,Slc9a1,Lgmn
1082	GOBP_HISTONE_H3_K36_METHYLATION	0.99146	1	-0.200564	-0.422571	5107	11	Prdm9,Smyd2,Nsd2,Setd3,Nsd1,Ash1l,Bcor,Setd5,Iws1,Setd2,Nsd3
1083	GOBP_REGULATION_OF_CELL_FATE_COMMITMENT	0.118459	1	-0.549812	-1.33832	608	21	Nkx6-2,Sostdc1,Tbx21,Bmp4,Sfrp2
1084	GOBP_CENTRIOLE_CENTRIOLE_COHESION	0.197227	1	0.563497	1.26115	952	14	Sgo1,Rttn,Cep44,Nin,Odf2
1085	GOBP_EXIT_FROM_MITOSIS	0.998642	1	-0.171357	-0.439435	5148	27	Anln,Sirt2,Cdc14a
1086	GOBP_POSITIVE_REGULATION_OF_HEART_RATE	0.855865	1	-0.293371	-0.714109	4399	21	Edn2,Avpr1a,Adm,Adrb1
1087	GOBP_MESENCHYMAL_CELL_PROLIFERATION	0.498443	1	-0.361338	-0.973284	2560	35	Sox9,Bmp4,Shh,Fgfr2,Gpc3,Shox2,Bmp7,Tgfbr2,Pdgfa,Vegfa,Wnt2,Wnt11,Osr1,Prrx1,Irs2,Ptn,Ihh
1088	GOBP_REGULATION_OF_MESENCHYMAL_CELL_PROLIFERATION	0.331071	1	-0.430998	-1.09825	1706	26	Sox9,Bmp4,Shh,Fgfr2,Shox2,Tgfbr2,Pdgfa,Vegfa,Wnt2,Wnt11,Prrx1,Irs2,Ptn,Ihh,Ctnnbip1
1089	GOBP_NEGATIVE_REGULATION_OF_PEPTIDASE_ACTIVITY	0.749476	1	-0.256887	-0.888692	3930	170	Timp1,Agt,Avp,Ngfr,Thbs1,Serpinb1a,Cryab,Itih3,Cstl1,Adora2a,Col6a3,Serpina9,Sfrp2,Gpc3,Ngf,Plaur,Rffl,Pcsk1n,Timp4,Serpinh1,Ifi207,Klf4
1090	GOBP_REGULATION_OF_SIGNALING_RECEPTOR_ACTIVITY	0.410691	1	-0.297986	-1.01824	2158	152	Arc,Prkcd,Calcr,Adra2b,Slc6a9,Nptx2,Hbegf,Pparg,Crh,Shisa6,Shisa8,Lynx1,Lilrb4a,Ly6g6d,Tafa4,Ace2,Tgfa,Cacng7,Shank3,Dkk2,Cacng2,Adra2c,Cacng5,Plau,Cav3,Dlgap3,Crhbp,Ppargc1a,Socs4,Adora1,Nefl,Tafa1,Itgb1,Adam17,Nog,Homer1,Egf,Cblb
1091	GOBP_REGULATION_OF_GASTRULATION	0.305222	1	-0.514581	-1.14871	1577	14	Otx2,Phldb1
1092	GOBP_PROTEASOMAL_PROTEIN_CATABOLIC_PROCESS	0.999817	1	-0.186286	-0.711162	5456	456	Ttc36,Rybp-ps,Trib1,Il33,Tbx21,Trim71,Shh,Plk3,Bub1b,Spsb4,Gna12,Hspa1a,Rffl,Fbxl12,Desi1,Fbxl8,Smad7,Trib2,Sirt2,Rhbdd1,Ube2d1,Trim72,Fbxo2,Dnajb2,Nupr1,Sdf2l1,Fbxl13,Dab2,Ube2u,Ecrg4,Cav1,Sh3rf2,Ubqln4,Fbxo17,Tmem67,Ubxn2a,Rcn3,Wwtr1,Siah2,Znrf1,F8a,Rnf5,Apoe,Map1a,Arrb1,Clu,Ube2h,Arntl,Socs4,Rnf122,Spsb2,Mtm1,Trim25,Cul5,Fbxo48,Spop,Lrrk2,Herpud1,Commd1,Rnf144a,Fbxl14,Nhlrc1,Fbxo33,Fbxl19,Ubql…
1093	GOBP_PROTEASOMAL_UBIQUITIN_INDEPENDENT_PROTEIN_CATABOLIC_PROCESS	0.16382	1	0.517565	1.28104	795	22	Psmb11,Psmb8,Psmb7,Psma3,Psma2,Psmb3,Psme4,Psma1,Psma4,Psma6,Enc1,Psmb1
1094	GOBP_REGULATION_OF_AUTOPHAGY	1	1	-0.115956	-0.428148	5318	309	Hspb1,Dapk2,Nod2,Plk3,Kdr,Fzd5,Tfeb,Bag3,Ifi207,Trp53inp2,Sirt2,Gfap,Trim12c,Trp53,Nupr1,Trim6,Trim5,Rragd,Ifi208,Ormdl3,Plekhf1,Ubqln4,Rnf152,Il10ra,Phf23,Rnf5,Trim8,Hmox1,Mapt,Stk11,Cisd2,Hspb8,Soga1,Tigar,Mtm1,Pip4k2a,Atg101,Fbxo7,Mcl1,Lrrk2,Ubqln1,Camkk2,Ralb,Tmem59,Dram2,Met,Pik3ca,Tmem39a,Ifi203,Npc1,Abl1,Poldip2,Ptpn22,Sting1,Optn,Usp36
1095	GOBP_NEGATIVE_REGULATION_OF_AUTOPHAGY	0.950603	1	-0.231452	-0.710227	4887	72	Sirt2,Trp53,Nupr1,Ubqln4,Il10ra,Phf23,Rnf5,Hmox1,Tigar,Mtm1,Mcl1,Lrrk2,Met,Pik3ca,Tmem39a,Npc1,Poldip2,Ptpn22,Usp36,Fez1,Golga2,Lepr,Pink1,Sec22b,Stat3,Smcr8,Rubcn
1096	GOBP_POSITIVE_REGULATION_OF_AUTOPHAGY	0.998266	1	-0.183443	-0.600188	5180	111	Nod2,Plk3,Kdr,Tfeb,Bag3,Trp53inp2,Trim12c,Trim6,Trim5,Ormdl3,Plekhf1,Rnf152,Trim8,Hmox1,Stk11,Hspb8,Pip4k2a,Fbxo7,Lrrk2,Camkk2,Ralb,Tmem59
1097	GOBP_REGULATION_OF_PHOSPHOLIPASE_ACTIVITY	0.0273299	0.734558	-0.481354	-1.45367	138	66	Nmur2,Ccn1,S1pr4,Lpar1,Arhgap6,Avpr1a,Fgfr2,Hpca,Fgfr3,Txk,Ptafr,Angptl3,Itk,Fgfr1
1098	GOBP_REGULATION_OF_CALCIUM_ION_TRANSPORT_INTO_CYTOSOL	0.500683	1	-0.315128	-0.975681	2563	77	Bdkrb1,Cd4,Calcr,Jph2,Trdn,Atp1a2,Aplnr,Cx3cl1,P2rx7,P2rx4,Casq2,Trpc3,Selenon,P2rx5,Cav1,Tmbim6,P2rx2,Hap1
1099	GOBP_NEGATIVE_REGULATION_OF_CALCIUM_ION_TRANSPORT_INTO_CYTOSOL	0.852096	1	-0.324299	-0.683269	4389	11	Trdn,Casq2,Tmbim6
1100	GOBP_POSITIVE_REGULATION_OF_CALCIUM_ION_TRANSPORT_INTO_CYTOSOL	0.251511	1	-0.406202	-1.14581	1289	44	Bdkrb1,Cd4,Calcr,Jph2,Trdn,Aplnr,Cx3cl1,P2rx7,P2rx4,Trpc3,P2rx5,Cav1,P2rx2,Hap1
1101	GOBP_REGULATION_OF_TRANSPOSITION	0.870313	1	0.29035	0.688531	4247	18	Spocd1,Tdrd9,Btbd18,Mov10
1102	GOBP_REGULATION_OF_PLATELET_ACTIVATION	0.0532224	0.923685	-0.54666	-1.43933	274	31	Prkcd,Prkcq,F11r,Tec,Cd9,Txk,Syk,Ceacam1,Apoe,Serpine2,Prkca,Pdgfa
1103	GOBP_NEGATIVE_REGULATION_OF_PLATELET_ACTIVATION	0.278266	1	-0.494827	-1.16449	1424	18	Prkcd,Cd9,Ceacam1,Apoe,Serpine2,Pdgfa
1104	GOBP_POSITIVE_REGULATION_OF_PHOSPHORUS_METABOLIC_PROCESS	0.00511509	0.353397	-0.313901	-1.25097	27	855	Ccn1,Ccl21b,Prlr,Fgf3,Ccr7,Insrr,Cldn3,Prkcd,Rspo1,Musk,Ret,Agt,Lif,Avp,Gadd45b,Egr1,Isl1,Prr5l,Gadd45g,Lpar1,Eno1b,Thbs1,Dusp6,Cd4,Prok2,Trf,Dusp5,Pde8a,Calcr,Gdf1,Thbs4,Adra2b,Erbb3,Cdkn1a,Sox9,Sphk1,Lilra5,Gdf11,Rarres2,Nod2,Igf2,Bmp4,Tdgf1,Map3k1,Zbtb20,Sfrp2,Fgfr2,Ppp1r16b,Ngf,Kdr,Ccl19-ps1,Trp73,Tek,Slc4a4,Apln,Gadd45a,Saa1,Ddr1,Sash1,Vav3,Plaur,Hbegf,Fzd5,Chrna3,Gdf10,Socs1,Crh,Traf4,Efna5…
1105	GOBP_NEGATIVE_REGULATION_OF_PHOSPHORUS_METABOLIC_PROCESS	0.117766	1	-0.295489	-1.12891	640	462	Dusp1,Prkcd,Ttc36,Agt,Prr5l,Ppp1r14a,Bdkrb1,Hspb1,Dusp6,Trib1,Dusp5,Spry4,Cdkn1a,Dusp4,Adora2a,Bmp4,Ppp1r1b,Sfrp2,Midn,Ppp1r16b,Ddit4,Camk2n1,Hpca,Gadd45a,Ccdc8,Hhex,Parva,Hexim1,Smad6,Socs1,Smad7,Spry1,Trib2,Bmp7,Pmepa1,Pfkfb1,Itprip,Myo1d,Ppp1r15a,Mlxipl,Sirt2,Insm1,Kat2b,Dbndd2,Inpp5f,Camk2n2,Swap70,Pard3,Lilrb4a,Trp53,Enpp1,Rgs3,Cdkn1b,Dusp16,Mapk8ip1,Nupr1,Inhba,Cadm4,Mical1,Mastl,Ppp1r35,Ma…
1106	GOBP_REGULATION_OF_CELL_CYCLE_PROCESS	0.999817	1	-0.200886	-0.788722	5471	677	Dusp1,Btg2,Rybp-ps,Lif,Adamts1,Gjc2,Zfp36l1,Cdkn1a,Sox9,Sphk1,Igf2,Bmp4,Six3,Nacc2,Plk3,Trp73,Anln,Bub1b,Gli1,Gadd45a,Zfp36l2,Kif23,Ccdc8,D7Ertd443e,Hspa1a,Rxfp3,Sox4,Stil,Gpr3,Fzd9,Bmp7,E2f8,Ccp110,Tex14,Cyp1a1,Plpp2,Ect2,Rrm2,Bora,Klf4,Chek2,Cep76,Mlxipl,Sirt2,Insm1,Kat2b,Ube2d1,Cenpj,Zfp385a,Rbbp8,Drd3,Pidd1,Trp53,Cdkn1b,Nedd1,Plk5,Ttl,Igf1,Fam107a,Ovol1,Mad2l2,Macroh2a1,Mn1,Kif13a,Cdc14a,Tgfa…
1107	GOBP_REGULATION_OF_CELLULAR_KETONE_METABOLIC_PROCESS	0.617423	1	-0.272032	-0.935379	3238	161	Avp,Egr1,Ghsr,Sox9,Oaz3,Avpr1a,Pdk4,Mid1ip1,Nr4a3,Elovl5,Slc45a3,Pparg,Etfbkmt,Prox1,Ptgs2,Rest,Mlxipl,Adm,Nr1h4,Abcd2,Pdp2,Cav1,Akt2,Bhmt,Akr1c18,Ceacam1,Ppargc1a,Slc7a11,Brca1,Pdp1,Appl2,Acadvl,Acadl,Oaz1,Acmsd,Sirt4,Bmp6,Ncor2,Irs1,Slc7a7,Oaz2,Irs2
1108	GOBP_REGULATION_OF_KETONE_BIOSYNTHETIC_PROCESS	0.427988	1	-0.444822	-1.0325	2201	17	Egr1,Rest,Adm,Akr1c18,Ppargc1a
1109	GOBP_REGULATION_OF_DOUBLE_STRAND_BREAK_REPAIR_VIA_HOMOLOGOUS_RECOMBINATION	0.998769	1	0.174376	0.495139	4866	44	Ooep,Parpbp,Fignl1,Spidr,Recql5,Mrnip,Shld1,Smchd1,Was,Wrap53
1110	GOBP_VASCULAR_ENDOTHELIAL_GROWTH_FACTOR_PRODUCTION	0.624094	1	0.332567	0.892439	3014	33	Tnf,Nodal,Il1a,Cyp1b1,Ccr2,Il6ra,Hpse,Il1b,Sulf1
1111	GOBP_POSITIVE_REGULATION_OF_VASCULAR_ENDOTHELIAL_GROWTH_FACTOR_PRODUCTION	0.924371	1	-0.260241	-0.656967	4778	25	Isl1,Atf4,Ptgs2
1112	GOBP_MIRNA_METABOLIC_PROCESS	0.996699	1	0.172194	0.448308	4830	28	Pnpt1,Tent2,Bcdin3d,Dicer1,Dis3l2,Drosha,Parn,Snd1,Tut4,Tent4b,Hras,Tarbp2,Ran
1113	GOBP_REGULATION_OF_LAMELLIPODIUM_ASSEMBLY	0.999591	1	0.138258	0.380116	4882	37	Frmd7,Rac2,Epha2,Was,Atp7a,Bin3,Arpc2
1114	GOBP_POSITIVE_REGULATION_OF_LAMELLIPODIUM_ASSEMBLY	0.997524	1	0.164566	0.42845	4834	28	Frmd7,Rac2,Atp7a,Arpc2,Mtor,Abi2,Nckap1,Actr3,Brk1,Hdac4,Clrn1,Rac1,Actr2,Twf2,Cyfip1,Auts2,Wasf2,Carmil2,Dnm2,Plce1,Mstn,Avil,Ocln,Wnt1,Pik3ca,Akirin1,Pik3r1,Fscn1
1115	GOBP_REGULATION_OF_ENDOTHELIAL_CELL_MIGRATION	0.188895	1	-0.33144	-1.13573	989	156	Agt,Hspb1,Thbs1,Dll4,Bmp4,Tdgf1,Kdr,Tek,Gadd45a,Sash1,Sparc,Pparg,Prox1,Fgf1,Ptgs2,Gpld1,Klf4,Sh3bp1,Prkd2,P2rx4,Glul,Stc1,Vegfc,Jup,Nr2e1,Srpx2,Fgfr1,Ets1,Mmrn2,Bmper,Wnt7a,Ceacam1,Hmox1,Apoe,Prcp,Cd40,Prkca,Anxa3,Adam17,Fgf16,Vegfa,Plpp3,Fgfbp1,Egf,Emp2
1116	GOBP_POSITIVE_REGULATION_OF_ENDOTHELIAL_CELL_MIGRATION	0.14379	1	-0.37407	-1.20608	748	100	Agt,Hspb1,Thbs1,Bmp4,Tdgf1,Kdr,Tek,Sash1,Sparc,Prox1,Fgf1,Ptgs2,Gpld1,Prkd2,P2rx4,Vegfc,Srpx2,Fgfr1,Ets1,Wnt7a,Hmox1,Cd40,Prkca,Anxa3,Adam17,Fgf16,Vegfa,Plpp3,Fgfbp1,Egf
1117	GOBP_POSTTRANSCRIPTIONAL_REGULATION_OF_GENE_EXPRESSION	1	1	-0.118454	-0.459632	5460	568	Btg2,Prkcd,H3c4,H4c17,Hspb1,Thbs1,Zfp36l1,Nanos3,Zar1l,Bmp4,Trim71,Mycn,Gdnf,Tent5a,Tob1,Zfp36l2,Hspa1a,Zfp36,Pparg,Atf4,Sox4,Mex3d,Piwil1,Dio2,Grb7,Gcnt2,Ppp1r15a,Barhl2,Carhsp1,Ptafr,Zfp385a,Rps6ka1,Trp53,Mif4gd,Exosc1,Tnfsf13,Dnd1,Cav1,Pou5f1,Samd4,Cacng7,H3f3a,Erbb2,Per1,Pura,Niban1,Akt2,Eif2ak2,Rbm4,Cd28,Prkca,Marf1,Rbm24,Trmt10c,Igfbp5,Axin2,Fxr2,Selenot,Nsun3
1118	GOBP_PROGRAMMED_CELL_DEATH_INVOLVED_IN_CELL_DEVELOPMENT	0.478557	1	0.47032	1.0012	2320	11	Cntf,Kitl,Il1a,Dnase1l3
1119	GOBP_POSITIVE_REGULATION_OF_GENE_EXPRESSION	0.102059	1	-0.27628	-1.10455	559	894	H2-Bl,Fgf3,Ccr7,Hmga1b,Cldn3,Nkx2-1,Musk,Agt,Avp,Egr1,Plp1,H2-Q7,Isl1,Eno1b,Ly96,Hspb1,Thbs1,Cd4,Calcr,Gjc2,H2-Q2,Mapk13,Dll4,Erbb3,Ido1,Sox9,H2-T-ps,Padi2,Mbp,Prkcq,Sphk1,Lilra5,Atad2,Il33,Nod2,Tbx21,Cldn5,Bmp4,Cd274,Mycn,Gdnf,Ngf,Ccl19-ps1,Camk2n1,Tent5a,Tob1,Card11,Saa1,Nwd1,Cited1,Acta2,Hspa1a,Nr4a3,Fzd5,Zfp36,Pparg,Crh,H2-Q1,Atf4,Lef1,Itgax,Sox4,Slc2a10,Cited2,Nat8f1,Bmp7,Fgf1,Ptgs2,Pou3f3,H…
1120	GOBP_NEGATIVE_REGULATION_OF_GENE_EXPRESSION	1	1	-0.192829	-0.776358	5557	999	Btg2,Ccr7,Hmga1b,Rpl17-ps8,Cldn3,Prkcd,H3c4,H4c17,H2ac19,Prr5l,Tmem98,Ghsr,Hspb1,Tiparp,Thbs1,Serpinb1a,Dll4,Zfp36l1,Ido1,Cdkn1a,Klf2,Lilra5,Nanos3,Atad2,Il33,Nod2,Tbx21,Zar1l,Cldn5,Bmp4,Trim71,Cd274,Mycn,Arg2,Sfrp2,Foxj1,Gdnf,Kdr,Nlrc5,Tent5a,Tob1,Apln,Zfp36l2,Hspa1a,Zfp36,Erbin,Pparg,Crh,Atf4,Otud7b,Ndrg2,Smad7,Lef1,Apod,Slc2a10,Mex3d,Cx3cl1,Cited2,Trib2,Piwil1,Pou3f2,Grb7,Rest,Klf4,Rnf135,Creb…
1121	GOBP_REGULATION_OF_EPITHELIAL_CELL_MIGRATION	0.388752	1	-0.288243	-1.02387	2052	211	Agt,Hspb1,Thbs1,Dll4,Sox9,Dock5,Bmp4,Tdgf1,Kdr,Tek,Gadd45a,Glipr2,Sash1,Sparc,Hbegf,Pparg,Prox1,Fgf1,Ptgs2,Gpld1,Klf4,Sh3bp1,Prkd2,P2rx4,Glul,Stc1,Vegfc,Jup,Nr2e1,Srpx2,Fgfr1,Ets1,Mmrn2,Ccr6,Bmper,Dock1,Wnt7a,Ceacam1,Hmox1,Enpp2,Apoe,Prcp,Tgfb2,Cd40,Prkca,Anxa3,Map4k4,Tgfbr2,Adam17,Fgf16,Vegfa,Arf6,Plpp3,Fgfbp1,Egf,Emp2,Epb41l5
1122	GOBP_NEGATIVE_REGULATION_OF_EPITHELIAL_CELL_MIGRATION	0.992886	1	0.19895	0.601523	4884	62	Tnf,Eppk1,Dcn,Ptprr,Pbld1,Adamts9,Map2k5,Pten,Atp2b4,Agtr2,Rgcc,Mecp2,Spred1,Tbxa2r
1123	GOBP_POSITIVE_REGULATION_OF_EPITHELIAL_CELL_MIGRATION	0.147296	1	-0.349838	-1.17984	767	138	Agt,Hspb1,Thbs1,Sox9,Dock5,Bmp4,Tdgf1,Kdr,Tek,Glipr2,Sash1,Sparc,Hbegf,Prox1,Fgf1,Ptgs2,Gpld1,Prkd2,P2rx4,Vegfc,Srpx2,Fgfr1,Ets1,Ccr6,Dock1,Wnt7a,Hmox1,Enpp2,Tgfb2,Cd40,Prkca,Anxa3,Map4k4,Tgfbr2,Adam17,Fgf16,Vegfa,Arf6,Plpp3,Fgfbp1,Egf,Epb41l5
1124	GOBP_REGULATION_OF_MITOCHONDRIAL_FUSION	0.992279	1	-0.194687	-0.419915	5140	12	Vat1
1125	GOBP_POSITIVE_REGULATION_OF_ORGANELLE_ORGANIZATION	0.996891	1	-0.20769	-0.802927	5450	538	Ccl21b,Trp63,Ccr7,Lif,Isl1,Lpar1,Magel2,Cdc42ep1,Dnai3,Cideb,Prkcq,Mns1,Sphk1,Igf2,Sdc1,Prdm12,Kdr,Trp73,Tek,Myoc,Ank1,Cltrn,Hspa1a,Plaur,Tet1,Saxo1,Prox1,Arhgef10,Ccl27b,Cx3cl1,Ccp110,Cdc42ep2,P2rx7,Zbtb7b,Nphs1,Kif5b,Sirt2,Prkd2,Cenpj,Fermt2,Swap70,Setdb2,Drd3,Trp53,Sorbs3,Igf1,Doc2b,Mcu,Macroh2a1,Tgfa,Espl1,Arpc4,Alox15,Hcls1,Myb,Akt2,Fscn1,Cdc42ep4,Cav3,Hap1,Rhoc,Arrb1,Mapt,Cd28,Limch1,Pkib,P…
1126	GOBP_NEGATIVE_REGULATION_OF_ORGANELLE_ORGANIZATION	0.202639	1	-0.297328	-1.09726	1074	308	Dusp1,Prkcd,Lif,Avp,Dnai3,Arhgap6,Bmp4,Myoc,Bub1b,Mid1ip1,Hspa1a,Tet1,F11r,Plekhh2,Vat1,Fzd9,Bmp7,Fkbp4,Ccp110,Tex14,Kat2b,Swap70,Map6d1,Trp53,Nupr1,Igf1,Mad2l2,Cgnl1,Spdl1,Espl1,Shank3,H3f3a,Arap1,Tmem67,Kank1,Phf23,Cdh5,Rad1,Cav3,Pik3r1,Mapt,Clu,Triobp,Ppargc1a,Cep97,Lmod3,Brca1,Pif1,Tigar,Mtm1,Map4,Eps8,Rdx,Lrrk2,Tinf2,Tubb4a,Met,Tmem14a,Pik3ca,Tmem39a,Lima1,Pfn1,Gen1,Xrcc3,Cenpf,Cdc20,Ghitm,S…
1127	GOBP_REGULATION_OF_PLATELET_DERIVED_GROWTH_FACTOR_RECEPTOR_SIGNALING_PATHWAY	0.991247	1	-0.196837	-0.479131	5095	21	Apod,Slc9a3r1,Cblb,Lrp1,F3,Hip1,Ptgir,Hip1r
1128	GOBP_NEGATIVE_REGULATION_OF_PLATELET_DERIVED_GROWTH_FACTOR_RECEPTOR_SIGNALING_PATHWAY	0.967003	1	-0.240997	-0.50776	4981	11	Apod,Slc9a3r1,Lrp1,Ptgir
1129	GOBP_CELL_COMMUNICATION_BY_ELECTRICAL_COUPLING	0.438104	1	-0.40256	-1.01624	2264	25	Gjc2,Trdn,Atp1b2,Atp1a2,Casq2,Cav1,Gja5,Gjb6
1130	GOBP_NEGATIVE_REGULATION_OF_MUSCLE_CELL_APOPTOTIC_PROCESS	0.597131	1	-0.348083	-0.911038	3079	30	Sfrp2,Bag3,Bmp7,Nupr1,Igf1,Mdk,Hmox1,Hspb6,Cflar,Sirt4
1131	GOBP_MUSCLE_CELL_APOPTOTIC_PROCESS	0.500891	1	-0.332501	-0.972502	2528	55	Sfrp2,Pparg,Atf4,Bag3,Bmp7,Trp53,Nupr1,Igf1,Mdk,Hmox1,Arrb1,Hspb6,Tigar,Sod2,Cflar,Capn2,Sirt4
1132	GOBP_STRIATED_MUSCLE_CELL_APOPTOTIC_PROCESS	0.622696	1	-0.346226	-0.895236	3209	28	Sfrp2,Bag3,Bmp7,Trp53,Nupr1,Mdk,Hspb6,Tigar,Cflar,Capn2,Sirt4
1133	GOBP_POSITIVE_REGULATION_OF_MUSCLE_CELL_APOPTOTIC_PROCESS	0.669596	1	-0.35633	-0.856317	3428	20	Pparg,Atf4,Trp53,Arrb1,Tigar,Sod2,Capn2
1134	GOBP_NEGATIVE_REGULATION_OF_STRIATED_MUSCLE_CELL_APOPTOTIC_PROCESS	0.494825	1	-0.416951	-0.981226	2533	18	Sfrp2,Bag3,Bmp7,Nupr1,Mdk,Hspb6,Cflar,Sirt4
1135	GOBP_EPITHELIAL_STRUCTURE_MAINTENANCE	0.9078	1	0.26584	0.657991	4410	22	Muc2,Muc13,Pbld1
1136	GOBP_REGULATION_OF_CELLULAR_CARBOHYDRATE_METABOLIC_PROCESS	0.958719	1	-0.224794	-0.748594	4969	127	Igf2,Midn,Ddit4,Pdk4,Slc45a3,Pfkfb1,Ppp1r3c,Gpld1,Kat2b,Ptafr,Trp53,Enpp1,Gck,Nupr1,Esrrb,Igf1,Gpt,Clk2,Akt2,Dyrk2,Pgp,Ppargc1a,Rorc,Soga1,Tigar
1137	GOBP_POSITIVE_REGULATION_OF_CELLULAR_CARBOHYDRATE_METABOLIC_PROCESS	0.424337	1	-0.359582	-1.0192	2175	45	Igf2,Slc45a3,Gpld1,Kat2b,Ptafr,Gck,Esrrb,Igf1,Gpt,Akt2,Dyrk2,Ppargc1a
1138	GOBP_REGULATION_OF_COLLAGEN_METABOLIC_PROCESS	0.88333	1	-0.268169	-0.730031	4519	37	Bmp4,Cbx8,Pparg,Creb3l1,Myb,Nppc,Itgb1,Ucn,Pdgfrb,Errfi1,Mfap4,Ciita
1139	GOBP_NEGATIVE_REGULATION_OF_COLLAGEN_METABOLIC_PROCESS	0.284198	1	-0.569213	-1.17987	1472	10	Pparg,Nppc,Errfi1,Ciita,Il6,Cst3,Got1,Rap1a
1140	GOBP_POSITIVE_REGULATION_OF_COLLAGEN_METABOLIC_PROCESS	0.986594	1	-0.207356	-0.518026	5077	24	Bmp4,Cbx8,Creb3l1,Myb
1141	GOBP_REGULATION_OF_EXTRACELLULAR_MATRIX_DISASSEMBLY	0.340599	1	-0.484983	-1.10844	1749	16	Ddr1,Dpp4,Ets1,Fscn1,Ddr2,Lrp1,Pdpn,Il6,Cst3
1142	GOBP_REGULATION_OF_EPITHELIAL_TO_MESENCHYMAL_TRANSITION	0.073166	1	-0.414323	-1.30346	375	86	Nkx2-1,Isl1,Tcf7l2,Bmp4,Phldb1,Sfrp2,Glipr2,Smad7,Lef1,Spry1,Bmp7,Gcnt2,Fermt2,Dab2,Mad2l2,Mdk,Wwtr1,Jag1,Tgfb2,Axin2,Tgfbr2,Trim62,Epha3,Nog,Spry2,Hpn
1143	GOBP_POSITIVE_REGULATION_OF_EPITHELIAL_TO_MESENCHYMAL_TRANSITION	0.214258	1	-0.413474	-1.17798	1093	47	Isl1,Tcf7l2,Bmp4,Glipr2,Lef1,Bmp7,Gcnt2,Fermt2,Dab2,Mdk,Wwtr1,Jag1,Tgfb2,Axin2,Tgfbr2
1144	GOBP_NEGATIVE_REGULATION_OF_EPITHELIAL_TO_MESENCHYMAL_TRANSITION	0.162078	1	-0.481132	-1.25927	835	30	Nkx2-1,Sfrp2,Smad7,Spry1,Mad2l2,Tgfb2,Trim62,Nog,Spry2,Hpn,Dact3
1145	GOBP_POSITIVE_REGULATION_OF_CELL_DEVELOPMENT	0.0030424	0.244451	-0.392828	-1.42686	15	263	Egr2,Ret,Lif,Ngfr,Nkx6-2,Mag,Trib1,Gjc2,Aspa,Nkx2-2,Dock5,Cldn5,Bmp4,Shh,Sox8,Olig2,Ngf,Trp73,Myoc,Plxnb3,Mpl,Crabp2,Sox10,Rnd2,F11r,Pparg,Smad7,Shox2,Cx3cl1,Ntn1,Sirt2,Fermt2,Dmrta2,Sema7a,Vegfc,Rassf10,Cx3cr1,Mme,Lpar3,S1pr2,Drd2,Spint1,Shank3,Rab21,Dock1,Pde3a,Mdk,Myb,Cdh5,Lims2,Ttbk1,Hap1,Myf5,Mapt,Stk11,Prkch,Triobp,Serpine2,Nefl,Lmod3,Srf,Epha4,Zfp365
1146	GOBP_NEGATIVE_REGULATION_OF_CELL_DEVELOPMENT	0.370731	1	-0.3023	-1.03588	1942	156	Ngfr,Nkx6-2,Mag,Tmem98,Spry4,Tbx6,Rflnb,Mcf2,Sox10,Daam2,Efna5,Pthlh,Sema6a,Bmp7,Rest,Ntn1,Sirt2,Drd3,Trp53,Sema7a,Igf1,Gpr37l1,Nr2e1,Sema6d,Sema4c,Cers2,Dynlt1c,Dynlt1a,Kank1,Wnt7a,Nppc,Cav3,Fstl4,Sema3f,Rnf6,Ednrb,S1pr3,Appl2,Nog,Postn,Vegfa,Dcc
1147	GOBP_PROTEIN_KINASE_A_SIGNALING	0.475184	1	-0.37788	-0.989026	2450	30	Gal,Calcr,Akap5,Rab13,Akap12,Ezr,Rdx,Lrrk2
1148	GOBP_REGULATION_OF_PROTEIN_KINASE_A_SIGNALING	0.934193	1	-0.25804	-0.620112	4783	20	Calcr,Akap5,Akap12
1149	GOBP_REGULATION_OF_MACROPHAGE_DERIVED_FOAM_CELL_DIFFERENTIATION	0.280838	1	-0.447557	-1.14044	1447	26	Agt,Pparg,Alox8,Nfkbia,Prkch,Abca1,Itgav,Agtr1a,Itgb3,Abcg1,Lpl,Msr1,Nr1h2,Pla2g5,Il18,Ppara
1150	GOBP_POSITIVE_REGULATION_OF_MACROPHAGE_DERIVED_FOAM_CELL_DIFFERENTIATION	0.509342	1	-0.425599	-0.97272	2616	16	Agt,Alox8,Prkch
1151	GOBP_NEGATIVE_REGULATION_OF_MACROPHAGE_DERIVED_FOAM_CELL_DIFFERENTIATION	0.317384	1	-0.553591	-1.14749	1644	10	Pparg,Nfkbia,Abca1,Itgav,Itgb3,Abcg1,Nr1h2,Ppara
1152	GOBP_REGULATION_OF_CGMP_MEDIATED_SIGNALING	0.231229	1	-0.569866	-1.22913	1197	12	Thbs1,Pde10a,Nppc,Npr1,Pde11a,Pdzd3
1153	GOBP_REGULATION_OF_PLASMINOGEN_ACTIVATION	0.430368	1	-0.462681	-1.03285	2224	14	Eno1b,Thbs1
1154	GOBP_REGULATION_OF_MACROPHAGE_CHEMOTAXIS	0.805518	1	-0.30675	-0.766336	4145	24	Thbs1,Rarres2,Mtus1,Mdk,Ddt,Akirin1
1155	GOBP_POSITIVE_REGULATION_OF_MACROPHAGE_CHEMOTAXIS	0.834275	1	-0.318227	-0.717737	4283	15	Thbs1,Rarres2
1156	GOBP_FIBROBLAST_MIGRATION	0.526388	1	-0.342172	-0.956124	2702	42	Prr5l,Thbs1,Gna12,Rffl,Akap12,Wdpcp,Sdc4,Itgb1,Appl2,Ddr2,Mta2,Pml,Itgb1bp1,Pak3
1157	GOBP_REGULATION_OF_FIBROBLAST_MIGRATION	0.168246	1	-0.46632	-1.24421	869	33	Prr5l,Thbs1,Gna12,Rffl,Akap12,Wdpcp,Sdc4,Itgb1,Appl2,Ddr2
1158	GOBP_POSITIVE_REGULATION_OF_FIBROBLAST_MIGRATION	0.308511	1	-0.51288	-1.14491	1594	14	Thbs1,Akap12,Itgb1,Ddr2,Pak3,Prkce
1159	GOBP_POSITIVE_REGULATION_OF_SODIUM_ION_TRANSPORT	0.512304	1	-0.36286	-0.962691	2643	32	Scn4b,Scn5a,Atp1b2,Fxyd1,Wnk4,Kif5b,Scn1b,Ahcyl1
1160	GOBP_NEGATIVE_REGULATION_OF_SODIUM_ION_TRANSPORT	0.54033	1	-0.409297	-0.950044	2779	17	Atp1a2,Wnk4,Drd3,Slc9a3r1,Serpine2,Commd1,Osr1,Wnk1
1161	GOBP_REGULATION_OF_CELL_MORPHOGENESIS_INVOLVED_IN_DIFFERENTIATION	0.817225	1	-0.262223	-0.82328	4193	85	Spry4,Dock5,Myoc,Mpl,Efna5,Fermt2,Rab21,Dock1,Kank1,Mdk,Lims2,Triobp,Epha4,Postn,Dbn1,Abl1,Pdpn,Itgb1bp1,Pak3,Calr,Nedd9,Prex1,Cul7,Tesk1,Ap1ar,Rcc2,Dbnl,Lrp8,Dhx36,S100a10,Caprin2,Caprin1,Fbxw8,Opa1,Dnm2,Actn4,Crkl
1162	GOBP_POSITIVE_REGULATION_OF_CELL_MORPHOGENESIS_INVOLVED_IN_DIFFERENTIATION	0.968713	1	-0.222789	-0.680144	4953	70	Dock5,Myoc,Mpl,Fermt2,Rab21,Dock1,Mdk,Lims2,Triobp,Epha4,Dbn1,Abl1,Pak3,Calr,Nedd9,Prex1,Cul7,Tesk1,Dbnl,Lrp8,Dhx36,S100a10,Caprin2,Caprin1,Fbxw8,Opa1,Dnm2,Crkl
1163	GOBP_NEGATIVE_REGULATION_OF_CELL_MORPHOGENESIS_INVOLVED_IN_DIFFERENTIATION	0.588599	1	-0.416363	-0.913439	3045	13	Spry4,Efna5,Kank1,Postn,Itgb1bp1,Ap1ar,Rcc2
1164	GOBP_REGULATION_OF_PEPTIDYL_THREONINE_PHOSPHORYLATION	0.0909619	1	-0.487859	-1.34593	469	39	Ttc36,Sphk1,Ddit4,Smad7,Bmp7,Sirt2,Pard3,Trim6,Cadm4,S1pr2
1165	GOBP_POSITIVE_REGULATION_OF_PEPTIDYL_THREONINE_PHOSPHORYLATION	0.791309	1	-0.311962	-0.773728	4060	23	Sphk1,Bmp7,Trim6,S1pr2
1166	GOBP_NEGATIVE_REGULATION_OF_PEPTIDYL_THREONINE_PHOSPHORYLATION	0.0449591	0.885597	-0.654322	-1.49547	230	16	Ttc36,Ddit4,Smad7,Sirt2,Pard3,Cadm4
1167	GOBP_REGULATION_OF_TUMOR_NECROSIS_FACTOR_MEDIATED_SIGNALING_PATHWAY	0.666261	1	0.300828	0.886351	3287	53	Tnf,Gstp2,Ccdc3,Prkn,Traip,Birc3,Rnf31,Casp1
1168	GOBP_NEGATIVE_REGULATION_OF_TUMOR_NECROSIS_FACTOR_MEDIATED_SIGNALING_PATHWAY	0.35114	1	0.482731	1.10033	1708	15	Gstp2,Ccdc3,Traip
1169	GOBP_REGULATION_OF_CELL_SUBSTRATE_ADHESION	0.46502	1	-0.28074	-0.994023	2465	203	Ccn1,Ccl21b,Ccr7,Thbs1,Spry4,Arhgap6,Onecut2,Dock5,Kdr,Tek,Myoc,Egfl6,Ddr1,Npnt,Efna5,Apod,Cx3cl1,Gcnt2,Fermt2,Jup,Plg,Fam107a,Dock1,Kank1,Mdk,Plau,Alox15,Lims2,Jag1,Pik3r1,Myf5,Onecut1,Triobp,Limch1,Rell2,Map4k4,Arl2,Wdpcp,Sdc4,Itga6,Ccl28,Epha3,Postn,Vegfa,Mmp14,Utrn,Emp2,Gpm6b,Epb41l5
1170	GOBP_POSITIVE_REGULATION_OF_CELL_SUBSTRATE_ADHESION	0.60695	1	-0.284309	-0.933529	3143	115	Ccn1,Ccl21b,Ccr7,Dock5,Kdr,Tek,Myoc,Egfl6,Npnt,Cx3cl1,Fermt2,Jup,Dock1,Mdk,Alox15,Lims2,Triobp,Rell2,Map4k4,Arl2,Sdc4,Itga6,Ccl28,Vegfa,Utrn,Emp2,Epb41l5
1171	GOBP_NEGATIVE_REGULATION_OF_CELL_SUBSTRATE_ADHESION	0.447941	1	-0.339474	-1.00445	2262	59	Thbs1,Spry4,Arhgap6,Myoc,Efna5,Apod,Cx3cl1,Gcnt2,Plg,Fam107a,Kank1,Jag1,Pik3r1,Map4k4,Postn,Mmp14,Lrp1,Notch1,Wnt1,Itgb1bp1,Rhoa,Ptpro,Phldb2,Dusp22,Coro2b,Ap1ar,Rcc2
1172	GOBP_REGULATION_OF_HORMONE_LEVELS	0.100797	1	-0.304242	-1.15203	543	414	Glp1r,Gal,Ttr,Agt,Lif,Egr1,Isl1,Sytl4,Ghsr,Cckar,Tiparp,Aldh1a1,Hsd17b1,Rpe65,Ano1,Tcf7l2,Ddo,Shh,Sox8,Lhb,Midn,Ngf,Pim3,Camk2n1,Apln,Crabp2,Cltrn,Gcnt4,Tfap2b,Pcsk1n,Crh,Galr1,Efna5,Sox4,Il11,Dio2,Cyp1a1,Klk6,Ghr,Exoc3l,Klf7,Cacna2d2,Rest,Gpld1,Vgf,Slc8b1,Kif5b,Cyp26a1,Arl2bp,Cd38,Baiap3,Adm,Gck,Cplx1,Dpp4,Inhba,Rdh5,Nkx3-1,Nr1h4,Stx4a,Ece2,Slc16a10,Doc2b,Aldh1a2,Hadh,Lrat,Mcu,Ace2,Mme,Adcy5,Drd…
1173	GOBP_T_CELL_CHEMOTAXIS	0.179676	1	0.520034	1.2614	876	20	Ccl21a,Gm13306,Ccl5,Ccr2
1174	GOBP_REGULATION_OF_T_CELL_CHEMOTAXIS	0.179222	1	0.572735	1.28182	865	14	Ccl21a,Gm13306,Ccl5,Ccr2
1175	GOBP_REGULATION_OF_MITOCHONDRION_ORGANIZATION	0.57328	1	-0.279804	-0.948575	3007	143	Trp63,Avp,Cideb,Kdr,Trp73,Hspa1a,Inf2,Plaur,Fzd5,Vat1,Fzd9,Trp53,Igf1,Mcu,Mapt,Clu,Ppargc1a,Prmt6,Tigar,Chchd10,Moap1,Fbxo7,Lrrk2,Camkk2,Ddhd1,Tmem14a,Bax,Fis1,Sqstm1,Usp36,Ghitm,Bok,Rhot1,Rhot2,Mul1,Srebf1,Bcl2l11,Plscr3,Hip1r,Casp8,Golph3,Bbc3
1176	GOBP_POSITIVE_REGULATION_OF_MITOCHONDRION_ORGANIZATION	0.925113	1	-0.239908	-0.744001	4718	78	Trp63,Cideb,Kdr,Trp73,Plaur,Trp53,Mcu,Ppargc1a,Chchd10,Moap1,Fbxo7,Camkk2,Ddhd1,Bax,Fis1,Bok,Mul1,Bcl2l11,Hip1r,Casp8,Bbc3
1177	GOBP_NEGATIVE_REGULATION_OF_MITOCHONDRION_ORGANIZATION	0.405537	1	-0.366043	-1.03253	2079	44	Avp,Hspa1a,Vat1,Fzd9,Trp53,Igf1,Mapt,Clu,Ppargc1a,Tigar
1178	GOBP_NEGATIVE_REGULATION_OF_CENTROSOME_DUPLICATION	0.811426	1	-0.335378	-0.72337	4203	12	Kat2b,Tmem67,Brca1,Trim37
1179	GOBP_REGULATION_OF_GLUCOSE_TRANSMEMBRANE_TRANSPORT	0.986144	1	-0.209313	-0.619323	4981	59	Ostn,Gpc3,Nr4a3,Rhoq,Enpp1,Igf1,Akt2,Pik3r1,Appl2,Rps6kb1,Irs1,Ptpn11,C3,Irs2,Hk2,Ocln,Grb10
1180	GOBP_POSITIVE_REGULATION_OF_GLUCOSE_TRANSMEMBRANE_TRANSPORT	0.637512	1	-0.332091	-0.889825	3279	34	Gpc3,Nr4a3,Rhoq,Igf1,Akt2,Pik3r1,Irs1,Ptpn11,C3,Irs2,Ocln
1181	GOBP_NEGATIVE_REGULATION_OF_GLUCOSE_TRANSMEMBRANE_TRANSPORT	0.741661	1	0.354952	0.781586	3579	13	Tnf,Il1b
1182	GOBP_REGULATION_OF_MYOTUBE_DIFFERENTIATION	0.8944	1	-0.267034	-0.708457	4615	32	Smyd1,Shox2,Trim72,Cav3,Myf5,Rbm24,Lmod3,Mmp14,Bdnf
1183	GOBP_POSITIVE_REGULATION_OF_MYOTUBE_DIFFERENTIATION	0.420799	1	-0.5097	-1.05651	2180	10	Smyd1,Cav3,Rbm24,Mmp14
1184	GOBP_NEGATIVE_REGULATION_OF_MYOTUBE_DIFFERENTIATION	0.661031	1	0.395737	0.842429	3205	11	Ccn3,Myocd,Bhlha15
1185	GOBP_TELOMERE_MAINTENANCE_VIA_TELOMERE_LENGTHENING	0.997752	1	0.187964	0.580417	4882	71	Mapk3,Cct4,Tnks1bp1,Mapk1,Nhp2,Cct5,Pnkp,Mapkapk5,Wrap53,Slx4,Rad50,Dclre1b,Telo2,Map3k4,Aurkb,Parn,Pot1a,Smg6,Rtel1,Ercc4,Tcp1,Parp1,Atr,Tert,Tnks,Tent4b,Ptges3
1186	GOBP_REGULATION_OF_KERATINOCYTE_PROLIFERATION	0.359133	1	-0.411321	-1.07191	1855	29	Trp63,Zfp36l1,Fgfr2,Snai2,Zfp36
1187	GOBP_POSITIVE_REGULATION_OF_KERATINOCYTE_PROLIFERATION	0.435171	1	-0.493315	-1.03937	2241	11	Trp63
1188	GOBP_NEGATIVE_REGULATION_OF_KERATINOCYTE_PROLIFERATION	0.857291	1	0.313291	0.677745	4132	12	Eppk1,Intu,Ptprk
1189	GOBP_RETINA_LAYER_FORMATION	0.984573	1	-0.209292	-0.502962	5041	20	Tfap2b,Hipk2,Prom1,Tfap2a,Hipk1,Rs1,Dscam,Fjx1,Topors,Tspan12,Megf11,Igfn1
1190	GOBP_REGULATION_OF_CHROMATIN_ASSEMBLY	0.504589	1	-0.413877	-0.973991	2583	18	Tet1,Setdb2,Spty2d1
1191	GOBP_POSITIVE_REGULATION_OF_PATHWAY_RESTRICTED_SMAD_PROTEIN_PHOSPHORYLATION	0.6124	1	-0.321936	-0.908116	3140	44	Gdf1,Gdf11,Bmp4,Gdf10,Bmp7,Inhba,Dab2,Lefty2
1192	GOBP_REGULATION_OF_TRIGLYCERIDE_BIOSYNTHETIC_PROCESS	0.717979	1	-0.351729	-0.816421	3693	17	Gpld1,Fitm2,Ctdnep1,Thrsp,C3,Srebf1
1193	GOBP_POSITIVE_REGULATION_OF_TRIGLYCERIDE_BIOSYNTHETIC_PROCESS	0.975652	1	-0.22307	-0.489383	5048	13	Gpld1,Ctdnep1,Srebf1
1194	GOBP_REGULATION_OF_CHOLESTEROL_EFFLUX	0.753637	1	-0.313685	-0.811094	3884	28	Shh,Pltp,Ptch1,Cav1,Nfkbia,Apoe,Abca1,Abca2,Egf,Lrp1
1195	GOBP_POSITIVE_REGULATION_OF_CHOLESTEROL_EFFLUX	0.923786	1	0.25935	0.629082	4508	20	Pon1,Apoa1,Abca7,Gps2,Nr1h3,Abca8b
1196	GOBP_LIPID_LOCALIZATION	0.951816	1	-0.223352	-0.847643	5135	425	Nmur2,Slc10a4,Gal,Prkcd,Agt,Avp,Apold1,Thbs1,Adora2a,Avpr1a,Gltp,Shh,Pla2g4f,Slc25a13,Kcnj10,Slc12a2,Mid1ip1,Ano7,Atp1a2,Pparg,Crh,Galr1,Disp3,Apod,Xkr7,Ttpa,Pltp,Oxt,P2rx7,Slc25a18,Slc1a6,Drd3,Lipc,Enpp1,P2rx4,Angptl3,Cplx1,Proca1,Syk,Inhba,Nkx3-1,Nr1h4,Abcd2,Slc10a5,Stard6,Ano3,Lrat,Ptch1,Aqp9,Esyt3,Cav1,Lcat,Drd2,Lrrc8c,Nfkbia,Stard3,Myb,Akt2,Slco1c1,Ceacam1,Cftr,Apoe,Cds1,Acsl3,Clu,Gm2a,Slc38…
1197	GOBP_CHOLESTEROL_STORAGE	0.754345	1	-0.335048	-0.788481	3862	18	Pparg,Abca1,Abcg1,Ttc39b,Lpl,Msr1,Nr1h2,Stard4,Ppara
1198	GOBP_REGULATION_OF_CARDIAC_MUSCLE_CONTRACTION_BY_REGULATION_OF_THE_RELEASE_OF_SEQUESTERED_CALCIUM_ION	0.945929	1	0.252988	0.557067	4565	13	Camk2d,Fkbp1b,Slc8a1,Ryr2
1199	GOBP_REGULATION_OF_CARDIAC_MUSCLE_CONTRACTION_BY_CALCIUM_ION_SIGNALING	0.987853	1	0.198867	0.465642	4797	17	Camk2d,Fkbp1b,Slc8a1,Ryr2
1200	GOBP_REGULATION_OF_LIPID_STORAGE	0.955203	1	0.229698	0.665418	4690	48	Tnf,Acacb,Plin5,Cd36,Fitm1,Pla2g10,Mest
1201	GOBP_POSITIVE_REGULATION_OF_LIPID_STORAGE	0.98517	1	0.207456	0.522566	4782	24	Acacb,Plin5,Cd36,Fitm1,Pla2g10,Cidea,Osbpl11,Ehd1,Nfkb1,Asxl2,Vstm2a,Scarb1,Srebf2,Apob,Hilpda,Nr1h2,Msr1,Lpl,Plin2,Zc3h12a,C3,Ikbke,Plin3,Fitm2
1202	GOBP_NEGATIVE_REGULATION_OF_LIPID_STORAGE	0.448198	1	0.420112	1.00755	2188	19	Tnf,Nr1h3,Ptpn2,Ces1d
1203	GOBP_REGULATION_OF_SEQUESTERING_OF_TRIGLYCERIDE	0.853333	1	-0.311092	-0.68249	4415	13	Pparg,Fitm2,Plin3,Abhd5,Plin2,Lpl,Ppara
1204	GOBP_POSITIVE_REGULATION_OF_STEROID_BIOSYNTHETIC_PROCESS	0.54553	1	0.418872	0.937464	2635	14	Tnf,Nr1d1,Wnt4
1205	GOBP_REGULATION_OF_GLUCOSE_METABOLIC_PROCESS	0.809129	1	-0.25947	-0.839863	4200	103	Igf2,Midn,Pdk4,Slc45a3,Pfkfb1,Ppp1r3c,Gpld1,Kat2b,Trp53,Enpp1,Gck,Esrrb,Igf1,Gpt,Clk2,Akt2,Dyrk2,Pgp,Ppargc1a,Rorc,Soga1,Tigar,Ppp1r3a,Sdhaf3,Rora,Igfbp4
1206	GOBP_POSITIVE_REGULATION_OF_GLUCOSE_METABOLIC_PROCESS	0.0385584	0.843695	-0.557451	-1.47895	198	32	Igf2,Slc45a3,Gpld1,Kat2b,Gck,Esrrb,Igf1,Gpt,Akt2,Dyrk2,Ppargc1a
1207	GOBP_REGULATION_OF_INOSITOL_PHOSPHATE_BIOSYNTHETIC_PROCESS	0.521109	1	0.427957	0.957798	2517	14	Ntsr1,Mas1,Snca,Lhcgr,Cd244a,Ptk2b,Gper1
1208	GOBP_REGULATION_OF_PHOSPHATASE_ACTIVITY	0.999618	1	-0.179866	-0.615896	5239	155	Ppp1r14a,Ppp1r1b,Ppp1r16b,Ccdc8,Rcan2,Gpld1,Myo1d,Ppp1r15a,Mastl,Chp2,Ppp1r35,Phactr2,Drd2,Sh3rf2,Eif2ak2,Tgfb2,Zcchc9,Ppp1r36,Marf1,Ppp2r3a,Nckap1l,Elfn1,Sh2d4a,Set,Knl1,Pdgfrb,Wnk1,Rcan3,B3gat3,Ppp1r9b,Lmtk2,Ppp6r1,Ppp1r15b,Ptn,Ppp1r37,Csrnp2,Ppp1r1c,Magi2,Vrk3,Plek,Elfn2,Hsp90b1,Ppargc1b,Ppp2r5b,Gnai2,Itga1,Ppp4r4,Cd2bp2,Rock2,Bod1,Mgat5
1209	GOBP_POSITIVE_REGULATION_OF_PHOSPHATASE_ACTIVITY	0.993424	1	-0.189722	-0.478944	5135	25	Gpld1,Ppp1r15a,Chp2,Pdgfrb,Ppp1r15b,Magi2,Vrk3,Plek,Ppargc1b,Itga1
1210	GOBP_CELLULAR_COMPONENT_ASSEMBLY_INVOLVED_IN_MORPHOGENESIS	0.117727	1	-0.394241	-1.24028	604	86	Mobp,Ugt8a,Csrp1,Itgb4,Ncmap,Phldb1,Csrp2,Prox1,Spaca1,Cd9,Pmp22,Cntnap1,Cav3,Rfx2,Myh11,Mtmr2,Lmod3,Srf,Abca2,Epb41l3,Sox30,Cflar,Zpbp,Knl1,Tnnt1,Pdgfrb,Six4,Tppp,Pgm5,Klhl41,Tlr2,Gpc1,Tmf1,Phldb2,Ihh
1211	GOBP_MACROPHAGE_CYTOKINE_PRODUCTION	0.801741	1	-0.330774	-0.738391	4144	14	Gprc5b,Sema7a,Laptm5,Tgfb2
1212	GOBP_REGULATION_OF_NECROTIC_CELL_DEATH	0.840944	1	-0.28835	-0.751445	4345	29	Fzd9,Trp53,Nupr1,Cav1,Cflar,Ucn,Ripk1,Bok,Hebp2,Slc6a6,Casp8,Nol3,Cyld,Rbck1,Ybx3,Arhgef2
1213	GOBP_POSITIVE_REGULATION_OF_CELL_DEATH	0.0541337	0.932044	-0.303833	-1.17588	293	553	Fos,Ccn1,Acox2,Dusp1,Trp63,Gal,Atf3,Prkcd,Rybp-ps,Ret,Agt,Ngfr,Gadd45b,Egr1,Gadd45g,Lpar1,Thbs1,Dusp6,Calcr,Ptgis,Ido1,Cideb,Cdkn1a,Adamtsl4,Tnfrsf12a,Dapk2,Bmp4,Cd274,Nacc2,Jun,Sfrp2,Ngf,Rarb,Trp73,Ddit4,Mcf2,Gadd45a,Arhgef19,Septin4,Phlda1,Tfap2b,Vav3,Pparg,Rarg,Crh,Atf4,Map3k11,Sox4,Fzd9,Bmp7,Rapsn,Ect2,Rest,Stpg1,Gpld1,Chek2,Pnma1,Sirt2,Hbb-bs,Pidd1,Adm,Trp53,Syk,Cdkn1b,Nupr1,Inhba,Nkx3-1,Tlr…
1214	GOBP_NEGATIVE_REGULATION_OF_CELL_CYCLE_PROCESS	0.300226	1	-0.285103	-1.05221	1592	307	Dusp1,Btg2,Rybp-ps,Lif,Gjc2,Zfp36l1,Cdkn1a,Bmp4,Nacc2,Plk3,Bub1b,Gadd45a,Zfp36l2,Sox4,Fzd9,Bmp7,E2f8,Ccp110,Tex14,Rrm2,Klf4,Chek2,Mlxipl,Kat2b,Zfp385a,Rbbp8,Pidd1,Trp53,Cdkn1b,Plk5,Fam107a,Ovol1,Mad2l2,Macroh2a1,Spdl1,Espl1,Zfp830
1215	GOBP_POSITIVE_REGULATION_OF_PEPTIDASE_ACTIVITY	0.911074	1	0.232829	0.820354	4343	174	S100a8,S100a9,Tnf,Xdh,Acer2,Ifi211,Fas,Nlrp3,Nodal,Prss22,P2rx1,Smad3,Col4a3,Ifi209,Snca,Rps27l,Ifi204,Pcolce,Ager
1216	GOBP_REGULATION_OF_AMINO_ACID_IMPORT_ACROSS_PLASMA_MEMBRANE	0.828218	1	-0.329118	-0.709866	4290	12	Cltrn,Atp1a2,Ace2,Itgb1,Rgs4,Psen1
1217	GOBP_REGULATION_OF_METAL_ION_TRANSPORT	0.409065	1	-0.287568	-1.01604	2165	200	Efhb,Grin3b,Plp1,Bdkrb1,Cd4,Calcr,Gjc2,Plpp4,Adora2a,Lilra5,Jph2,Hcrt,Trdn,Hpca,Atp1b2,Atp1a2,Crh,Fxyd1,Aplnr,Cx3cl1,Slc8b1,P2rx7,Stac,Drd3,P2rx4,Stc1,Kcnip2,Casq2,Trpc3,Selenon,Lpar3,P2rx5,Cav1,Drd2,Slc30a10,Tmbim6,Camk2g,P2rx2,Cav3,Hap1,G6pdx,Atp1b3,Kcnh2,Gja1,Tmc1,Chd7,Homer1,Egf,Pacsin3,Stim2,Ubqln1,Rgs4,Ucn,Pde4b,Ccr1,Pdgfrb
1218	GOBP_REGULATION_OF_GLUCAN_BIOSYNTHETIC_PROCESS	0.213579	1	-0.464879	-1.20204	1100	28	Igf2,Ppp1r3c,Enpp1,Gck,Esrrb,Igf1,Akt2,Dyrk2,Ppp1r3a,Irs1,Irs2,Ppp1r3g,Selenos
1219	GOBP_TRANSPORT_ALONG_MICROTUBULE	1	1	0.158459	0.542339	4787	139	Kif28,Klc3,Bbs12,Dync1i1,Dynlt2b,Arhgap21,Dync2i2,Wasf1,Ift20,Ift74,Bloc1s4,Sybu,Ift88,Agbl4,Bloc1s2,Ift140,Tub,Lca5l,Sfpq,Dync2i1,Apba1,Caly,Ift122,Ift43,Ttc30b,Bloc1s3,Ap3s1,Rpgr,Ift57,Ttc26,Ift46,Map1s,Spg11,Uxt,Htt
1220	GOBP_REGULATION_OF_NEURON_PROJECTION_DEVELOPMENT	0.898062	1	-0.230865	-0.871657	4818	399	Arc,Ret,Ngfr,Mag,Lpar1,Tbx6,Sfrp2,Ngf,Mcf2,Mboat1,Plxnb3,Crabp2,Atp1b2,Chrna3,Rnd2,Sema6a,Shox2,Cx3cl1,Bmp7,Fkbp4,Pou3f2,Klk6,Ephb3,Alk,Ntn1,Klf4,Kif13b,Inpp5f,Cd38,Sema7a,Scn1b,Plk5,Nr2e1,Rab29,Lpar3,Sema6d,Sema4c,Cers2,Shank3,Rab21,Dynlt1c,Dynlt1a,Neu4,Ntrk1,Kank1,Mdk,Slc39a12,Wnt7a,Pdlim5,Camk2g,Apoe,Mapt,Stk11,Kndc1,Ust,Fstl4,Sema3f,Rnf6,Nefl,Srf,Vldlr,Epha4,Zfp365,Itga6,Epha3,Fbxo7,Vegfa,Arf…
1221	GOBP_POSITIVE_REGULATION_OF_NEURON_PROJECTION_DEVELOPMENT	0.998115	1	0.188813	0.649491	4765	145	S100a9,Alkal1,Cntf,Tox,Dynlt1b,Disc1,Ltk,Fut9,Fkbp1b,Ankrd1,Lrrc7,Tenm3,Rapgef2,Nme2,Eef2k,Negr1,Ankrd27,Ep300,Cobl,Fzd1,Camk1,Grn,Dvl1,Iqgap1,Hspa5,Prkd1,Zdhhc15,Kalrn,Ptk6,Dynlt1f,Bhlhb9,Ptk2b,Dpysl3,Reln,Ddx56,Washc5,Tiam1,Ptk7,Mtor
1222	GOBP_NEGATIVE_REGULATION_OF_NEURON_PROJECTION_DEVELOPMENT	0.272552	1	-0.330038	-1.09359	1410	123	Ngfr,Mag,Lpar1,Tbx6,Mcf2,Sema6a,Fkbp4,Ntn1,Inpp5f,Cd38,Sema7a,Rab29,Sema6d,Sema4c,Cers2,Neu4,Kank1,Apoe,Fstl4,Sema3f,Rnf6,Epha4,Zfp365,Arf6,Lrrk2,Dcc,Lrp4,Lrp1,Psen1
1223	GOBP_REGULATION_OF_LIPOPROTEIN_PARTICLE_CLEARANCE	0.330245	1	-0.523866	-1.12992	1710	12	Gpld1,Nr1h4,Ldlrap1,Csk
1224	GOBP_UBIQUITIN_RECYCLING	0.896199	1	-0.298448	-0.618626	4644	10	Rnf135,Trim6
1225	GOBP_RESPONSE_TO_AUDITORY_STIMULUS	0.69325	1	-0.344501	-0.838566	3563	21	Atp1a2,Drd2,Shank3,Mdk,Slitrk6,Ucn,Ptn,Nrxn2,Tifab,Neurog1,Abhd12,Xpc
1226	GOBP_REGULATION_OF_TRANSLATIONAL_INITIATION_BY_EIF2_ALPHA_PHOSPHORYLATION	0.926105	1	-0.280404	-0.581223	4799	10	Eif2ak2,Ppp1r15b,Dnajc3
1227	GOBP_ASTROCYTE_DEVELOPMENT	0.0318537	0.773017	0.553898	1.51325	154	36	S100a8,S100a9,Tnf,Fpr2,Cntf,Nr1d1,Ager
1228	GOBP_OLIGODENDROCYTE_DEVELOPMENT	0.00136719	0.162966	-0.64322	-1.80599	6	43	Fa2h,Mobp,Plp1,Nkx6-2,Mag,Lpar1,Myrf,Aspa,Nkx2-2,Shh,Olig1,Kcnj10,Sox10
1229	GOBP_GLIAL_CELL_PROLIFERATION	0.981641	1	-0.214096	-0.601127	5025	43	Il33,Sox10,Penk,Sox4,Cx3cl1,Cers2,Myb,Clu,Prkch,Lgi4
1230	GOBP_REGULATION_OF_GLIOGENESIS	0.0207477	0.660485	-0.462747	-1.44908	105	84	Egr2,Lif,Nkx6-2,Mag,Tmem98,Gjc2,Aspa,Nkx2-2,Shh,Sox8,Olig2,Trp73,Sox10,Pparg,Daam2,Sirt2,Drd3,Gpr37l1,Nr2e1,Spint1,Cers2,Mdk,Myb,Ttbk1,Prkch,Serpine2
1231	GOBP_NEGATIVE_REGULATION_OF_GLIOGENESIS	0.282369	1	-0.429187	-1.13003	1458	31	Nkx6-2,Tmem98,Sox10,Daam2,Sirt2,Drd3,Gpr37l1,Nr2e1,Cers2
1232	GOBP_POSITIVE_REGULATION_OF_GLIOGENESIS	0.019925	0.650984	-0.509227	-1.50237	100	58	Egr2,Lif,Nkx6-2,Mag,Gjc2,Aspa,Nkx2-2,Shh,Sox8,Olig2,Trp73,Sox10,Pparg
1233	GOBP_PRIMARY_NEURAL_TUBE_FORMATION	0.647597	1	-0.28766	-0.906278	3327	87	Folr1,Bmp4,Trim71,Sfrp2,Rarg,Stil,Vangl2,Bmp7,Adm,Ptch1,Sema4c,Spint1,Dvl3,Tgfb2,Sdc4,Cecr2,Nog,Shroom3,Luzp1,Kif20b,Bcl10,Lias,Abl1,Tead2,Plxnb2,Grhl2,Fzd6,Sufu,Tulp3,Bmp5
1234	GOBP_NEURAL_CREST_CELL_DIFFERENTIATION	0.127099	1	-0.398136	-1.2395	650	80	Ret,Isl1,Folr1,Sox9,Bmp4,Shh,Sox8,Gdnf,Snai2,Sox10,Sema6a,Bmp7,Wnt10a,Sema7a,Aldh1a2,Sema6d,Sema4c,Lama5,Jag1,Sema3f,Ednrb,Kbtbd8
1235	GOBP_SCHWANN_CELL_DIFFERENTIATION	0.004276	0.311287	-0.638385	-1.71053	21	34	Egr2,Fa2h,Erbb3,Itgb4,Ncmap,Myoc,Ndrg1,Arhgef10,Pou3f2,Sirt2,Pard3,Nab2,Cntnap1,Akt2,Lgi4,Rela,Sod1,Lama2,Nab1
1236	GOBP_REGULATION_OF_NEURON_MATURATION	0.161104	1	-0.638074	-1.32261	834	10	Ret,Tbx6
1237	GOBP_SCHWANN_CELL_DEVELOPMENT	0.0129946	0.527191	-0.639411	-1.62932	66	26	Fa2h,Itgb4,Ncmap,Myoc,Ndrg1,Arhgef10,Pou3f2,Sirt2,Pard3,Cntnap1,Akt2,Lgi4,Sod1
1238	GOBP_DOPAMINE_SECRETION	0.85537	1	-0.282674	-0.739842	4411	30	Syt2,Gdnf,Sncg,Drd3,Drd2,Syt13,Syt15,Syt12,Syt11,Kcna2
1239	GOBP_GLUTAMATE_SECRETION	0.70366	1	-0.313107	-0.847453	3613	36	Avp,Adora2a,Avpr1a,Slc1a6,Cplx1,Slc38a2,Adora1,Gja1,Grm2,Rims1
1240	GOBP_REGULATION_OF_GLUTAMATE_SECRETION	0.452174	1	-0.463845	-1.01761	2339	13	Avp,Adora2a,Avpr1a
1241	GOBP_PHOSPHATIDYLINOSITOL_3_KINASE_SIGNALING	0.240123	1	-0.328505	-1.1079	1251	138	Pik3c2g,Agt,Prr5l,Zfp36l1,Erbb3,Unc5b,Sox9,Ppp1r16b,Kdr,Tek,Myoc,Pip5k1b,Gab1,Klf4,Pik3c2b,Sirt2,Nkx3-1,Igf1,Slc9a3r1,Fgfr1,Ier3,Erbb2,Ntrk1,Ptpn13,Hcls1,Ceacam1,Pik3r1,Cd28,Tgfb2,Serpine2,Cep55,Prr5,Pdgfa,Pip4k2a,Egf,Pip5k1c,F2rl1,Pdgfrb,Plxnb1,Ntf3,Pik3ca,Plekha1,Irs1
1242	GOBP_REGULATION_OF_PHOSPHATIDYLINOSITOL_3_KINASE_SIGNALING	0.448302	1	-0.306121	-1.004	2323	114	Agt,Prr5l,Erbb3,Unc5b,Sox9,Ppp1r16b,Kdr,Tek,Myoc,Pip5k1b,Gab1,Klf4,Nkx3-1,Igf1,Slc9a3r1,Fgfr1,Ier3,Ntrk1,Ptpn13,Hcls1,Ceacam1,Pik3r1,Cd28,Tgfb2,Serpine2,Cep55,Prr5,Pdgfa,Pip4k2a,Egf,Pip5k1c,F2rl1,Pdgfrb,Plxnb1,Ntf3,Pik3ca
1243	GOBP_NEGATIVE_REGULATION_OF_PHOSPHATIDYLINOSITOL_3_KINASE_SIGNALING	0.935266	1	-0.263507	-0.578095	4839	13	Klf4,Slc9a3r1,Serpine2
1244	GOBP_POSITIVE_REGULATION_OF_PHOSPHATIDYLINOSITOL_3_KINASE_SIGNALING	0.568285	1	-0.302468	-0.94209	2891	81	Agt,Prr5l,Erbb3,Unc5b,Sox9,Kdr,Tek,Myoc,Gab1,Nkx3-1,Igf1,Fgfr1,Ntrk1,Hcls1,Pik3r1,Cd28,Tgfb2,Prr5,Pdgfa,Egf,F2rl1,Pdgfrb,Plxnb1,Ntf3,Pik3ca
1245	GOBP_RESPONSE_TO_ORGANIC_CYCLIC_COMPOUND	0.0153313	0.572053	-0.308318	-1.22234	83	775	Fos,Dusp1,Btg2,Npas4,Trp63,Fosb,Gnrh1,Avp,Egr1,Isl1,Olfr1564,Fbxo32,Folr1,Ghsr,Tiparp,Thbs1,Pklr,Cryab,Dusp6,Cd4,Calcr,Cnga3,Zfp36l1,Cdkn1a,Padi2,Adora2a,Nkx2-2,Klf2,Htr7,Avpr1a,Kcnmb1,Nod2,Igfbp2,Cpn1,Ucp3,Bmp4,Pla2g4f,Sdc1,Jun,Ppp1r1b,Ddit4,Tek,Hpca,Zfp36l2,Casp7,Cited1,Nr4a3,Snai2,Sparc,Sox10,Penk,Zfp36,Atp1a2,Htr1d,Pparg,Car2,Crh,Atf4,Rxrg,Lef1,Ggt1,Rgs8,Acr,Bmp7,Phex,Pmepa1,Cyp1a1,Pfkfb1,Alk…
1246	GOBP_RESPONSE_TO_ISOQUINOLINE_ALKALOID	0.569466	1	-0.35581	-0.927246	2942	29	Fosb,Ppp1r1b,Penk,Drd3,Drd2
1247	GOBP_RESPONSE_TO_PURINE_CONTAINING_COMPOUND	0.0136933	0.538158	-0.429698	-1.43928	70	132	Fos,Dusp1,Fosb,Pklr,Cnga3,Zfp36l1,Adora2a,Sdc1,Jun,Tek,Cited1,Sparc,Penk,Pparg,Pfkfb1,Oxt,Vgf,P2rx7,Ptafr,P2rx4,Gpd1,Hcn4,Stc1,Casq2,Trpc3,Aqp9,Slc26a3,P2rx5,Cacna1s,Pde3a,Per1,Pck1,P2rx2,Cftr,Ezr,Crhbp,Ppargc1a,Abcc9,Igfbp5
1248	GOBP_RESPONSE_TO_AMINE	0.669493	1	0.314258	0.871336	3236	39	Dbh,Th,Icam1,Drd5,Nqo1,Itga2
1249	GOBP_REGULATION_OF_SKELETAL_MUSCLE_ADAPTATION	0.46875	1	-0.480477	-1.01232	2414	11	Myh7,Camk2g,Igfbp5,Tnnt1,Ppp3ca,Gtf2ird1,Atp2a2,Tnnc1
1250	GOBP_NEGATIVE_REGULATION_OF_MUSCLE_HYPERTROPHY	0.967223	1	-0.232708	-0.592974	4986	26	P2rx4,Cav3,Tnfrsf1a,G6pdx,Igfbp5,Rgs4,Errfi1,Notch1,Mstn
1251	GOBP_POSITIVE_REGULATION_OF_MUSCLE_HYPERTROPHY	0.594197	1	-0.359756	-0.908186	3071	25	Agt,Nr4a3,Igf1,Trpc3,Prkca
1252	GOBP_REGULATION_OF_MUSCLE_HYPERTROPHY	0.676911	1	-0.30202	-0.875194	3435	52	Agt,Nr4a3,P2rx4,Igf1,Trpc3,Lmcd1,Cav3,Tnfrsf1a,Prkca,G6pdx,Igfbp5,Rgs4,Il6st,Errfi1,Ppp3ca,Notch1
1253	GOBP_NEGATIVE_REGULATION_OF_MUSCLE_ADAPTATION	0.980396	1	-0.221641	-0.466978	5050	11	Klf4,Igfbp5,Errfi1,Nos3,Nol3
1254	GOBP_MUSCLE_CELL_MIGRATION	0.661719	1	-0.289888	-0.895499	3387	76	Adamts1,Lpar1,Trib1,Thbs4,Dock5,Ddr1,Parva,Nr4a3,Fgf9,Megf10,Igf1,Sema6d,Mdk,Plau,Net1,Ccn4,Plekho1,Ppargc1a,Igfbp5,Akirin1,Pdgfa,Postn,Nox4,Lrp1,Rps6kb1,Pdgfrb
1255	GOBP_REGULATION_OF_SKELETAL_MUSCLE_CONTRACTION	0.402432	1	-0.494543	-1.06667	2084	12	Kcnj2,Myh7,Cav3,Gsto1
1256	GOBP_PHASIC_SMOOTH_MUSCLE_CONTRACTION	0.35674	1	-0.446001	-1.08563	1833	21	Edn2,Ghsr,Gdnf,Htr1d,Ptger3,Drd2,Sstr2,P2rx2,Ednrb
1257	GOBP_RESPONSE_TO_ACTIVITY	0.698337	1	-0.293656	-0.868882	3527	59	Agt,Adssl1,Rarres2,Ucp3,Kdm6b,Fndc5,Oxt,Bglap3,Pck1,Col4a2,Ppargc1a,Postn,Metrnl,Sod2,Slc25a25
1258	GOBP_VASCULAR_ASSOCIATED_SMOOTH_MUSCLE_CONTRACTION	0.209216	1	-0.497288	-1.22198	1075	22	Edn2,Adra2b,Dock5,Acta2,Cd38,Zdhhc21,Ednrb
1259	GOBP_GASTRO_INTESTINAL_SYSTEM_SMOOTH_MUSCLE_CONTRACTION	0.575505	1	-0.439155	-0.925261	2964	11	Ghsr,Htr1d,Ptafr,Ptger3
1260	GOBP_RESPONSE_TO_MUSCLE_ACTIVITY	0.53349	1	-0.396884	-0.953774	2731	20	Agt,Adssl1,Fndc5
1261	GOBP_RESPONSE_TO_INACTIVITY	0.0737578	1	-0.686623	-1.44665	379	11	Fbxo32,Scn5a,Drd2,Utrn
1262	GOBP_STRIATED_MUSCLE_CELL_PROLIFERATION	0.786294	1	-0.27993	-0.816104	3969	54	Shh,Fgfr2,Trp73,Gli1,Ephb1,Megf10,Pim1,Vgll4,Tgfb2,Gja1,Tgfbr2,Akirin1,Nog,Wnt2,Cflar,Mapk11
1263	GOBP_SKELETAL_MUSCLE_CELL_PROLIFERATION	0.630754	1	-0.393292	-0.877952	3260	14	Shh,Ephb1,Megf10,Akirin1,Cflar
1264	GOBP_REGULATION_OF_SKELETAL_MUSCLE_CELL_PROLIFERATION	0.788651	1	-0.344622	-0.743307	4085	12	Shh,Ephb1,Akirin1,Cflar
1265	GOBP_RESPONSE_TO_STIMULUS_INVOLVED_IN_REGULATION_OF_MUSCLE_ADAPTATION	0.0450677	0.885597	-0.677076	-1.51145	232	14	Agt,Fbxo32,Scn5a
1266	GOBP_STRIATED_MUSCLE_ADAPTATION	0.821442	1	-0.28356	-0.776745	4213	38	Myoc,Myh7,Inpp5f,Trpc3,Camk2g,Ppargc1a,Igfbp5,Camta2,Il15,Cflar,Tnnt1,Rps6kb1,Errfi1,Ppp3ca,Mstn,Gtf2ird1,Myoz2,Atp2a2,Myod1,Klf15,Acta1,Tnnc1,Gsn
1267	GOBP_MUSCLE_ATROPHY	0.536102	1	-0.45355	-0.955591	2761	11	Gatm,Ppargc1a,Il15,Cflar,Rps6kb1,Mstn,Nol3,Gsn
1268	GOBP_MUSCLE_HYPERTROPHY	0.84752	1	-0.25831	-0.796501	4340	75	Agt,Myoc,Nr4a3,Myh7,Inpp5f,P2rx4,Igf1,Trpc3,Lmcd1,Pdlim5,Cav3,Tnfrsf1a,Prkca,G6pdx,Igfbp5,Camta2
1269	GOBP_MYOTUBE_DIFFERENTIATION	0.326299	1	-0.335738	-1.07005	1669	94	Smyd1,Synb,Avpr1a,Shh,Shox2,Nphs1,Cd9,Trim72,Igf1,Selenon,Ptgfrn,Jam2,P2rx2,Cav3,Myf5,Myorg,Plekho1,Rbm24,Adam12,Lmod3,Homer1,Mmp14,Cflar,Capn2,Bdnf,Pld3,Six4,Cd81,Ppp3ca,Notch1,Wnt1,Klhl41
1270	GOBP_MYOTUBE_CELL_DEVELOPMENT	0.214438	1	-0.453543	-1.19416	1107	31	Shox2,Igf1,Selenon,P2rx2,Myf5,Myorg,Lmod3,Homer1,Ppp3ca,Klhl41,Niban2,Ripor2,Myod1,Acta1,Fbxo22
1271	GOBP_SMOOTH_MUSCLE_CELL_MIGRATION	0.807972	1	-0.271502	-0.813782	4114	63	Adamts1,Lpar1,Trib1,Dock5,Ddr1,Parva,Nr4a3,Fgf9,Igf1,Sema6d,Mdk,Plau,Ccn4,Ppargc1a,Igfbp5,Pdgfa,Postn,Nox4,Lrp1,Rps6kb1,Pdgfrb
1272	GOBP_POSITIVE_REGULATION_OF_SMOOTH_MUSCLE_CELL_MIGRATION	0.410082	1	-0.382857	-1.03125	2106	35	Adamts1,Lpar1,Dock5,Nr4a3,Fgf9,Igf1,Sema6d,Mdk,Ccn4,Igfbp5,Postn,Nox4,Lrp1,Rps6kb1,Pdgfrb
1273	GOBP_NEGATIVE_REGULATION_OF_SMOOTH_MUSCLE_CELL_MIGRATION	0.669125	1	0.350466	0.850093	3265	20	Gstp2,Myocd,Igfbp3,Aif1,Apex1
1274	GOBP_HEPARAN_SULFATE_PROTEOGLYCAN_BIOSYNTHETIC_PROCESS	0.929557	1	0.255545	0.643701	4512	24	Hs3st5,Ndst4,Xylt1,Ext1
1275	GOBP_GAS_TRANSPORT	0.854941	1	0.304241	0.69348	4160	15	Hbb-bt,Hba-a1,Aqp1,Aqp5,Mb,Ipcef1,Hbb-y
1276	GOBP_OXYGEN_TRANSPORT	0.748866	1	0.359732	0.765784	3631	11	Hbb-bt,Hba-a1,Mb,Ipcef1,Hbb-y
1277	GOBP_MAGNESIUM_ION_TRANSPORT	0.47926	1	-0.441377	-0.995493	2460	15	Nipal4,Kcnj2,Magt1,Nipal2
1278	GOBP_ORGANIC_CATION_TRANSPORT	0.459287	1	-0.382174	-1.00026	2368	30	Slc18a3,Slc5a7,Adora2a,Pdzk1,Slc22a3,Chrna3,Slc44a1,Slc22a1
1279	GOBP_QUATERNARY_AMMONIUM_GROUP_TRANSPORT	0.645958	1	-0.415873	-0.862026	3347	10	Pdzk1,Slc22a3,Slc22a1,Slc38a2,Slc22a4,Slc25a20
1280	GOBP_INORGANIC_ANION_TRANSPORT	0.129721	1	-0.34933	-1.18922	679	149	Nmur2,Clic6,Ttyh2,Ano1,Clic4,Slc12a2,Slc4a4,Glra1,Ano7,Gabrq,Slc39a8,Atf4,Fxyd1,Slc4a2,Wnk4,Ptafr,Enpp1,Slc12a8,Slc4a5,Slc37a1,Gabrr2,Slc13a1,Ano3,Clcn5,Slc26a3,Lrrc8c,Ttyh3,Ano5,Aqp6,Gabrd,Cftr,Gabrg1,Cct8l1,Slc20a2,Slc13a4
1281	GOBP_BICARBONATE_TRANSPORT	0.913547	1	0.253302	0.702322	4416	39	Hbb-bt,Hba-a1,Slc26a4,Slc4a11,Aqp1,Slc4a10,Slc26a5,Car9,Car3,Slc4a7,Slc26a6,Cyb5rl,Cyb5r2,Slc4a1
1282	GOBP_ORGANIC_ANION_TRANSPORT	0.5	1	-0.265606	-0.983922	2660	319	Nmur2,Slc10a4,Avp,Folr1,Slc25a21,Adora2a,Avpr1a,Gltp,Slc6a9,Pla2g4f,Slc25a13,Car14,Kcnj10,Slc12a2,Slc4a4,Cltrn,Slc22a3,Atp1a2,Slc39a8,Car2,Slc35d3,Slc25a41,Slc2a10,Slc4a2,Slc25a15,Oxt,Slc38a3,Slc6a11,Slc25a18,Slc1a6,Slc7a10,Slc16a6,Hbb-bs,Drd3,Slc7a2,P2rx4,Slc4a5,Cplx1,Proca1,Syk,Car12,Nr1h4,Slc32a1,Slc10a5,Slc9a3r1,Slc16a13,Ace2,Aqp9,Slc26a3,Slc15a4,Drd2,Slc16a1,Lrrc8c,Slc36a4,Slco1c1,Ceacam1,Ar…
1283	GOBP_MONOCARBOXYLIC_ACID_TRANSPORT	0.178244	1	-0.334598	-1.14384	933	153	Nmur2,Slc10a4,Avp,Adora2a,Avpr1a,Pla2g4f,Slc25a13,Kcnj10,Slc12a2,Slc22a3,Atp1a2,Oxt,Slc6a11,Slc25a18,Slc1a6,Slc16a6,Drd3,P2rx4,Cplx1,Proca1,Syk,Nr1h4,Slc10a5,Slc9a3r1,Slc16a13,Aqp9,Drd2,Slc16a1,Lrrc8c,Slco1c1,Ceacam1,Slc38a2,Slc6a12,Adora1,Slc7a11,Cln8,Praf2,Gja1
1284	GOBP_BILE_ACID_AND_BILE_SALT_TRANSPORT	0.380221	1	-0.425286	-1.06247	1956	24	Slc10a4,Nr1h4,Slc10a5,Aqp9,Slco1c1,Ceacam1
1285	GOBP_PROSTAGLANDIN_TRANSPORT	0.927426	1	0.259323	0.600413	4510	16	Il1b,Tnfsf11,Edn1,Abcc4,Map2k6,Pla2g10
1286	GOBP_C4_DICARBOXYLATE_TRANSPORT	0.45421	1	-0.411782	-1.01187	2335	22	Slc25a13,Slc12a2,Slc25a18,Slc1a6,Lrrc8c
1287	GOBP_ORGANOPHOSPHATE_ESTER_TRANSPORT	0.987046	1	0.207143	0.682227	4723	108	Plscr5,Tmem30b,Atp8b3,Atp8b4,Kcnn4,Xkr5,Atp10a,Slc35b3,Slc44a4,Atp11b,Mttp,Xkr4,Atp9b,Slc17a9,Abcc4,Prelid2,Slc25a31,Pitpnm2,Plscr1,Apoa2,Slc4a1,Apoa1,Abca7,Pla2g10,Abcb4,C2cd2l
1288	GOBP_NUCLEOTIDE_SUGAR_TRANSMEMBRANE_TRANSPORT	0.868012	1	-0.314324	-0.662253	4471	11	Slc35d3,Slc35c1,Slc35a1,Slc35a4,Slc35d1,Slc35b4
1289	GOBP_ACIDIC_AMINO_ACID_TRANSPORT	0.189492	1	-0.395623	-1.18328	962	62	Avp,Adora2a,Avpr1a,Slc25a13,Kcnj10,Slc12a2,Atp1a2,Slc25a18,Slc1a6,Cplx1,Slc9a3r1,Lrrc8c,Slc38a2,Adora1,Slc7a11,Cln8,Praf2,Gja1,Itgb1,Slc17a8,Grm2,Slc6a1,Rims1,Psen1
1290	GOBP_AROMATIC_AMINO_ACID_TRANSPORT	0.659517	1	-0.388268	-0.851803	3412	13	Slc38a3,Slc16a10,Ace2,Slc15a4,Slc36a4,Slc7a1
1291	GOBP_BASIC_AMINO_ACID_TRANSPORT	0.834761	1	-0.315411	-0.720881	4288	16	Slc38a3,Slc7a2,Slc15a4,Arg1,Slc7a1
1292	GOBP_NEUTRAL_AMINO_ACID_TRANSPORT	0.97323	1	-0.22197	-0.615257	5016	40	Slc6a9,Cltrn,Slc38a3,Slc7a10,Slc32a1,Ace2,Slc36a4,Slc38a2
1293	GOBP_L_AMINO_ACID_TRANSPORT	0.547162	1	-0.321915	-0.947487	2766	57	Slc25a13,Kcnj10,Cltrn,Atp1a2,Slc25a15,Slc38a3,Slc25a18,Slc1a6,Slc7a10,Slc7a2,Ace2,Slc36a4,Arg1,Slc7a1,Slc38a2,Slc7a11,Cln8,Praf2,Itgb1,Slc17a8
1294	GOBP_ARGININE_TRANSPORT	0.969902	1	-0.240752	-0.499033	5026	10	Slc7a2,Arg1,Slc7a1
1295	GOBP_GAMMA_AMINOBUTYRIC_ACID_TRANSPORT	0.734825	1	0.357584	0.787382	3546	13	Trh,Ntsr1
1296	GOBP_L_GLUTAMATE_TRANSMEMBRANE_TRANSPORT	0.591972	1	-0.367899	-0.912463	3037	23	Slc25a13,Kcnj10,Atp1a2,Slc25a18,Slc1a6,Slc7a11,Cln8,Praf2,Itgb1,Slc17a8,Psen1
1297	GOBP_GLYCINE_TRANSPORT	0.935534	1	-0.263135	-0.56755	4846	12	Slc6a9,Slc32a1
1298	GOBP_PROLINE_TRANSPORT	0.746286	1	-0.373871	-0.774964	3867	10	Cltrn,Ace2,Slc36a4
1299	GOBP_AMINE_TRANSPORT	0.278284	1	-0.348458	-1.09971	1433	88	Avp,Ghsr,Syt2,Adra2b,Adora2a,Avpr1a,Gdnf,Ddc,Slc12a2,Cltrn,Chrna3,Atp1a2,Crh,Sncg,Rhcg,Oxt,Slc38a3,Drd3,Ace2,Aqp9,Drd2,Slc18a2,Adra2c,Arg1,Adora1,Cartpt,Chga,Itgb1,Syt13,Syt15,Syt12
1300	GOBP_MONOAMINE_TRANSPORT	0.314042	1	-0.351092	-1.07994	1616	73	Ghsr,Syt2,Adra2b,Adora2a,Gdnf,Slc22a3,Crh,Sncg,Oxt,Drd3,Slc22a1,Syk,Drd2,Htr1a,Slc18a2,Adra2c,Cartpt,Chga,Syt13,Syt15,Syt12,Gpm6b,Syt11
1301	GOBP_ORGANIC_ACID_TRANSPORT	0.284303	1	-0.290546	-1.06074	1495	277	Nmur2,Slc38a8,Slc10a4,Avp,Folr1,Thbs1,Slc25a21,Adora2a,Avpr1a,Slc6a9,Pla2g4f,Slc25a13,Kcnj10,Slc12a2,Mid1ip1,Cltrn,Atp1a2,Pparg,Slc25a15,Slc38a11,Oxt,Slc38a3,Slc6a11,Slc25a18,Slc1a6,Slc7a10,Drd3,Slc7a2,P2rx4,Cplx1,Proca1,Syk,Nr1h4,Abcd2,Slc32a1,Slc10a5,Slc16a10,Slc9a3r1,Ace2,Aqp9,Slc26a3,Slc15a4,Drd2,Slc16a1,Lrrc8c,Slc36a4,Akt2,Slco1c1,Ceacam1,Arg1,Apoe,Acsl3,Slc7a1,Sfxn5,Slc38a2,Slc6a12,Adora1,S…
1302	GOBP_ORGANIC_HYDROXY_COMPOUND_TRANSPORT	0.388668	1	-0.286697	-1.02333	2050	222	Slc10a4,Gal,Agt,Ghsr,Syt2,Adra2b,Adora2a,Shh,Gdnf,Slc22a3,Crh,Galr1,Sncg,Pltp,Oxt,Drd3,Slc22a1,Lipc,Syk,Nr1h4,Slc10a5,Ptch1,Aqp9,Cav1,Lcat,Drd2,Htr1a,Slc5a3,Slc16a1,Slc18a2,Adra2c,Nfkbia,Stard3,Myb,Slco1c1,Ceacam1,Cftr,Apoe,Clu,Osbpl1a,Abca1,Cartpt,Chga,Syt13,Syt15,Abca2,Syt12,Pip4k2a,Ldlrap1,Egf,Gpm6b,Syt11,Npc2,Lrp1,Kcna2,Bmp6,Slc29a4,Lima1,Npc1,Ptpn11,Asic3,Drd4,Agtr1a
1303	GOBP_PURINE_NUCLEOTIDE_TRANSPORT	0.996312	1	0.169898	0.412106	4862	20	Slc35b3,Slc17a9,Abcc4,Slc25a31
1304	GOBP_ATP_TRANSPORT	0.848116	1	-0.313808	-0.68845	4388	13	Slc25a41,Gja1,Slc25a25,Abcc6,Slc25a42
1305	GOBP_DOPAMINE_TRANSPORT	0.80386	1	-0.282176	-0.795961	4122	44	Syt2,Gdnf,Slc22a3,Sncg,Drd3,Slc22a1,Drd2,Slc18a2,Syt13,Syt15,Syt12,Syt11,Kcna2,Slc29a4,Drd4,Chrm5
1306	GOBP_NOREPINEPHRINE_TRANSPORT	0.114525	1	-0.547259	-1.34477	588	22	Ghsr,Adra2b,Adora2a,Slc22a3,Crh,Oxt,Slc22a1,Adra2c
1307	GOBP_DRUG_TRANSPORT	0.84752	1	-0.319196	-0.688468	4390	12	Slc22a3,Slc22a1
1308	GOBP_FATTY_ACID_TRANSPORT	0.627184	1	-0.274754	-0.924388	3266	135	Nmur2,Avp,Thbs1,Adora2a,Avpr1a,Pla2g4f,Slc25a13,Kcnj10,Mid1ip1,Atp1a2,Pparg,Oxt,Slc25a18,Slc1a6,Drd3,P2rx4,Cplx1,Proca1,Syk,Abcd2,Drd2,Akt2,Apoe,Acsl3,Slc38a2,Adora1,Slc7a11,Cln8,Praf2,Gja1,Itgb1
1309	GOBP_LONG_CHAIN_FATTY_ACID_TRANSPORT	0.69172	1	-0.290234	-0.873053	3533	64	Nmur2,Thbs1,Pla2g4f,Mid1ip1,Pparg,Drd3,Proca1,Syk,Abcd2,Drd2,Akt2,Apoe,Acsl3
1310	GOBP_LONG_CHAIN_FATTY_ACID_IMPORT_ACROSS_PLASMA_MEMBRANE	0.677793	1	-0.402003	-0.833277	3512	10	Thbs1,Akt2,Irs2,Acsl1
1311	GOBP_PHOSPHOLIPID_TRANSPORT	0.902089	1	0.24399	0.762317	4403	76	Plscr5,Tmem30b,Atp8b3,Atp8b4,Kcnn4,Xkr5,Atp10a,Atp11b,Mttp,Xkr4,Atp9b,Prelid2,Pitpnm2,Plscr1,Apoa2,Slc4a1,Apoa1,Abca7,Pla2g10,Abcb4,C2cd2l
1312	GOBP_STEROL_TRANSPORT	0.999805	1	-0.157388	-0.499272	5132	91	Shh,Pltp,Lipc,Ptch1,Cav1,Lcat,Nfkbia,Stard3,Cftr,Apoe,Clu,Osbpl1a,Abca1,Abca2,Pip4k2a,Ldlrap1,Egf,Npc2,Lrp1,Lima1,Npc1
1313	GOBP_PEROXISOMAL_MEMBRANE_TRANSPORT	0.835774	1	-0.302652	-0.727322	4279	20	Abcd2,Rab8b,Pex6,Pex12,Pex5l,Pex10,Pex7,Pex5
1314	GOBP_NUCLEOBASE_CONTAINING_COMPOUND_TRANSPORT	1	1	-0.144369	-0.514343	5291	217	Arc,Hnrnpa1l2-ps2,Zfp36l1,Hhex,Zfp36,Slc35d3,Slc25a41,Nxf2,Slc28a2,Rftn2,Pura,Slc35c1,Rftn1,Slc35a1,Rrs1,Adora1,Gja1,Tgfbr2,Nop9,Ybx1,Slc25a25,Pom121,Slc35a4,U2af2,Ripk1,Slc29a4,Fmr1,Mrpl18,Slc35d1,Nup50,Pabpn1
1315	GOBP_COENZYME_A_METABOLIC_PROCESS	0.98481	1	-0.210631	-0.475063	5056	15	Dcakd,Mccc2,Pank3,Ppcs,Acly
1316	GOBP_COENZYME_A_BIOSYNTHETIC_PROCESS	0.957168	1	-0.254937	-0.528436	4960	10	Dcakd,Pank3,Ppcs
1317	GOBP_NUCLEOBASE_CONTAINING_SMALL_MOLECULE_INTERCONVERSION	0.717029	1	-0.325392	-0.834448	3696	27	Ak7,Dctd,Rrm2,Rrm2b,Ak8,Glrx
1318	GOBP_ENERGY_DERIVATION_BY_OXIDATION_OF_ORGANIC_COMPOUNDS	1	1	0.147782	0.535988	4676	237	Mc4r,Ndufb4b,Trex1,Per2,Gnmt,Cox4i2,Sdhaf4,Mdh1b,Polg2,Cdk1,Phka2,Nr1d1,Snca,Pygl,Uqcrh,Ndufa2,Pask
1319	GOBP_ATP_SYNTHESIS_COUPLED_PROTON_TRANSPORT	0.308578	1	0.458037	1.1215	1499	21	Atp5c1,Stoml2,Antkmt,Atp5j2,Atp5pb,Atp5g2,Atp5l,Atp5h,Vps9d1,Atp5o,Atp6v1a,Atp5j,Atp5a1,Dmac2l,Dnajc30
1320	GOBP_CDP_DIACYLGLYCEROL_BIOSYNTHETIC_PROCESS	0.422222	1	-0.475034	-1.04215	2184	13	Gpat3,Cds1,Agpat2,Agpat3,Agpat5,Gpam
1321	GOBP_LIPID_CATABOLIC_PROCESS	0.894817	1	-0.233974	-0.854807	4712	279	Acox2,Mgst2,Prkcd,Cyp39a1,Sphk1,Enpp6,Rarres2,Pla2g4f,Acat3,Neu2,Plcxd2,Hsd11b1,Asah2,Etfbkmt,Plaat3,Alk,Gpld1,Plcd4,Cyp26a1,Sirt2,Inpp5f,Abhd4,Cyp4f14,Lipc,Pla2g7,Angptl3,Abcd2,Hadh,Fabp7,Abhd3,Cyp4f13,Neu4,Cyp27b1,Akt2,Pck1,Lipa,Akr1c18,Pnpla1,Enpp2,Apoe,Gm2a,Pla2g4b,Decr1,Adora1,Pnliprp2,Aspg,Bco2,Mgll,Plcb1,Fmc1,Dagla,Acbd5,Lipe,Acadvl,Acadl,Smpd2,Etfa,Ehhadh,Lrp1,Acadm,Gdpd1,Hadhb,Etfb,Bdh2,…
1322	GOBP_DETECTION_OF_TEMPERATURE_STIMULUS	0.169011	1	-0.538072	-1.28055	864	19	Ngfr,Ano1,Prdm12,Trpm3,Ephb1,Ntrk1,Adora1
1323	GOBP_CELL_GROWTH	0.627553	1	-0.250694	-0.950559	3379	422	Ostn,Agt,Avp,Mag,Bdkrb1,Eno1b,Syt2,Cryab,Cdkn1a,Sox9,Prkcq,Sphk1,Avpr1a,Kazald1,Rerg,Sfrp2,Ngf,Crabp2,Ddr1,Hspa1a,Hbegf,Rnd2,Pparg,Rarg,Smad7,Sema6a,Ntn1,Sgk2,Barhl2,Naif1,Cd38,Rps6ka1,Dnajb2,Trp53,Enpp1,Sema7a,Cdkn1b,Cpne5,Inhba,Ebag9,Ttl,Igf1,Fam107a,Mad2l2,Lpar3,Sema6d,Sema4c,Cacng7,Dnph1,Rab21,H3f3a,Erbb2,Osgin1,Clstn3,Cyp27b1,Net1,Apbb2,Pdlim5,Ceacam1,Cav3,Apoe,Mapt,Vgll4,Tgfb2,Stk11,Serpine…
1324	GOBP_VESICLE_ORGANIZATION	0.997762	1	-0.201949	-0.748197	5349	316	Folr1,Cd59b,Vamp1,Sphk1,Snx33,Rab20,Stx19,Sdc1,Cltrn,Vav3,Unc13c,Rab7b,Kif5b,Spaca1,Zfp385a,Baiap3,Vps37b,Cplx1,Tyrp1,Stx4a,Rab13,Doc2b,Vamp3,Rab29,Gpr143,Kif13a,Cav1,Tgfa,Plekhf1,Rab8b,Akt2,Cplx2,Rfx2,Zdhhc2,Serpine2,Abca1,Cd34,Sdc4,Syt13,Pip4k2a,Tap2,Eps15,Golph3l,Srpx,Tmed9,Sox30,Syt11,Zfyve16,Rab14,Pef1,Zpbp,Knl1,Snap23,Ankrd28,Fasl,Stx6,Myo18a,Chmp6,Ppp6r1,Sqstm1,Cd2ap,Stx2,Vapb,Bloc1s5,Clcn…
1325	GOBP_CARBOHYDRATE_BIOSYNTHETIC_PROCESS	0.994687	1	-0.202063	-0.709847	5241	191	Atf3,Eno1b,Fbp2,Igf2,Slc25a13,Sds,St8sia6,Atf4,Phkg1,Pfkfb1,Ppp1r3c,B3gnt9,B3gnt4,Kat2b,Ptafr,B3galt5,Enpp1,Gck,Gpd1,Esrrb,Igf1,Gpt,Isyna1,B3gnt2,Clk2,Akt2,Pck1,Agl,Dyrk2,Pgp,G6pdx,Gbe1,Ppargc1a
1326	GOBP_CARBOHYDRATE_CATABOLIC_PROCESS	0.992226	1	-0.204346	-0.710417	5232	176	Eno1b,Pklr,Aldh1a1,Zbtb20,Ddit4,Slc4a4,Neu2,Phkg1,Fut10,Pfkfb1,P2rx7,Mlxipl,Pfkfb3,Trp53,Gck,Gpd1,Nupr1,Esrrb,Pygm,Igf1,Idnk,Rbks,Neu4,Bpgm,Gaa,Agl,Gusb,Gm2a,Phka1,Ppargc1a,Manba
1327	GOBP_ORGANIC_ACID_BIOSYNTHETIC_PROCESS	0.182059	1	-0.305062	-1.11315	961	273	Acox2,Mgst2,Fa2h,Avp,Edn2,Plp1,Cyp39a1,Pklr,Ptgis,Ido1,Aspa,Avpr1a,Pla2g4f,Fads6,Sds,Pdk4,Mid1ip1,Scd1,Elovl5,Slc45a3,Asah2,Prox1,Ggt1,Ptgs2,Cyp1a1,Elovl7,Gatm,Serinc5,Carns1,Mlxipl,Alox8,Upb1,Lipc,Gamt,Cbs,Acsbg1,Syk,Glul,Nr1h4,Abcd2,Psat1,Aldh1a2,Gpt,Abhd3,Mtap,Elovl6,Alox15,Bhmt,Akr1c18,Ceacam1,Acsl3,Nat8l,Osbpl1a,Brca1,Aspg,Mgll,Elovl1,Pycrl,Ptgds,Plod2,Hpgds,Acadvl,Adi1,Acadl
1328	GOBP_ORGANIC_ACID_CATABOLIC_PROCESS	0.996059	1	-0.201568	-0.726332	5306	239	Acox2,Hpd,Slc25a21,Ido1,Aspa,Ddo,Acat3,Arg2,Sds,Qdpr,Aldh1l2,Etfbkmt,Il4i1,Ddah2,Carns1,Cyp26a1,Dbt,Cyp4f14,Cbs,Glul,Abcd2,Bckdhb,Hadh,Gpt,Idnk,Abhd3,Cyp4f13,Akt2,Pck1,Arg1,Ado,Decr1,Prodh,Aldh1l1,Sardh,Acbd5,Xylb,Acadvl,Fah,Acadl,Etfa,Aadat,Dao,Ehhadh,Acmsd,Acadm,Bcat1,Blmh,Hadhb,Gad2,Etfb,Bdh2,Dlst,Pipox,Asrgl1,Acad11,Mtrr,Irs1
1329	GOBP_RHODOPSIN_MEDIATED_SIGNALING_PATHWAY	0.977002	1	0.218607	0.545933	4757	23	Pde6a,Pde6g,Grk4
1330	GOBP_MRNA_METABOLIC_PROCESS	1	1	0.10608	0.424243	4541	763	Psmb11,Mbnl3,Rps6,Ern1,Igf2bp2,Papolb,Rbm38,Lsm5,Polr2h,Pnldc1,Tia1,Rpl5,Vip,Rpl3,Esrp2,Tent5b,Srrm4,Rpusd3,Rpl17,Psmb8,Eif3e,Gemin4,Raver1,Rpl38,Rpl31,Lsm3,Psmb7,Dazl,Nudt16,Luc7l3,Ppih,Thoc7,Scaf8,Magoh,Gemin8,Rps18,Rpl26,Rnpc3,Rpl37,Tnks1bp1,Upf3b,Rps14,Pcbp2,Polr2k,Rpl23,Zc3h11a,Gcfc2,Gpkow,Pnpt1,Plrg1,Vim,Rps27a,Rps23,Psme2,Celf2,Apex1,Rpl24,Trmt6,Meioc,Mettl3,Rps4x,Mov10,Cwf19l1,Sf3b6,Rps24…
1331	GOBP_RRNA_METABOLIC_PROCESS	0.981957	1	0.213367	0.770301	4625	224	Rps6,Isg20,Tex10,Fcf1,Rpl5,Rpusd3,Gemin4,C1d,Nudt16,Nsa2,Rpl26,Rps14,Rrp8,Ddx52,Nifk,Nhp2,Ddx51,Suv39h1,Nvl,Rps24,Dcaf13,Pop7,Exosc9,Dis3,Pih1d1,Rpl10a,Utp20,Rpl7,Xrn2,Rps2,Rpl11,Utp14a,Pop5,Rps28,Rrp1b,Slfn8,Eri2,Mdn1,Exosc8,Kri1,Drosha,Ngdn,Tbl3,Rps19,Rpp30,Eif4a3,Rpp40,Riok3,Rpl7a,Npm3,Eif6,Las1l,Exosc7,Rps8,Eri3,Rpl35a,Utp23,Eri1,Pelp1,Prkdc,Wdr3,Rnasel,Ddx56,Wdr74,Ddx18,Dis3l,Utp15,Rpp38,Mph…
1332	GOBP_SNRNA_METABOLIC_PROCESS	0.99815	1	0.169285	0.462487	4856	36	Nhp2,Exosc9,Ints1,Ints6l,Exosc8,Exosc7,Toe1,Ints2,Tut1,Ints3,Ints14,Ints12,Ints8,Nop10,Ints10,Exosc4,Ints6,Exosc10
1333	GOBP_SNO_S_RNA_METABOLIC_PROCESS	0.998343	1	0.169102	0.372354	4818	13	Nudt16,Parn,Tent4b,Fbl,Exosc4,Exosc10
1334	GOBP_RRNA_CATABOLIC_PROCESS	0.991805	1	0.191894	0.46546	4840	20	Exosc9,Dis3,Slfn8,Exosc8,Drosha,Exosc7,Dis3l
1335	GOBP_SYNAPTIC_VESICLE_EXOCYTOSIS	0.997668	1	-0.181611	-0.580795	5133	96	Syt2,Adora2a,Stx19,Unc13c,Cplx1,Stx4a,Rims3,Doc2b,Drd2,Wnt7a,Cplx2,Syt12,Lrrk2,Pip5k1c,Rims1,Snap23,Psen1
1336	GOBP_SYNAPTIC_VESICLE_DOCKING	0.907582	1	-0.292835	-0.60699	4703	10	Unc13c
1337	GOBP_SYNAPTIC_VESICLE_PRIMING	0.93444	1	0.256365	0.607939	4560	18	Snca,Otof,Unc13b,Erc2
1338	GOBP_TERPENOID_BIOSYNTHETIC_PROCESS	0.435203	1	-0.460562	-1.02812	2249	14	Rpe65,Cyp1a1,Aldh1a2,Akr1c18
1339	GOBP_STEROL_METABOLIC_PROCESS	0.995589	1	-0.197806	-0.667109	5190	138	Cyp39a1,Acat3,Scd1,Disp3,Fgf1,Ebp,Cyp26a1,Angptl3,Nr1h4,Lcat,Elovl6,Mvd,Stard3,Lipa,Cftr,Apoe,Dhcr7,G6pdx,Osbpl1a,Abca1,Cln8,Vldlr,Cyp11a1,Sod1,Ldlrap1,Lipe,Acadvl,Acadl,Npc2,Cebpa,Cubn,Lima1,Npc1,Hsd17b7,Nfya,Cyp51,Cyp27a1,Cyb5r1,Gpam,Srebf1,Osbpl5,Sec14l2
1340	GOBP_STEROL_BIOSYNTHETIC_PROCESS	1	1	-0.162142	-0.492555	5113	68	Acat3,Scd1,Fgf1,Ebp,Elovl6,Mvd,Cftr,Apoe,Dhcr7,G6pdx,Sod1,Hsd17b7,Nfya,Cyp51,Cyb5r1,Gpam,Srebf1,Sec14l2,Lpcat3,Pmvk,Prkaa1
1341	GOBP_GLYCOSIDE_METABOLIC_PROCESS	0.600123	1	0.387819	0.897919	2918	16	Th,Akr1b3,Cbr4,Gba,Gba2,Slc34a1
1342	GOBP_SNRNA_PROCESSING	0.872103	1	0.279016	0.707941	4213	25	Exosc9,Ints1,Ints6l,Exosc8,Exosc7,Toe1,Ints2,Tut1,Ints3,Ints14,Ints12,Ints8,Ints10,Exosc4,Ints6
1343	GOBP_SYNAPTIC_VESICLE_MATURATION	0.868944	1	-0.307933	-0.664174	4501	12	Unc13c,Zdhhc2,Clcn3,Unc13a,Syp,Snapin,Stxbp1,Dlg4
1344	GOBP_ENDOSOMAL_TRANSPORT	1	1	-0.144729	-0.518058	5308	227	Magel2,Snx33,Rhobtb3,Rassf9,Trarg1,Rab9b,Rab7b,Inpp5f,Snx18,Micall2,Micall1,Baiap3,Cln5,Vps37b,Akap5,Arl4c,Rab13,Vamp3,Rab29,Leprotl1,Zdhhc2,Abca1,Vps26c,Tamalin,Eps15,Arf6,Lrrk2,Snx9,Zfyve16,Rab14,Leprot
1345	GOBP_IRON_SULFUR_CLUSTER_ASSEMBLY	0.984359	1	0.207671	0.514015	4782	22	Hscb,Nubpl,Ciao3,Nfs1,Ciapin1,Ciao2a,Nfu1
1346	GOBP_TELOMERE_CAPPING	0.965295	1	-0.226376	-0.638561	4950	44	H4c17,Prkcq
1347	GOBP_MACROAUTOPHAGY	1	1	-0.0680878	-0.250156	5293	292	Nod2,Kdr,Bag3,Trp53inp2,Pik3c2b,Vps37b,Trp53,Nupr1,Rragd,Ubqln4,Ubxn2a,Phf23,Rnf5,Ilrun,Wipi1,Hmox1,Hspb8,Tigar,Pacs2,Mtm1,Pip4k2a,Atg101,Lrrk2,Tomm40,Ubqln1,Ralb,Psen1,Pik3ca,Tmem39a,Ufm1,Npc1,Poldip2,Chmp6,Sting1,Optn,Sqstm1,Usp36,Prkag1,Fez1,Gabarapl1,Atp6v0e,Map1lc3b,Lix1l,Ufl1,Synpo2,Nod1,Atg4b,Stx17,Emc6,Vamp8,Prkaa1,Atg12,Mfn1,Pink1,Vps37a,Atp6v0e2,Sec22b,Tmem41b,Lgals8,Sptlc2,Chmp3,Sesn2,…
1348	GOBP_POSITIVE_REGULATION_OF_MACROAUTOPHAGY	0.999209	1	-0.17062	-0.501121	5051	56	Nod2,Kdr,Bag3,Hmox1,Hspb8,Pip4k2a,Ralb,Sting1,Optn,Nod1,Pink1,Sptlc2,Sesn2,Ikbkg,Smcr8,Supt5,C9orf72,Gnai3,Sirt1
1349	GOBP_REGULATION_OF_MACROAUTOPHAGY	1	1	-0.121434	-0.413398	5241	149	Nod2,Kdr,Bag3,Trp53,Nupr1,Rragd,Ubqln4,Phf23,Hmox1,Hspb8,Tigar,Mtm1,Pip4k2a,Atg101,Lrrk2,Ubqln1,Ralb,Pik3ca,Tmem39a,Npc1,Poldip2,Sting1,Optn,Usp36,Prkag1,Fez1,Atp6v0e,Nod1,Prkaa1,Pink1,Atp6v0e2,Sec22b,Sptlc2,Sesn2,Ikbkg,Smcr8,Rubcn,Supt5,Lamtor2,C9orf72,Capns1,Exoc8,Gnai3,Sirt1
1350	GOBP_NEGATIVE_REGULATION_OF_MACROAUTOPHAGY	0.244247	1	-0.437043	-1.1661	1262	33	Trp53,Nupr1,Ubqln4,Phf23,Hmox1,Tigar,Mtm1,Lrrk2,Pik3ca,Tmem39a,Npc1,Poldip2,Usp36,Fez1,Pink1,Sec22b,Smcr8,Rubcn
1351	GOBP_RNA_INTERFERENCE	0.86768	1	0.298265	0.679858	4222	15	Dicer1,Mrpl44,Drosha,Henmt1,Dhx9,Tert,Tarbp2,Nrde2
1352	GOBP_PREASSEMBLY_OF_GPI_ANCHOR_IN_ER_MEMBRANE	0.715646	1	-0.352512	-0.818237	3681	17	Pigg,Pigz,Pigyl,Pigm,Piga
1353	GOBP_GAP_JUNCTION_ASSEMBLY	0.114976	1	-0.629543	-1.38112	594	13	Agt,Gjb1,Ace2,Cav1,Gja5,Gjb6,Gja1
1354	GOBP_O_GLYCAN_PROCESSING	0.918301	1	0.246223	0.709823	4495	47	Muc2,Muc5ac,Muc13,Galnt15,Muc3a,Galnt9,Galnt14,Chst4
1355	GOBP_DEPHOSPHORYLATION	0.9965	1	-0.208489	-0.794492	5409	448	Dusp1,Prkcd,Ptpn7,Ppm1j,Ppp1r14a,Dusp6,Dusp5,Plpp4,Fbp2,Dusp4,Ppp1r1b,Ppp1r16b,Phospho1,Ccdc8,Atp1a2,Rcan2,Nt5dc2,Plpp2,Pfkfb1,Ppp1r3c,Alpl,Gpld1,Myo1d,Ppp1r15a,Inpp5f,Swap70,Pfkfb3,Sgpp2,Ptpn21,Dusp16,Dusp15,Pdp2,Mastl,Chp2,Ppp1r35,Cdc14a,Phactr2,Drd2,Sh3rf2,Ptpn13,Cdh5,Camk2g,Eif2ak2,Dusp8,Pgp,Tgfb2,Stk11,Zcchc9,Ppp1r36,Mtmr2,Marf1,Ppp2r3a,Adora1,Lrrc2,Tigar,Mtm1,Pdp1,Inppl1,Nckap1l,Cdkn3,Bpnt2…
1356	GOBP_NEURON_REMODELING	0.939201	1	-0.260276	-0.561383	4865	12	Cx3cl1,Ntn4,Rnd1
1357	GOBP_MORPHOGENESIS_OF_EMBRYONIC_EPITHELIUM	0.0344695	0.807539	-0.402741	-1.35119	178	133	Trp63,Ret,Folr1,Sox9,Bmp4,Trim71,Shh,Sox8,Sfrp2,Fgfr2,Gdnf,Rarg,Sox4,Stil,Vangl2,Bmp7,Gli2,Adm,Vegfc,Irx1,Aldh1a2,Tbx18,Ptch1,Sema4c,Spint1,Lama5,Dvl3,Kdf1,Tgfb2,Sdc4,Cecr2,Nog,Shroom3,Luzp1,Wnt2,Ar,Epb41l5,Ift52,Osr1,Kif20b,Bcl10,Lias,Abl1,Six4
1358	GOBP_CALCIUM_INDEPENDENT_CELL_CELL_ADHESION_VIA_PLASMA_MEMBRANE_CELL_ADHESION_MOLECULES	0.0779397	1	-0.609648	-1.41509	400	17	Cldn3,Cldn11,Cldn5,Cldn14,Cx3cl1,Cldn19,Cldn15
1359	GOBP_CALCIUM_DEPENDENT_CELL_CELL_ADHESION_VIA_PLASMA_MEMBRANE_CELL_ADHESION_MOLECULES	0.699507	1	0.30949	0.855169	3407	38	Dsg1b,Sell,Pcdhb13,Fxyd5,Cdh13
1360	GOBP_DENDRITE_DEVELOPMENT	0.988843	1	-0.21144	-0.753769	5228	219	Arc,Lpar1,Dock10,Chrna3,Klhl1,Bmp7,Ephb3,Alk,Klf7,Ntn1,Igsf9,D16Ertd472e,Ephb1,Nr2e1,Shank3,Rab21,Dynlt1c,Dynlt1a,Wnt7a,Pdlim5,Apoe,Map1a,Stk11,Kndc1,Fstl4,Llph,Vldlr,Epha4,Zfp365,Arf6,Lrrk2,Dcc,Sdc2,Lrp4,Dbn1,Psen1,Rtn4ip1,Ppp1r9b,Fmr1,Dcdc2a,Cdc20,Ppp3ca,Pak3,Trak2,Ptn,Camk1d,Pak2,Sema3a,Prex1,Ntn3,Slc12a5,Itsn1,Bmp5,Strn,Cul7,Pacsin1,Dbnl,Cfl1,Lrp8,Arf4,Dhx36,Ntn5,Btbd3,Ppp1r9a,Ngef,Ptprs,Chrn…
1361	GOBP_SOMATIC_DIVERSIFICATION_OF_IMMUNOGLOBULINS	0.967042	1	-0.224366	-0.652938	4899	53	Tbx21,Swap70,Tnfsf13,Mad2l2,Slc15a4,Ccr6,Cd28,Cd40,Rnf168,Trp53bp1,Hspd1,Exo1
1362	GOBP_SOMATIC_RECOMBINATION_OF_IMMUNOGLOBULIN_GENE_SEGMENTS	0.809832	1	-0.277843	-0.791569	4134	47	Tbx21,Swap70,Tnfsf13,Mad2l2,Slc15a4,Ccr6,Cd28,Cd40,Rnf168,Trp53bp1,Hspd1,Exo1
1363	GOBP_GENE_SILENCING	0.998866	1	-0.191102	-0.680835	5285	217	Hmga1b,H3c4,H4c17,H2ac19,Atad2,Zar1l,Bmp4,Trim71,Mycn,Zfp36,Pparg,Piwil1,Sirt2,Trp53,Ddx4,Exd1,Macroh2a1,Dnd1,Pou5f1,H3f3a,H1f0,Rbm4,Marf1,H2ac8,Pcgf1,Mier1,Dydc2,Eed,Snip1,Pom121,Ripk1,Ago2,Sirt6,H1f10,Ncor2,Fmr1,Ppm1d,Hmga1,Nup50,Ppp3ca,Tsn,Tdrd1
1364	GOBP_CYTOSOLIC_TRANSPORT	0.985305	1	-0.209466	-0.716067	5162	153	Magel2,Rhobtb3,Rab9b,Rab7b,Myo1d,Kif5b,Kif1c,Baiap3,Cln5,Dab2,Vamp3,Rab29,Laptm5,Rab21,Wipi1,Ezr,Mtmr2,Rdx,Pip4k2a,Eps15,Lrrk2,Emp2,Rab14,Stx6,Lmtk2,Msn,Dennd5a,Ccdc91,Tbc1d10a,Snx3,Rnf126,Aktip,Ap1ar,Prepl,Tmem87a,Wdr91,Lamp1,Rab9,Trim46,Rilp,Chmp3,Slc66a2,Stx16,Klhl20
1365	GOBP_PROTEIN_PROCESSING	0.583728	1	-0.270059	-0.95033	3077	194	Tmem98,Eno1b,Thbs1,Ecel1,Myrf,Cideb,Cpm,Cpn1,Shh,Lhb,Ngf,Mmel1,Pcsk1n,Ggt1,Phex,Klk6,Ifi207,Klk13,C1ra,Rfx4,Rhbdd1,Pidd1,Cln5,Gas1,Ece2,Ptch1,Ace2,Mme,Ifi208,Hjv,Plau,Adamts3,Serpine2,Ldlrad3,Chac1,Adam17,Cpb2,Gli3,Mmp14,Hpn,Lrrk2,Ift52,F3,Psen1,Sirt4,Tmem59,Pcsk1,Aph1a,Psenen,Ifi203,Enpep,Spcs2
1366	GOBP_PROTEIN_AUTOPROCESSING	0.338518	1	-0.44767	-1.10006	1740	22	Myrf,Shh,Klk6,Pidd1,Hjv
1367	GOBP_BASE_CONVERSION_OR_SUBSTITUTION_EDITING	0.118969	1	0.653647	1.39146	576	11	Rbm47,Nudt16,Adad2,Mettl3
1368	GOBP_MRNA_MODIFICATION	0.994649	1	0.18525	0.458518	4832	22	Trmt6,Mettl3,Wtap,Nsun2,Pus7,Cmtr1,Pus1,Trub1,Virma
1369	GOBP_PROTEIN_IMPORT_INTO_PEROXISOME_MATRIX	0.879614	1	-0.299067	-0.65611	4551	13	Pex6,Pex12,Pex5l,Pex10,Pex7,Pex5,Pex14
1370	GOBP_COVALENT_CHROMATIN_MODIFICATION	0.998322	1	-0.201888	-0.764832	5355	420	Prkcd,Rybp-ps,Smyd1,Lif,Isl1,Padi2,Prdm16,Igf2,Prdm12,Kdm6b,Cbx8,Tet1,Hr,Lef1,Rest,Zbtb7b,Sirt2,Kat2b,Kdm7a,Prkd2,Setdb2,Setd7,Trp53,Hells,Kmt5a,Nr1h4,Ube2u,Macroh2a1,Zfp541,Per1,Myb,Mecom,Hipk4,Leo1,Arrb1,Msl1,Haspin,Dtx3l,Prkca,Arid4a,Ppargc1a,Prdm9,Prmt6,Rnf168,Trmt112,Brca1,Pcgf1,Taf7,Mier1,Riox1,Vegfa,Dydc2,Hdac8,Eed,Lrrk2,Ctr9,Cpa4,Actl6a,Tet3,Fbxl19,Brd1,Ucn,Taf12,Set,Eya4,Pygo2,Sirt6,Prmt…
1371	GOBP_HISTONE_METHYLATION	0.534363	1	-0.293553	-0.963881	2767	115	Smyd1,Prdm16,Prdm12,Tet1,Setdb2,Setd7,Kmt5a,Nr1h4,Macroh2a1,Myb,Mecom,Arid4a,Prdm9,Prmt6,Trmt112,Brca1,Dydc2,Eed,Ctr9,Tet3,Pygo2,Prmt5,Smyd2,N6amt1,Kdm4d,Zfp110
1372	GOBP_HISTONE_PHOSPHORYLATION	0.982412	1	-0.21513	-0.585645	5026	37	Prkcd,Macroh2a1,Hipk4,Haspin,Prkca
1373	GOBP_HISTONE_UBIQUITINATION	0.729256	1	-0.29599	-0.841769	3743	46	Rybp-ps,Cbx8,Ube2u,Leo1,Dtx3l,Rnf168,Pcgf1,Ctr9
1374	GOBP_HISTONE_DEACETYLATION	1	1	-0.162158	-0.495945	5107	71	Rest,Zbtb7b,Sirt2,Prkd2,Trp53,Zfp541,Per1,Prmt6,Mier1,Vegfa,Hdac8,Lrrk2,Ucn,Sirt6,Mta2,Hdac11,Srebf1,Ctbp1,Elk4,Pink1,Tbl1x,Sphk2,Suds3,Phb,Hdac5,Mta1,Tbl1xr1,Sirt1
1375	GOBP_HISTONE_DEUBIQUITINATION	0.891992	1	0.27355	0.683144	4343	23	Taf10,Uimc1,Mysm1,Usp16,Usp3,Supt3
1376	GOBP_NUCLEOSOME_POSITIONING	0.469998	1	-0.486073	-1.00754	2435	10	H1f0,Prdm9,H1f10,H1f2,H1f6
1377	GOBP_RAC_PROTEIN_SIGNAL_TRANSDUCTION	0.993792	1	-0.19548	-0.541832	5122	40	Rhog,Sh3bp1,Cadm4,Dynlt1c,Dynlt1a,Arhgap24,Eps8,Arf6
1378	GOBP_PROTEIN_SUMOYLATION	0.514861	1	-0.317023	-0.967826	2632	70	Egr2,Egr1
1379	GOBP_POLY_A_PLUS_MRNA_EXPORT_FROM_NUCLEUS	0.748976	1	0.331144	0.794183	3657	19	Nxf3,Nup93,Zc3h11a,Ddx25,Nup133,Sarnp,Mcm3ap
1380	GOBP_CYTOCHROME_COMPLEX_ASSEMBLY	0.562174	1	-0.349445	-0.932373	2906	33	Pet117,1190007I07Rik
1381	GOBP_PROTEIN_NITROSYLATION	0.000621504	0.0898861	0.867886	1.91104	2	13	S100a8,S100a9,Gapdh
1382	GOBP_PROTEIN_IMPORT	0.876835	1	-0.241755	-0.836343	4598	170	Zic1,Prkcd,Cdkn1a,Snx33,Bmp4,Shh,Apod,Bag3,Ect2,Fam53b,Trp53,Syk,Jup,Mdfic,Chp2,Nfkbia,Rab8b,Hcls1,Pik3r1,Apoe,Clu,Appl2,Gli3,Lrrk2,Hspa4,Cdh1,Arhgef5,Tomm40,Cblb,Pom121,Psen1,Tomm40l,Mavs,Timm17b,Pex6,Ufm1,Hspd1,Nup50,Ppp3ca,Dnajc15,Pml
1383	GOBP_PLASMA_MEMBRANE_PHOSPHOLIPID_SCRAMBLING	0.76213	1	0.336046	0.778049	3706	16	Plscr5,Xkr5,Xkr4,Plscr1,Slc4a1
1384	GOBP_DRUG_METABOLIC_PROCESS	0.52856	1	0.375131	0.951812	2553	25	Cyp2f2,Cyp4f18,Fmo1,Abcb11
1385	GOBP_STEM_CELL_DIVISION	0.794427	1	-0.311108	-0.771611	4076	23	Sfrp2,Zfp36l2,Esrrb,Wwtr1,Wnt7a,Tgfb2,Hoxb4,Notch1,Nap1l2
1386	GOBP_CALCIUM_ION_REGULATED_EXOCYTOSIS	0.816926	1	-0.271082	-0.799771	4140	58	Syt2,Cltrn,Unc13c,Rest,Baiap3,Rims3,Doc2b,Vamp3,Eqtn,Syt13,Syt15,Rapgef4,Syt12,Syt11,Rims1,Cacna1i,Notch1,Adra2a
1387	GOBP_REGULATION_OF_EXOCYTOSIS	0.981662	1	-0.212925	-0.737744	5138	173	Sytl4,Syt2,Adora2a,Sdc1,Lgi3,Cltrn,Septin4,Rest,Ptafr,Cplx1,Syk,Stx4a,Rims3,Mical1,Rab13,Doc2b,Drd2,Rab21,Septin2,Rab8b,Wnt7a,Ceacam1,Hap1,Cplx2,Hmox1,Cftr,Sdc4,Syt13,Syt15,Septin1,Rapgef4,Syt12,Lrrk2,Fes,Syt11,Rims1,F2rl1,Vsnl1,Cacna1i,Rab33b,Fmr1
1388	GOBP_REGULATION_OF_CALCIUM_ION_DEPENDENT_EXOCYTOSIS	0.978698	1	-0.218372	-0.59447	5007	37	Syt2,Cltrn,Rest,Doc2b,Syt13,Syt15,Syt12,Syt11,Cacna1i,Notch1,Adra2a
1389	GOBP_PEPTIDYL_LYSINE_METHYLATION	0.746366	1	-0.267256	-0.870591	3901	107	Smyd1,Prdm16,Prdm12,Etfbkmt,Setdb2,Setd7,Kmt5a,Macroh2a1,Myb,Mecom,Arid4a,Prdm9,Prmt6,Trmt112,Brca1,Dydc2,Eed,Ctr9,Tet3,Pygo2,Smyd2,N6amt1,Kdm4d,Zfp110
1390	GOBP_PEPTIDYL_LYSINE_TRIMETHYLATION	0.995936	1	-0.183939	-0.50746	5145	39	Etfbkmt,Arid4a,Prdm9,Ctr9,Tet3,Kdm4d,Zfp110,Kmt2d,Bend3,Sirt1,Wdr82,Atpsckmt,Smarcb1,Suv39h2,Setd3,Atrx,Vcpkmt,Wdr61,Setd5,Pwp1,Kmt5c,Zfp369,Rtf1,Kmt5b,Iws1,Setd1a,Ogt,Setd2,Setd4,Tet2,Kmt2e,Eef2kmt,Kmt2a,Antkmt,Mecp2,Nsd3,Pih1d1,Zfp335,Suv39h1
1391	GOBP_PEPTIDYL_LYSINE_DIMETHYLATION	0.956624	1	-0.242624	-0.577417	4895	19	Prdm12,Setd7,Prdm9,Smyd2,Kmt2d,Ehmt1
1392	GOBP_PROTEIN_POLYGLUTAMYLATION	0.550272	1	-0.44858	-0.945119	2834	11	Ttll6,Ttll9,Ttll11,Tpgs1,Ttll7,Ttll5,Cep41,Ttll1
1393	GOBP_PROTEIN_HYDROXYLATION	0.999418	1	-0.151316	-0.38804	5152	27	Plod1,P4ha3,Plod2,P3h4,Egln1,P4ha1,Jmjd6,Hif1an,Ero1a,P3h1,Egln2,P4hb
1394	GOBP_KERATAN_SULFATE_BIOSYNTHETIC_PROCESS	0.62147	1	-0.352647	-0.89024	3212	25	Fmod,Omd,B3gnt4,B3gnt2,Chst2,St3gal6,Ogn,St3gal3,St3gal4
1395	GOBP_PEPTIDE_CROSS_LINKING	0.82424	1	-0.300121	-0.744361	4229	23	Thbs1,Dsp,F13a1,Bgn,Spock3
1396	GOBP_PROTEIN_OXIDATION	0.470893	1	0.455356	1.00267	2272	13	Prdx3,Trabd2b,Apoa2,Lox,Apoa1,Chchd4
1397	GOBP_PEPTIDYL_ARGININE_MODIFICATION	0.296181	1	-0.456949	-1.13333	1519	23	Padi2,Art4,Art3,Nr1h4,Prmt6,Prmt5,Krtcap2
1398	GOBP_PEPTIDYL_ASPARAGINE_MODIFICATION	0.976672	1	0.216946	0.572064	4730	30	Dpm3,B4galnt2,Derl3,Tusc3,Alg5
1399	GOBP_PEPTIDYL_CYSTEINE_MODIFICATION	0.0053421	0.357708	0.604063	1.70214	25	42	S100a8,S100a9,Gapdh
1400	GOBP_PEPTIDYL_GLUTAMIC_ACID_MODIFICATION	0.983079	1	0.211972	0.542862	4763	26	Agbl1,Agbl4,Naa10,Cfap20,Parp1,Naa11,Vkorc1,Ttll4,Agbl3
1401	GOBP_PEPTIDYL_HISTIDINE_MODIFICATION	0.983918	1	0.215928	0.459659	4771	11	Dph5,Nme2,Dph7,Dph6,Dph2
1402	GOBP_PEPTIDYL_LYSINE_MODIFICATION	0.999626	1	-0.190588	-0.712059	5343	352	Egr2,Smyd1,Lif,Egr1,Isl1,Prdm16,Prdm12,Desi1,Etfbkmt,Plod1,Lef1,Sox4,Nat8f1,Rasd2,Sirt2,Kat2b,Cbx4,Setdb2,Setd7,Kmt5a,Loxl1,Macroh2a1,Per1,Myb,Dohh,Mecom,Arrb1,Msl1,Arid4a,Ppargc1a,Prdm9,Prmt6,Trmt112,Brca1,Taf7,Rela,Plod2,Dydc2,Eed,Ctr9,Cpa4,Esco1,Actl6a,Tet3,Brd1,Taf12,Set,Pom121,Sirt4,Pias1,Pygo2,Lias,Ing5,Smyd2,N6amt1,Taf5,Kdm4d,Nup50,Zfp110,Baz1a,Smc5,Mdm2,Nap1l2,Kmt2d,Crtc2,Mul1,Mettl21a,Tr…
1403	GOBP_PEPTIDYL_METHIONINE_MODIFICATION	0.964989	1	0.23587	0.519373	4657	13	Metap1d,Apoa2,Apoa1,Naa20,Naa35,Metap1
1404	GOBP_PEPTIDYL_PROLINE_MODIFICATION	0.999592	1	0.150914	0.439983	4893	50	Fkbp5,Ppih,Fkbp1b,Fkbp10,Nktr,Fkbp3,Ntmt1,P3h3,Ppia,P3h2,Cwc27,Prdx4,Ppie,Fkbp8,Fkbp15
1405	GOBP_PEPTIDYL_SERINE_MODIFICATION	0.532252	1	-0.265049	-0.972911	2821	289	Prkcd,Ret,Lif,Avp,Calcr,Mapk13,Prkcq,Stk32b,Tdgf1,Sfrp2,Ngf,Ddit4,Gadd45a,Stk32a,Plcl1,Smad7,Il11,Hipk2,Sgk2,Chek2,Mlxipl,Dyrk4,Inpp5f,Csnk1g2,Prkd2,Bcar3,Rps6ka1,Syk,Poglut3,Galnt4,Trim6,Mastl,Mad2l2,Sh2d3c,Cav1,Bgn,Hcls1,Akt2,Pck1,Ttbk1,Spock3,Camk4,Hipk4,Dyrk2,Mast3,Prkch,Prkca,Gas6,Clspn,Tgfbr2,Rassf2,Vegfa,Spry2,Lrrk2,Bdnf,Ucn,Ripk1,Mark2,Rps6kb1,Wnk1,Poglut2,Ntf3,Mboat4,Galnt3,Bax,Mknk2,Pik…
1406	GOBP_PEPTIDYL_THREONINE_MODIFICATION	0.339619	1	-0.323238	-1.05941	1764	113	Prkcd,Ttc36,Sphk1,Ddit4,Smad7,Bmp7,Hipk2,Dyrk4,Sirt2,Prkd2,Pard3,Galnt4,Trim6,Cadm4,S1pr2,Ttbk1,Hipk4,Dyrk2,Haspin,Prkca,Tgfbr2,Spry2,Lrrk2,Egf,Cdc42bpg,Mark2,Wnk1,Galnt3
1407	GOBP_PEPTIDYL_TYROSINE_MODIFICATION	0.134463	1	-0.307136	-1.13898	713	327	Prlr,Insrr,Prkcd,Musk,Ret,Agt,Lif,Isl1,Cd4,Thbs4,Erbb3,Lilra5,Nod2,Igf2,Tdgf1,Sfrp2,Fgfr2,Kdr,Tek,Ddr1,Bmx,Hbegf,Socs1,Efna5,Tec,Gh,Il11,Ephb3,Alk,Ghr,Fgfr3,Hipk2,Tnk2,Tslp,Dyrk4,Ephb1,Arl2bp,Inpp5f,Txk,Gprc5b,Axl,Lilrb4a,Trp53,Pdcl3,Syk,Ttl,Igf1,Cadm4,Itk,Fgfr1,Tesk2,Cav1,Tgfa,Clk2,Erbb2,Ntrk1,Afap1l2,Hpx,Hcls1,Ttbk1,Hipk4,Dyrk2,Eif2ak2,Enpp2,Tnfrsf1a,Cd40,Gas6,Socs4,Adora1,Epha4,Adam17,Il15,Pdg…
1408	GOBP_PROTEIN_PHOSPHOPANTETHEINYLATION	1	1	-0.108287	-0.396885	5288	286	Galnt6,Gcnt4,Josd2,Otud7b,Plod1,Ggt1,Galnt5,Kat2b,Ttll6,Glul,Galnt4,Ttl,F13a1,Golga7,Loxl1,Creld1,Ttll3,Pdia4,Ptar1,Zdhhc21,Gm44504,Dohh,Pdilt,B4galnt3,Zdhhc2,Desi2,Plod2,Ttll9,Rnf7,Stambpl1,Tnfaip3,Esco1,Erp29,Mindy1,Galnt18,Ttll11,Zdhhc18,Zdhhc20,Dlst,Galnt3,Uchl5,Fn3krp,Pggt1b,Ppt2,Usp36,Txndc5,Hccs,Tpgs1,Eogt,Mdm2,Otub2,Lyplal1,Otud3,Ufl1,Hlcs,Galnt1,Usp51,Ttll7,Usp27x,Abhd17a,Aktip,Ttll5,Fnt…
1409	GOBP_PEPTIDYL_ARGININE_METHYLATION	0.90677	1	-0.282257	-0.630087	4687	14	Nr1h4,Prmt6,Prmt5,Prmt8,Prdm4,Prmt2,Prmt7,Prmt3,Prmt1,Fbxo11,Coprs,Prmt9,Ndufaf7,Carm1
1410	GOBP_PEPTIDYL_L_CYSTEINE_S_PALMITOYLATION	0.780393	1	-0.318413	-0.775064	4011	21	Golga7,Zdhhc21,Zdhhc2,Zdhhc18,Zdhhc20,Golga7b,Zdhhc24,Zdhhc9,Zdhhc22,Zdhhc23,Clip3
1411	GOBP_PROTEIN_O_LINKED_GLYCOSYLATION_VIA_SERINE	0.458808	1	-0.490438	-1.01658	2377	10	Poglut3,Galnt4,Poglut2,Galnt3,Galnt1
1412	GOBP_PROTEIN_PALMITOYLATION	0.681853	1	-0.327633	-0.857514	3516	30	Map6d1,Glul,Golga7,Hhatl,Zdhhc21,Zdhhc2,Hhat,Zdhhc18,Zdhhc20
1413	GOBP_PEPTIDYL_LYSINE_ACETYLATION	1	1	-0.1177	-0.403029	5241	155	Lif,Isl1,Lef1,Sox4,Nat8f1,Kat2b,Per1,Arrb1,Msl1,Ppargc1a,Brca1,Taf7,Cpa4,Esco1,Actl6a,Brd1,Taf12,Set,Pygo2,Ing5,Taf5,Baz1a,Smc5,Nap1l2,Crtc2,Ruvbl1,Jade1,Ctbp1,Pole3,Eid1,Gtf3c4,Naa50,Prkaa1,Sphk2,Crebbp,Bag6,Jade3,Ing3,Bend3,Myod1,Msl2,Klf15,Sirt1,Jade2,Atf2,Kansl2
1414	GOBP_PEPTIDYL_PROLINE_HYDROXYLATION_TO_4_HYDROXY_L_PROLINE	0.704804	1	-0.390616	-0.809674	3652	10	P4ha3,Egln1,P4ha1,Ero1a,Egln2,P4hb
1415	GOBP_C_TERMINAL_PROTEIN_AMINO_ACID_MODIFICATION	0.819332	1	0.329262	0.712296	3949	12	Agbl1,Agbl4,Atg7
1416	GOBP_ETHER_METABOLIC_PROCESS	0.997485	1	-0.173388	-0.437709	5156	25	Plaat3,Ephx1,Pla2g7
1417	GOBP_PHENOL_CONTAINING_COMPOUND_METABOLIC_PROCESS	0.918196	1	-0.24006	-0.762747	4702	92	Tomt,Nr4a2,Gpr37,Ddc,Gcnt4,Cited1,Dio2,Sncaip,Aoc2,Insm1,Drd3,Slc24a5,Tyrp1,Slc16a10,Drd2,Htr1a,Ctsk,Ddt,Slco1c1,Tgfb2,Npr1,Epas1,Slc7a11,Pnkd,Tph1,Hpn,Fah,Dao,Pde1b
1418	GOBP_VIRAL_LATENCY	0.208068	1	-0.58234	-1.25604	1077	12	Hmga1b
1419	GOBP_ESTABLISHMENT_OF_VIRAL_LATENCY	0.207602	1	-0.608511	-1.26133	1075	10	Hmga1b
1420	GOBP_MODULATION_BY_VIRUS_OF_HOST_PROCESS	0.826028	1	-0.296196	-0.754753	4258	26	Cd4,Hipk2,Eif2ak2,Pabpn1,Vapb,Bcl2l11,Casp8,Tyms
1421	GOBP_MODULATION_BY_VIRUS_OF_HOST_CELLULAR_PROCESS	0.708641	1	-0.36042	-0.82375	3640	16	Cd4
1422	GOBP_VIRAL_LIFE_CYCLE	0.983998	1	0.212974	0.79385	4611	306	Ltf,Tnf,Trim38,Oas1g,Ccl5,Ifi211,Top2a,Hs3st5,Cxcr6,Icam1,Hyal1,Oas3,Siglec1,Isg20,Prkn,Pcsk5,Cdk1,Ifitm2,Tnfrsf4,Cldn1,Itga2,Itgb7,Ifi209,Dynlt1b,Oas2,Nup93,Ifi204,Epha2,Trim68,Ppih,Gpr15,Clec4g,Tpcn2,Kpna2
1423	GOBP_VIRION_ASSEMBLY	0.999611	1	-0.160254	-0.433743	5133	36	Vps37b,Apoe,Pcx,Chmp6,Ddx6,Usp6nl,Vps37a,Chmp3,Tbc1d20,Rab1b,Chmp1b,Vps4a,Mvb12b,Chmp4c,Chmp5,Vps37c,Vps4b,Chmp7,Vps37d,Pdcd6ip,Chmp2b,Spcs1,Rab1a,Chmp1a,Chmp4b,Snf8,Rab43,Vps28,Tsg101,Vta1,Chmp2a,Lrsam1,Ubc,Ppia,Mvb12a,Rps27a
1424	GOBP_VIRAL_RELEASE_FROM_HOST_CELL	0.910269	1	-0.260175	-0.694186	4706	33	Trim12c,Vps37b,Trim5,Trim8,Trim62,Trim25,Pcx,Pml,Zfp72
1425	GOBP_VIRAL_GENOME_REPLICATION	0.184353	1	0.349059	1.15641	885	112	Ltf,Tnf,Oas1g,Ccl5,Ifi211,Top2a,Cxcr6,Oas3,Isg20,Prkn,Ifitm2,Ifi209,Oas2,Ifi204,Ppih
1426	GOBP_VIRAL_GENE_EXPRESSION	0.529449	1	0.273979	0.969639	2507	183	Ccl5,Rps6,Pou2f3,Polr2h,Rpl5,Rpl3,Rpl17,Nup93,Rpl38,Rpl31,Rps18,Rpl26,Rpl37,Rps14,Pcbp2,Polr2k,Rpl23,Rps27a,Rps23,Rpl24,Rps4x,Rps24,Nup133,Rps29,Trim21,Rpl22,Psmc3,Ep300,Rpl10a,Rpl7,Rps11,Rpl30,Rpl10,Rps2,Rpl11,Rpsa,Ssb,Nup88,Ifitm3,Rps28,Gtf2b,Polr2g,Rrp1b,Trim14,Rps19,Rpl27a,Rpl21,Nup85,Rpl7a,Furin,Trim27,Nup214,Inpp5k,Rps8,Eif2ak4,Rpl35a,Eif3g,Trim11,Nup205,Nup188,Rps12,Nup35,Seh1l,Dhx9,Nucks1…
1427	GOBP_VIRAL_TRANSLATION	0.891036	1	0.283652	0.656742	4333	16	Pcbp2,Ssb,Eif2ak4,Eif3g,Dhx9,Eif3l,Eif3f,Eif2d
1428	GOBP_REPRODUCTIVE_BEHAVIOR	0.735246	1	0.319235	0.817563	3562	26	Dbh,Th,Drd5
1429	GOBP_NONRIBOSOMAL_PEPTIDE_BIOSYNTHETIC_PROCESS	0.417301	1	-0.441821	-1.03975	2136	18	Mgst2,Ggt1,Chac1,Slc7a11,Oplah,Bdh2,Gss,Gclm
1430	GOBP_REGULATION_OF_LIPID_METABOLIC_PROCESS	0.2274	1	-0.289764	-1.08337	1214	356	Ccn1,Ccl21b,Ccr7,Gal,Prkcd,Agt,Avp,Egr1,Ghsr,Tm6sf2,Sox9,Sphk1,Avpr1a,Rarres2,Nod2,Zbtb20,Ccl19-ps1,Tek,Pdk4,Mid1ip1,Zfp69,C1qtnf2,Nr4a3,Snai2,Vav3,Scd1,Elovl5,Slc45a3,Pparg,Etfbkmt,Prox1,Disp3,Apod,Fgf1,Ptgs2,Cyp1a1,Alk,Fgfr3,Rest,Gpld1,Mlxipl,Adm,Angptl3,Nr1h4,Abcd2,Pdp2,Macroh2a1,Ormdl3,Cav1,Elovl6,Mvd,Cyp27b1,Ormdl2,Akt2,Pck1,Akr1c18,Ceacam1,Apoe,Dhcr7,Acsl3,Tnfrsf1a,Mtmr2,Ppargc1a,Abca1,Ador…
1431	GOBP_REGULATION_OF_FATTY_ACID_METABOLIC_PROCESS	0.2376	1	-0.365931	-1.13482	1211	78	Avp,Ghsr,Sox9,Avpr1a,Pdk4,Mid1ip1,Nr4a3,Elovl5,Slc45a3,Pparg,Etfbkmt,Ptgs2,Mlxipl,Abcd2,Pdp2,Cav1,Akt2,Ceacam1,Ppargc1a,Brca1,Pdp1,Appl2,Acadvl,Acadl
1432	GOBP_REGULATION_OF_STEROID_METABOLIC_PROCESS	0.609906	1	-0.286854	-0.924876	3176	100	Gal,Agt,Egr1,Snai2,Scd1,Prox1,Fgf1,Rest,Adm,Nr1h4,Elovl6,Mvd,Cyp27b1,Akr1c18,Apoe,Dhcr7,Ppargc1a,Rorc,Abca2,Sod1,Ldlrap1,Acadvl,Acadl
1433	GOBP_CYTOKINE_MEDIATED_SIGNALING_PATHWAY	0.999448	1	-0.201074	-0.785818	5433	640	Fos,Ccl21b,H2-Bl,Timp1,Prlr,Junb,Ccr7,Il11ra2,Cxcl5,Prkcd,Lif,H3c4,Edn2,Egr1,H2-Q7,Cd4,H2-Q2,Cdkn1a,H2-T-ps,Padi2,Tnfrsf12a,Sphk1,Il33,Nod2,Sox2,St18,Sdc1,Ccl22,Ccl19-ps1,Stat4,Nlrc5,Mpl,Saa1,Hspa1a,Rffl,Elf1,Socs1,Pparg,H2-Q1,Traf4,H2-Eb1,Itgax,Tec,Cx3cl1,Il11,Ptgs2,Fpr1,Edaradd,Ghr,H2-Q4,Cxcl1,Tslp,Txk,Ptafr,Axl,Trim12c,Lilrb4a,Trp53,Tnfrsf11b,Syk,Nr1h4,Gpr17,Trim6,Stx4a,Tnfsf13,Trim5,F13a1,Cx3…
1434	GOBP_TRANSMISSION_OF_NERVE_IMPULSE	0.294187	1	-0.364721	-1.09712	1502	64	Avp,Mag,Ghsr,Scn5a,Avpr1a,Hcrt,Glra1,Myh14,Scn1a,P2rx4,Cldn19,Scn1b,Cntnap1,Cacng7,Cacng2,Cacng5,Nfasc
1435	GOBP_NEURONAL_ACTION_POTENTIAL	0.989245	1	0.20099	0.53333	4782	31	Scn10a,P2rx3,P2rx1,Scn3a,Cacna1h,Kcnmb3,Gba,Gper1,Scn2a,Scn7a,Grik2
1436	GOBP_REGULATION_OF_VASOCONSTRICTION	0.164983	1	-0.418556	-1.2242	832	55	Agt,Avp,Edn2,Adra2b,Avpr1a,Dock5,Apln,Atp1a2,Ptafr,Cd38,Adm,Ace2,Cav1,Htr1a,Gja5,Adra2c,Zdhhc21
1437	GOBP_SENSORY_PERCEPTION_OF_PAIN	0.461179	1	-0.316152	-0.996042	2369	87	Nmur2,Bdkrb1,Prok2,Ano1,Prdm12,Penk,Oxt,P2rx7,Ephb1,Ptafr,Scn1a,Tmem100,P2rx4,Tafa4,Trpa1,Mme,Adra2c,Ntrk1,Adora1,Grin2d,Ednrb,Mgll
1438	GOBP_PENTOSE_METABOLIC_PROCESS	0.836715	1	-0.319315	-0.700531	4329	13	Rbks,G6pdx,Xylb,Taldo1,Dhdh,Nudt5
1439	GOBP_PHENOL_CONTAINING_COMPOUND_CATABOLIC_PROCESS	0.742685	1	0.373754	0.774538	3578	10	Dbh,Slc6a3
1440	GOBP_ARACHIDONIC_ACID_METABOLIC_PROCESS	0.840984	1	0.274602	0.768319	4066	41	Cyp2f2,Cyp4f18,Aloxe3,Cyp1b1,Mapk3,Alox5,Pla2g4c
1441	GOBP_LEUKOTRIENE_BIOSYNTHETIC_PROCESS	0.424821	1	-0.4851	-1.0463	2200	12	Mgst2,Ggt1,Syk
1442	GOBP_CYCLOOXYGENASE_PATHWAY	0.18323	1	-0.60989	-1.28499	943	11	Ptgis,Ptgs2,Akr1c18,Ptgds,Hpgds
1443	GOBP_LIPOXYGENASE_PATHWAY	0.660982	1	0.372485	0.849035	3216	15	Pon1,Aloxe3,Alox5,Alox12b,Alox5ap,Pon3,Alox12
1444	GOBP_GLYCOLIPID_CATABOLIC_PROCESS	0.135346	1	-0.590726	-1.33234	694	15	Prkcd,Neu2,Neu4,Gm2a,Pnliprp2,Neu1,Fuca1
1445	GOBP_ALDITOL_METABOLIC_PROCESS	0.912127	1	-0.274547	-0.646101	4670	18	Mogat1,Angptl3,Pck1,Pgp
1446	GOBP_TRIGLYCERIDE_BIOSYNTHETIC_PROCESS	0.756074	1	-0.304724	-0.816498	3889	34	Mogat1,Gpld1,Pck1,Gpat3,Fitm2,Ctdnep1,Thrsp,C3,Lpin1,Acsl1,Gpam,Srebf1
1447	GOBP_TRIGLYCERIDE_CATABOLIC_PROCESS	0.828832	1	-0.300014	-0.74951	4265	24	Gpld1,Lipc,Fabp7,Pnpla1,Pnliprp2,Mgll,Lipe
1448	GOBP_PEPTIDYL_PROLINE_HYDROXYLATION	0.963583	1	-0.238523	-0.53797	4947	15	P4ha3,Egln1,P4ha1,Ero1a,P3h1,Egln2,P4hb,Ogfod1,Crtap,P4htm,Egln3,P4ha2,Prdx4,P3h2,P3h3
1449	GOBP_UREA_METABOLIC_PROCESS	0.796584	1	-0.349265	-0.73587	4103	11	Arg2,Slc25a15,Nr1h4,Arg1,Cebpa
1450	GOBP_ORGANOPHOSPHATE_METABOLIC_PROCESS	1	1	-0.174248	-0.698393	5520	923	Pik3c2g,Nkx2-1,Prkcd,Eno1b,Pde7b,Cnp,Ak7,Pklr,Pde8a,Aldh1a1,Ptgis,Plpp4,Ido1,Adssl1,Fbp2,Enpp6,Pla2g4f,Slc25a13,Zbtb20,Acot11,Ddit4,Itpkb,Upp1,Mboat1,Slc4a4,Hpca,Phospho1,Pdk4,Pip5k1b,Card11,Scd1,Elovl5,Bmx,Socs1,Dctd,Pthlh,Plaat3,Phex,Ptgs2,Plpp2,Pfkfb1,Rrm2,Gpld1,Elovl7,Plcd4,Parp16,Rhoq,Slc44a1,Gfpt2,Serinc5,P2rx7,Mlxipl,Pik3c2b,Inpp5f,Alox8,Nmnat1,Ptafr,Upb1,Pfkfb3,Pigg,Tjp2,Abhd4,Pde10a,Trp5…
1451	GOBP_NAD_METABOLIC_PROCESS	0.942504	1	-0.240311	-0.690112	4802	49	Eno1b,Pklr,Nmnat1,Cd38,Trp53,Gck,Gpd1,Nmrk1,Bpgm,Nadk2
1452	GOBP_CALCIUM_MEDIATED_SIGNALING	0.472169	1	-0.287118	-0.991204	2476	167	Nmur2,Ccr7,Efhb,Edn2,Cd4,Erbb3,Sphk1,Avpr1a,Kdr,Hpca,Atp1a2,Rcan2,P2rx7,Tmem100,P2rx4,Syk,Casq2,Igf1,Lat2,Mcu,Cx3cr1,Gpr143,Chp2,P2rx5,Ccr6,Grin2c,Nudt4,Lmcd1,Ccr5,Nfatc3,P2rx2,Dyrk2,Mapt,Pla2g4b,Adgrl1,Grin2d,Ednrb
1453	GOBP_B_CELL_MEDIATED_IMMUNITY	0.981046	1	0.212122	0.689281	4709	99	Tnf,Bcl3,Trex1,Cfi,C8g,Masp2,Il13ra2,C4a,Cd70,Clcf1,Foxp3,Bcl6,Cd74,Cd19,Fcer2a,Cd46,Shld1,Rnf8
1454	GOBP_CELLULAR_HOMEOSTASIS	0.993264	1	-0.212956	-0.846355	5455	808	Nmur2,Ccl21b,Ccr7,Ptger2,Chrna9,Glp1r,S1pr4,Avp,Ngfr,Edn2,Lpar1,Bdkrb1,Cd4,Prok2,Trf,Calcr,Ano1,Clic4,Avpr1a,Rab20,Slc6a9,Cdh23,Jph2,Hcrt,Zbtb20,Aqp4,Ccl19-ps1,Pim3,Trdn,Camk2n1,Slc12a2,Slc4a4,Atp1b2,Cltrn,Saa1,Tfap2b,Pole,Atp1a2,Slc39a8,Car2,Crh,Lpar4,Atf4,Galr1,Efna5,Sox4,Slc2a10,Aplnr,Cx3cl1,Bag3,Fzd9,Fpr1,Slc4a2,Rhcg,Kcnj2,Atp4a,Klf7,Gpld1,Ttpa,Oxt,Pold2,Slc8b1,Rnf135,P2rx7,Prnd,Kif5b,Mlxipl,…
1455	GOBP_ANTIMICROBIAL_HUMORAL_RESPONSE	0.110999	1	0.425625	1.28067	547	60	Lcn2,S100a8,S100a9,Ltf,Bcl3,Gapdh,Colec11,Klk7,Ang,Jchain,Klk1b3,Gata6,Prtn3,Fam3a
1456	GOBP_ANTIBACTERIAL_HUMORAL_RESPONSE	0.25645	1	-0.447316	-1.15662	1321	28	H2-Bl,H2-Q7,Trf,H2-Q2,H2-T-ps,Nod2,H2-Q1,H2-Q4
1457	GOBP_SECONDARY_METABOLIC_PROCESS	0.882027	1	0.260349	0.742456	4298	45	Th,Oca2,Dct,Cyp1b1,a,Fmo1,Rapgef2,Akr1b3,Tyr,Cyp2w1
1458	GOBP_POLYOL_METABOLIC_PROCESS	0.975887	1	-0.214393	-0.703158	5058	114	Sphk1,Mogat1,Qdpr,Itpkb,Asah2,Plpp2,Plcd4,Ptafr,Sgpp2,Angptl3,Spr,Nudt3,Isyna1,Slc5a3,Nudt4,Degs2,Cyp27b1,Pck1,Pgp,Mtmr2,Plcb1,Inppl1,Abca2,Bpnt2,Plpp3
1459	GOBP_CYTOLYSIS	0.74912	1	0.351892	0.774847	3615	13	C8g,Gzmm,F2,Lbp
1460	GOBP_ANTIGEN_PROCESSING_AND_PRESENTATION	0.887393	1	-0.236846	-0.841922	4680	212	Ccl21b,H2-Bl,Ccr7,H2-Q7,Thbs1,H2-Q2,H2-T-ps,Nod2,Ccl19-ps1,Kif23,Kif4,H2-Q1,Ap1s3,H2-Eb1,Ap1s2,H2-Q4
1461	GOBP_ANTIGEN_PROCESSING_AND_PRESENTATION_OF_ENDOGENOUS_ANTIGEN	0.0221661	0.683054	-0.641386	-1.57607	113	22	H2-Bl,H2-Q7,H2-Q2,H2-T-ps,H2-Q1,H2-Q4
1462	GOBP_AXONAL_TRANSPORT_OF_MITOCHONDRION	0.838491	1	-0.315646	-0.70462	4334	14	Hap1,Mapt,Nefl,Armcx3,Trak2,Fez1
1463	GOBP_LIPID_STORAGE	0.993033	1	0.198364	0.61814	4845	75	Tnf,Acacb,Tmem159,Il1b,Nrip1,Sqle,Pla2g4c,Ffar2,Plin5,Cd36,Acvr1c,Fitm1,Apoa1,Gba,Pla2g10,Mest,Dgat2
1464	GOBP_SECOND_MESSENGER_MEDIATED_SIGNALING	0.0650067	0.966394	-0.336279	-1.22088	341	262	Nmur2,Ccr7,Efhb,Glp1r,Gal,Agt,Edn2,Rasd1,Lpar1,Pde7b,Thbs1,Cd4,Erbb3,Sox9,Sphk1,Avpr1a,Kdr,Hpca,Atp1a2,Rcan2,Crh,Aplnr,Rasd2,Fpr1,Ddah2,P2rx7,Rxfp2,Pde10a,Tmem100,P2rx4,Syk,Gpr62,Casq2,Igf1,Lat2,Mcu,Cx3cr1,Gpr143,Chp2,P2rx5,Ccr6,Neurod1,Grin2c,Nudt4,Pde3a,Lmcd1,Ccr5,Nfatc3,P2rx2,Nppc,Dyrk2,Apoe,Mapt,Pla2g4b,Npr1,Adgrl1,Grin2d,Ednrb,Pde11a
1465	GOBP_CAMP_MEDIATED_SIGNALING	0.0372351	0.841436	-0.490823	-1.43556	187	55	Glp1r,Gal,Lpar1,Pde7b,Sox9,Crh,Aplnr,Rasd2,Rxfp2,Gpr62
1466	GOBP_CGMP_MEDIATED_SIGNALING	0.746897	1	-0.318609	-0.811864	3850	26	Thbs1,Pde10a,Pde3a,Nppc,Apoe,Npr1,Ednrb,Pde11a,Pdzd3
1467	GOBP_CYCLIC_NUCLEOTIDE_MEDIATED_SIGNALING	0.0752794	1	-0.423032	-1.31191	383	78	Glp1r,Gal,Lpar1,Pde7b,Thbs1,Sox9,Crh,Aplnr,Rasd2,Rxfp2,Pde10a,Gpr62,Nudt4,Pde3a,Nppc,Apoe,Npr1,Ednrb,Pde11a,Rapgef4,Pdzd3,Eif4ebp2,Ucn
1468	GOBP_SEXUAL_REPRODUCTION	0.999632	1	-0.197898	-0.773688	5438	642	Trp63,Avp,Cldn11,Tnfaip6,Dmrtb1,Adamts1,Folr1,Ghsr,Prok2,Sox9,Oaz3,Clic4,Mns1,Nanos3,Avpr1a,Ddo,Bmp4,Sox8,Ppp1r1b,Foxj1,Glra1,Gli1,Septin4,Tob2,Rsph1,Ggt1,Cfap206,Gal3st1,Fut10,Creb3l4,Spa17,Acr,Zglp1,Piwil1,Tex14,Slc4a2,Zfp449,Oxt,Plcd4,Vgf,Sycp3,Rxfp2,Shisa6,Spata22,Prnd,Spata9,Spaca1,Sirt2,Rhbdd1,Cd9,Axl,Gamt,Spag8,Spin4,Inhba,Ddx4,Catsperd,Paqr7,Cfap43,Catsperz,Igf1,Smad5,Rnf17,Trpc3,Spef2,Ov…
1469	GOBP_TRANSLESION_SYNTHESIS	0.999613	1	-0.143447	-0.395747	5164	39	Pold2,Polk,Mad2l2,Zbtb1,Rpa3,Pole2,Trim25
1470	GOBP_HEMOGLOBIN_METABOLIC_PROCESS	0.862476	1	-0.304983	-0.680818	4458	14	Slc6a9,Klf4,Inhba,Hpx
1471	GOBP_SPINAL_CORD_DEVELOPMENT	0.00605232	0.373009	-0.515764	-1.6057	30	80	Gbx1,Isl1,Mdga1,Dll4,Nkx2-2,Gdf11,Shh,Gdnf,Olig2,Daam2,Prox1,Sox4,Sox1,Bag3,Rfx4,Sox13,Gli2,Ptch1,Plxdc1,Sox6,Dll1,Nefl,Cln8,Vldlr,Nog,Gli3,Dcc,Ascl1,Actl6a,Pax6,Adarb1
1472	GOBP_SPINAL_CORD_PATTERNING	0.172347	1	-0.569177	-1.28374	884	15	Dll4,Nkx2-2,Gdf11,Shh,Sox1,Rfx4,Gli2
1473	GOBP_CELL_DIFFERENTIATION_IN_SPINAL_CORD	0.00388727	0.291291	-0.641762	-1.71958	19	34	Gbx1,Isl1,Mdga1,Dll4,Nkx2-2,Shh,Olig2,Sox4,Sox1,Sox13,Gli2,Ptch1
1474	GOBP_DORSAL_SPINAL_CORD_DEVELOPMENT	0.074696	1	-0.673657	-1.453	386	12	Mdga1,Gdnf,Daam2,Prox1
1475	GOBP_VENTRAL_SPINAL_CORD_DEVELOPMENT	0.00639783	0.381304	-0.632698	-1.65596	32	30	Gbx1,Isl1,Dll4,Nkx2-2,Shh,Olig2,Sox4,Sox1,Gli2,Ptch1,Cln8,Vldlr,Gli3,Ascl1,Pax6
1476	GOBP_SPINAL_CORD_MOTOR_NEURON_DIFFERENTIATION	0.0108928	0.494948	-0.682676	-1.66174	55	21	Gbx1,Isl1,Nkx2-2,Shh,Olig2,Sox4,Gli2,Ptch1
1477	GOBP_NEURAL_TUBE_PATTERNING	0.574006	1	-0.357841	-0.925269	2958	28	Bmp4,Shh,Tmem107,Gli2,Ptch1,Gli3,Psen1,Wnt1,Sufu,Tulp3
1478	GOBP_CELL_DIFFERENTIATION_IN_HINDBRAIN	0.662125	1	-0.375605	-0.858456	3401	16	Prox1,Wnt7a,Kndc1,Nog,Cend1,Rora
1479	GOBP_CELL_PROLIFERATION_IN_HINDBRAIN	0.184031	1	-0.562806	-1.26937	944	15	Shh,Gli1,Gli2,Gpr37l1,Zfp423,Cend1,Egf,Rora
1480	GOBP_CELL_MIGRATION_IN_HINDBRAIN	0.467505	1	-0.448192	-1.00051	2416	14	Atp1b2,Lef1,Sema4c,Cend1
1481	GOBP_DIENCEPHALON_DEVELOPMENT	0.012458	0.522547	-0.530337	-1.56093	62	57	Nkx2-1,Isl1,Nr4a2,Sox2,Bmp4,Shh,Six3,Olig2,Gli1,Crh,Pou3f2,Gli2,Aldh1a2,Sall1,Ets1,Drd2,Ghrh,Hap1
1482	GOBP_TELENCEPHALON_DEVELOPMENT	0.296149	1	-0.299301	-1.0641	1560	213	Btg2,Nkx2-1,Bcl2a1b,Lpar1,Scn5a,Dlx5,Avpr1a,Bmp4,Shh,Six3,Rarb,Kdm6b,Atp1b2,Atp1a2,Lef1,Prox1,Pou3f2,Ephb3,Alk,Pou3f3,Bcl2a1a,Kif5b,Rfx4,Fezf1,Efna2,Dmrta2,Sema7a,Inhba,Slc32a1,Nr2e1,Sall1,Drd2,Shank3,Neurod1,Nde1,Gng12,Anxa3,Slc38a2,Nefl,Slc7a11,Srf,Bcan,Plcb1,Chd7,Gli3,Col3a1,Lrrk2
1483	GOBP_DENTATE_GYRUS_DEVELOPMENT	0.178551	1	-0.588201	-1.29043	923	13	Btg2,Lef1,Prox1,Nr2e1,Neurod1
1484	GOBP_PALLIUM_DEVELOPMENT	0.984901	1	-0.211611	-0.717906	5152	144	Btg2,Nkx2-1,Bcl2a1b,Kdm6b,Lef1,Prox1,Pou3f2,Alk,Pou3f3,Bcl2a1a,Kif5b,Dmrta2,Slc32a1,Nr2e1,Neurod1,Nde1,Gng12,Anxa3,Slc38a2,Nefl,Srf,Bcan,Plcb1,Gli3,Col3a1,Ascl1,Lrp1,Emx2,Psen1
1485	GOBP_SUBPALLIUM_DEVELOPMENT	0.301692	1	-0.466875	-1.13644	1550	21	Rarb,Inhba,Drd2,Shank3,Slc7a11,Gli3,Lrrk2,Ascl1
1486	GOBP_CRANIAL_NERVE_DEVELOPMENT	0.0683976	0.985341	-0.527366	-1.39913	352	32	Egr2,Isl1,Lpar1,Erbb3,Nkx2-2
1487	GOBP_OPTIC_NERVE_DEVELOPMENT	0.466718	1	-0.487179	-1.00983	2418	10	Lpar1,Nkx2-2
1488	GOBP_HINDBRAIN_MORPHOGENESIS	0.406619	1	-0.374434	-1.033	2100	39	Gli1,Prox1,Whrn,Gli2,Wnt7a,Dll1,Kndc1,Serpine2,Zfp365,Cend1,Rora,Abl1,Ptpn11,Sptbn2,Wnt1
1489	GOBP_VENTRICULAR_SYSTEM_DEVELOPMENT	0.626035	1	0.350717	0.889868	3024	25	Hydin,Aqp1,Tsku,Nme5,Dnah5,Rapgef2,Pax5,Kdm2b,Mecp2,Ccdc134
1490	GOBP_CRANIAL_NERVE_MORPHOGENESIS	0.304956	1	-0.490342	-1.13816	1568	17	Egr2
1491	GOBP_LATERAL_VENTRICLE_DEVELOPMENT	0.433608	1	0.486452	1.03554	2102	11	Aqp1,Tsku,Dnah5,Pax5,Kdm2b
1492	GOBP_NERVE_DEVELOPMENT	0.0484573	0.900788	-0.477509	-1.40247	244	56	Egr2,Ret,Ngfr,Isl1,Lpar1,Erbb3,Nkx2-2,Ngf
1493	GOBP_CEREBELLAR_PURKINJE_CELL_LAYER_DEVELOPMENT	0.922194	1	-0.262739	-0.639547	4740	21	Klhl1,Whrn,Dll1,Cend1,Rora,Sptbn2
1494	GOBP_CEREBELLAR_GRANULAR_LAYER_DEVELOPMENT	0.432156	1	-0.482101	-1.03983	2238	12	Prox1,Wnt7a,Kndc1,Serpine2,Cend1
1495	GOBP_CEREBELLAR_PURKINJE_CELL_LAYER_MORPHOGENESIS	0.888201	1	-0.292728	-0.653461	4591	14	Whrn,Dll1,Cend1,Rora,Sptbn2,Faim2
1496	GOBP_CEREBELLAR_PURKINJE_CELL_LAYER_FORMATION	0.90874	1	-0.292075	-0.605415	4709	10	Whrn,Cend1,Rora,Faim2
1497	GOBP_CEREBELLAR_CORTEX_DEVELOPMENT	0.503992	1	-0.347121	-0.969953	2587	42	Gli1,Klhl1,Prox1,Whrn,Gli2,Wnt7a,Dll1,Kndc1,Serpine2,Zfp365,Cend1,Rora,Ptpn11,Sptbn2
1498	GOBP_CEREBELLAR_CORTEX_MORPHOGENESIS	0.336565	1	-0.415355	-1.08711	1735	30	Gli1,Prox1,Whrn,Gli2,Wnt7a,Dll1,Kndc1,Serpine2,Zfp365,Cend1,Rora,Ptpn11,Sptbn2
1499	GOBP_CEREBELLAR_CORTEX_FORMATION	0.612332	1	-0.368494	-0.89697	3147	21	Prox1,Whrn,Wnt7a,Dll1,Kndc1,Cend1,Rora,Ptpn11
1500	GOBP_DEVELOPMENTAL_MATURATION	0.354559	1	-0.288285	-1.03612	1881	235	Ccl21b,Gal,Ret,Nr4a2,Tbx6,Cdkn1a,Bfsp2,Klf2,Gdf11,Gldn,Six3,Sox8,Rflnb,Ccl19-ps1,Myoc,Phospho1,Cd63,Sox10,Cntn2,Fzd5,Pparg,Cx3cl1,Unc13c,Fgfr3,Rxfp2,Sirt2,Axl,Baiap3,Cln5,Catsperd,Kcnip2,Catsperz,Igf1,Aldh1a2,Cx3cr1,Slc26a3,Ntn4,Ropn1l,Ccr6,Cabyr,Pde3a,Cdh5,Nppc,Cftr,Rnd1,Zdhhc2,Tgfb2,G6pdx,Epas1,Adgrl1,Lgi4,Nefl,Rec8,Ednrb,Bcan,Il15,Dmc1,Cend1,Vegfa,Thbs3,Lrrk2
1501	GOBP_STRIATUM_DEVELOPMENT	0.388089	1	-0.467686	-1.06891	1993	16	Rarb,Inhba,Drd2,Shank3,Slc7a11,Lrrk2
1502	GOBP_LIMBIC_SYSTEM_DEVELOPMENT	0.375896	1	-0.329369	-1.04301	1939	90	Btg2,Nkx2-1,Fgfr2,Kdm6b,Atp1a2,Crh,Lef1,Prox1,Pou3f2,Alk,Kif5b,Slc32a1,Nr2e1,Ets1,Drd2,Neurod1,Hap1,Anxa3,Nefl,Srf,Bcan,Gli3
1503	GOBP_SUBSTANTIA_NIGRA_DEVELOPMENT	0.0325029	0.78521	-0.554124	-1.49257	166	35	Plp1,Cnp,Padi2,Mbp,Ndrg2,Sirt2,Fgf9,Ttbk1,Rad1,G6pdx,Ckb
1504	GOBP_HIPPOCAMPUS_DEVELOPMENT	0.598162	1	-0.302708	-0.924123	3058	70	Btg2,Nkx2-1,Kdm6b,Lef1,Prox1,Alk,Kif5b,Slc32a1,Nr2e1,Neurod1,Anxa3,Nefl,Srf,Bcan,Gli3
1505	GOBP_GLIAL_CELL_DEVELOPMENT	0.194391	1	-0.356348	-1.15518	1011	104	Fa2h,Mobp,Plp1,Nkx6-2,Mag,Lpar1,Tspan2,Myrf,Aspa,Adora2a,Nkx2-2,Itgb4,Ncmap,Shh,Olig1,Kcnj10,Myoc,Sox10,Mxra8,Ndrg1,Sox4,Arhgef10,Pou3f2
1506	GOBP_THALAMUS_DEVELOPMENT	0.207103	1	-0.582953	-1.25736	1072	12	Shh,Olig2
1507	GOBP_CEREBRAL_CORTEX_CELL_MIGRATION	0.717934	1	-0.306783	-0.840357	3682	38	Nkx2-1,Pou3f2,Pou3f3,Nr2e1
1508	GOBP_CEREBRAL_CORTEX_RADIALLY_ORIENTED_CELL_MIGRATION	0.986615	1	-0.209539	-0.541805	5085	28	Pou3f2,Pou3f3,Nr2e1,Gli3,Adgrg1,Sun2,Fbxo45,Lrp8,Cdk5r2,Lhx6
1509	GOBP_LAYER_FORMATION_IN_CEREBRAL_CORTEX	0.654309	1	-0.408616	-0.860917	3370	11	Nr2e1,Gli3,Adgrg1,Lrp8,Cdk5r2,Cdk5,Cdk5r1
1510	GOBP_CELL_PROLIFERATION_IN_FOREBRAIN	0.270181	1	-0.479514	-1.16721	1388	21	Six3,Fgfr2,Pou3f2,Akna,Pou3f3,Wnt7a,Gli3,Emx2
1511	GOBP_HYPOTHALAMUS_DEVELOPMENT	0.567283	1	-0.411924	-0.929065	2912	15	Crh,Pou3f2,Ets1,Hap1,Bax,Nrp2,Sema3a
1512	GOBP_PYRAMIDAL_NEURON_DIFFERENTIATION	0.817389	1	0.340626	0.705885	3938	10	Disc1,Slc4a10,Atp7a,Gba,Plxna3
1513	GOBP_FOREBRAIN_REGIONALIZATION	0.134935	1	-0.562536	-1.32384	690	18	Nkx2-1,Bmp4,Shh,Six3,Fezf1,Dmrta2
1514	GOBP_FOREBRAIN_GENERATION_OF_NEURONS	0.11146	1	-0.451597	-1.29688	567	49	Lhx8,Nkx2-1,Dlx5,Fgfr2,Lef1,Prox1,Sox1,Inhba,Nr2e1,Sall1,Shank3
1515	GOBP_FOREBRAIN_NEURON_DEVELOPMENT	0.113016	1	-0.541552	-1.34316	579	23	Lhx8,Fgfr2,Sox1
1516	GOBP_FOREBRAIN_CELL_MIGRATION	0.641081	1	-0.309051	-0.894061	3273	51	Nkx2-1,Pou3f2,Pou3f3,Axl,Nr2e1,Drd2,Srf,Gli3,Lrrk2,Emx2,Psen1,Adgrg1
1517	GOBP_OLFACTORY_BULB_INTERNEURON_DIFFERENTIATION	0.429288	1	-0.504651	-1.04605	2224	10	Dlx5,Sall1
1518	GOBP_CEREBRAL_CORTEX_GABAERGIC_INTERNEURON_DIFFERENTIATION	0.403434	1	-0.51662	-1.07086	2090	10	Nkx2-1
1519	GOBP_CEREBRAL_CORTEX_NEURON_DIFFERENTIATION	0.62976	1	-0.36805	-0.884483	3224	20	Nkx2-1,D16Ertd472e,Nr2e1,Drd2
1520	GOBP_DORSAL_VENTRAL_NEURAL_TUBE_PATTERNING	0.16171	1	-0.555199	-1.28871	831	17	Bmp4,Shh,Gli2,Ptch1,Gli3,Psen1,Sufu,Tulp3
1521	GOBP_NEURAL_TUBE_DEVELOPMENT	0.626515	1	-0.27508	-0.926816	3255	137	Folr1,Zfp36l1,Bmp4,Trim71,Shh,Sfrp2,Rarg,Prox1,Sox4,Stil,Vangl2,Bmp7,Tmem107,Gli2,Adm,Aldh1a2,Ptch1,Sema4c,Spint1,Dvl3,Sall2,Zfp358,Tgfb2,Sdc4,Cecr2,Nog,Shroom3,Gli3,Luzp1,Dact1,Ift52,Psen1,Kif20b,Bcl10,Lias,Abl1,Notch1,Wnt1,Phgdh,Tead2,Plxnb2,Grhl2,Fzd6,Sufu,Tulp3,Bmp5
1522	GOBP_CENTRAL_NERVOUS_SYSTEM_PROJECTION_NEURON_AXONOGENESIS	0.402128	1	-0.413531	-1.04394	2078	25	Nr4a2,Ephb3,Ephb1,Gli2,Scn1b,Nr2e1,Epha4,Dcc,Adarb1
1523	GOBP_CENTRAL_NERVOUS_SYSTEM_NEURON_DIFFERENTIATION	0.00210004	0.209538	-0.461457	-1.57455	10	151	Lhx8,Gbx1,Btg2,Nkx2-1,Ttc36,Isl1,Mdga1,Nr4a2,Dll4,Nkx2-2,Dlx5,Shh,Sfrp2,Fgfr2,Olig2,Prox1,Sox4,Sox1,Ephb3,D16Ertd472e,Ephb1,Gli2,Inhba,Scn1b,Ptch1,Nr2e1,Sall1,Drd2,Shank3
1524	GOBP_CENTRAL_NERVOUS_SYSTEM_NEURON_DEVELOPMENT	0.0516836	0.909607	-0.446221	-1.36473	263	71	Lhx8,Btg2,Ttc36,Nr4a2,Fgfr2,Sox1,Ephb3,Ephb1,Gli2,Scn1b,Nr2e1,Drd2
1525	GOBP_CENTRAL_NERVOUS_SYSTEM_NEURON_AXONOGENESIS	0.560093	1	-0.354443	-0.933232	2893	31	Nr4a2,Ephb3,Ephb1,Gli2,Scn1b,Nr2e1,Epha4,Dcc,Adarb1,B4galt5,Fbxo45,Sptbn4
1526	GOBP_TELENCEPHALON_REGIONALIZATION	0.204129	1	-0.610627	-1.26571	1057	10	Bmp4,Shh,Six3,Dmrta2
1527	GOBP_PITUITARY_GLAND_DEVELOPMENT	0.0400619	0.843695	-0.560125	-1.47478	206	31	Nkx2-1,Isl1,Sox2,Bmp4,Six3,Gli1,Pou3f2,Gli2,Aldh1a2,Sall1,Ets1,Drd2,Ghrh
1528	GOBP_CEREBRAL_CORTEX_DEVELOPMENT	0.997504	1	-0.183215	-0.590723	5195	100	Nkx2-1,Bcl2a1b,Pou3f2,Pou3f3,Bcl2a1a,Dmrta2,Nr2e1,Nde1,Gng12,Slc38a2,Nefl,Plcb1,Gli3,Col3a1,Ascl1,Lrp1,Emx2,Psen1,Adgrg1,Bax,Ppp1r9b
1529	GOBP_OLFACTORY_LOBE_DEVELOPMENT	0.0950349	1	-0.531235	-1.36232	489	27	Dlx5,Atp1a2,Fezf1,Efna2,Sema7a,Nr2e1,Sall1,Srf,Chd7,Lrrk2
1530	GOBP_TELENCEPHALON_GLIAL_CELL_MIGRATION	0.994446	1	0.183029	0.448147	4833	21	Disc1,Lamb1,Srgap2,Dab1,Bmerb1,Pafah1b1,Foxg1
1531	GOBP_METENCEPHALON_DEVELOPMENT	0.286326	1	-0.344225	-1.09196	1469	91	Lpar1,Scn5a,Gli1,Klhl1,Prox1,Whrn,Gli2,Trp53,Sema4c,Neurod1,Sstr2,Wnt7a,Hap1,Dll1,Kndc1,Serpine2,Ppargc1a,Ckb,Zfp365,Cend1,Ascl1,Psen1,Rora,Otx1,Abl1,Ptpn11,Sptbn2,Wnt1
1532	GOBP_CORPUS_CALLOSUM_DEVELOPMENT	0.429594	1	-0.462938	-1.03342	2220	14	Lpar1,Ephb3
1533	GOBP_MEMBRANE_DOCKING	1	1	-0.136559	-0.471962	5237	169	Stx19,Ccp110,Unc13c,Cep76,Cenpj,Nedd1,Stx4a,Rab13,Vamp3,Esyt3,Ahcyl1,Haus4,Tmem67,Rab8b,Nde1,Cplx2,Cftr,Ezr,Esyt1,Cep97,Pacs2,Mospd3,Cntrl,Ninl,Ralb,Tubg1,Tubb4a,Stx6,Tuba4a,Stx2,Msn,Haus3,Vapb,Cep57,Plk4,Plek,Vcam1,Snx3,Haus8,Cep78,Stx17,Exoc6,Vamp8,Cep290,Kcnb1,Cep131,Unc13a,Vps18
1534	GOBP_REGULATION_OF_CELL_CELL_ADHESION	0.144224	1	-0.300242	-1.12541	768	369	Ccl21b,H2-Bl,Ccr7,Gnrh1,Prkcd,Hlx,H2-Q7,Mdga1,Cd4,H2-Q2,Egr3,Ido1,H2-T-ps,Mbp,Prkcq,Nod2,Tbx21,Igfbp2,Sox2,Igf2,Bmp4,Cd274,Shh,Arg2,Foxj1,Ccl19-ps1,Itpkb,Card11,Tarm1,Nr4a3,Plaur,F11r,Socs1,H2-Q1,Smad7,Efna5,Lef1,Sox4,Cx3cl1,Cited2,Bmp7,Ephb3,Akna,H2-Q4,Gcnt2,Klf4,Zbtb7b,Cd9,Cd6,Lgals7,Ptafr,Swap70,Sox13,Gli2,Lilrb4a,Dpp4,Syk,Pnp,Megf10,Fgl1,Igf1,Plg,Mad2l2,Rnase10,Nfkbid,Ets1,Laptm5,Cav1,Zbtb1,E…
1535	GOBP_NEGATIVE_REGULATION_OF_CELL_CELL_ADHESION	0.396043	1	-0.29963	-1.02386	2081	152	Ccl21b,Gnrh1,Prkcd,Hlx,Ido1,Mbp,Tbx21,Bmp4,Cd274,Shh,Arg2,Foxj1,Tarm1,Socs1,Smad7,Akna,Klf4,Zbtb7b,Cd9,Lgals7,Swap70,Lilrb4a,Fgl1,Plg,Mad2l2,Laptm5,Erbb2,Mdk,Ceacam1,Cd86,Jag1,Arg1,Lrrc32,Serpine2,Sdc4,Ccl28,Pag1,Rdx,Nrarp,Gli3,Vegfa,Cdh1,Cblb,Epb41l5
1536	GOBP_POSITIVE_REGULATION_OF_CELL_CELL_ADHESION	0.284879	1	-0.297834	-1.06837	1510	232	Ccl21b,H2-Bl,Ccr7,Hlx,H2-Q7,Cd4,H2-Q2,Egr3,H2-T-ps,Prkcq,Nod2,Igfbp2,Sox2,Igf2,Cd274,Shh,Ccl19-ps1,Itpkb,Card11,Nr4a3,Plaur,F11r,Socs1,H2-Q1,Smad7,Lef1,Sox4,Cx3cl1,Cited2,Bmp7,H2-Q4,Gcnt2,Zbtb7b,Cd6,Ptafr,Sox13,Gli2,Lilrb4a,Dpp4,Syk,Pnp,Megf10,Igf1,Rnase10,Nfkbid,Ets1,Cav1,Zbtb1,Mdk,Alox15,Myb,Pck1,Hsph1,Cd86,Pik3r1,Cd28,Slc7a1,Tgfbr2,St3gal4,H2-D1,Il15,Nckap1l,Dock8,Rela,Dennd6a
1537	GOBP_CELLULAR_COMPONENT_DISASSEMBLY	0.999449	1	-0.194282	-0.74793	5436	511	Spata18,Timp1,Hmga1b,Adamts4,Padi2,Adamts5,Plk3,Tll1,Ddit4,Mid1ip1,Ddr1,Snai2,Fzd5,Plekhh2,Htra1,Cx3cl1,Mmp15,Sh3bp1,Kif5b,Kif19a,Nmnat1,Swap70,Map6d1,Trp53,Dpp4,Frat2,Plk5,Mical1,Plg,Cx3cr1,Ets1,Mrps6,Cav1,Mrpl40,Mrpl34,Ctsk,Ubqln4,H1f0,Dvl3,Mrpl45,Phf23,Fscn1,Wipi1,Pik3r1,Map1a,Triobp,Prkca,Ppargc1a,Cisd2,Map4k4,Lmod3,Trmt112,Epha4,Tigar,Cecr2,Eps8,Ddr2,Rdx,Fbxo7,Mmp14,Mrpl37,Hpn,Arf6,Ctdnep1,C…
1538	GOBP_CELLULAR_PROCESS_INVOLVED_IN_REPRODUCTION_IN_MULTICELLULAR_ORGANISM	0.999788	1	0.179869	0.663707	4716	273	Spesp1,Dpy19l2,Sebox,Top2a,Hsf2bp,Tssk4,Oca2,Rps6,Zmynd15,Zbtb16,Iho1,Rsph6a,Hmgb2,Ang,Retn,Ptgdr2,Pcsk4,Cfap69,Tdrd9,4930451I11Rik,Ccdc63,Paqr5,Dhh,Npm2,Folr2,Nme5,Strbp,Mei4,Btbd18,Fignl1,Trip13,Wnt4,Tdrd5,Mov10l1,Inhbb,Robo2,Cfap157,Bbs2,Shcbp1l,Ddx25,Meioc,Etv6,Cfap44,Catsper2,Dmrta1,Etv5,Slc26a6,Wt1,Sfrp1,Rnf8,Plk1,Catsper3,Gdf9,Slc2a8
1539	GOBP_DIGESTIVE_SYSTEM_PROCESS	0.971496	1	-0.221654	-0.683469	4975	75	Ghsr,Sox9,Nod2,F11r,Crh,Oxt,Wnk4,Tjp2,Drd3,Ptger3,Slc2a5,Zfp830,Neurod1,Inava
1540	GOBP_OVULATION_CYCLE_PROCESS	0.998437	1	-0.167712	-0.45656	5108	37	Adamts1,Inhba,Zfp830,Arrb1,Tgfb2,Amh,Plekha1,Gas2,Mstn,Bmpr1b
1541	GOBP_REGULATION_OF_ANATOMICAL_STRUCTURE_MORPHOGENESIS	0.024114	0.718584	-0.297514	-1.18567	131	855	Arc,Cldn3,Otx2,Ostn,Ret,Agt,Lif,Ngfr,Ermn,Isl1,Mag,Adamts1,Ghsr,Lpar1,Hspb1,Syt2,Thbs1,Cdc42ep1,Prok2,Thbs4,Ptgis,Spry4,Sox9,Tmbim1,Klf2,Sphk1,Dock5,Rhog,Cldn5,Bmp4,Shh,Phldb1,Sox8,Fgd5,Sfrp2,Fgfr2,Foxj1,Gdnf,Gpc3,Ppp1r16b,Ngf,Tnmd,Kdr,Rhobtb3,Tek,Myoc,Mcf2,Slc12a2,Plxnb3,Mpl,Crabp2,Gadd45a,Arhgef19,Hhex,Parva,Sash1,Myo10,Sparc,Inf2,Fzd5,Chrna3,Arhgap18,Gab1,Rnd2,F11r,Pparg,Rnd3,Efna5,Itgax,Sema6…
1542	GOBP_REGULATION_OF_CELL_MORPHOGENESIS	0.165336	1	-0.307752	-1.12447	869	280	Arc,Cldn3,Ostn,Ermn,Lpar1,Syt2,Cdc42ep1,Spry4,Dock5,Rhog,Fgd5,Kdr,Rhobtb3,Myoc,Plxnb3,Mpl,Parva,Myo10,Sparc,Arhgap18,Rnd2,F11r,Rnd3,Efna5,Cdc42ep2,Rhoq,Fermt2,Myh14,Cpne5,Slc9a3r1,Cacng7,Rab21,Arap1,Dock1,Dvl3,Kank1,Mdk,Lims2,Cdc42ep4,Enpp2,Rhoc,Rnd1,Plekho1,Ezr,Triobp,Cdc42ep5,Wdpcp,Epha4,Fgd6,Eps8,Rdx,Shroom3,Fitm2,Postn,Vegfa,Hpn,Epb41l3,Coch,Fes,Cdc42ep3,Syne3,Rims1,Dbn1,Mark2,Plxnb1,Rhod,Cpn…
1543	GOBP_GLAND_MORPHOGENESIS	0.0318557	0.773017	-0.430139	-1.38833	165	101	Trp63,Sox9,Sostdc1,Bmp4,Shh,Fgfr2,Gli1,Ddr1,Rarg,Prox1,Bmp7,Fgf1,Ntn1,Gli2,Rps6ka1,Nkx3-1,Fgl1,Slc9a3r1,Ptch1,Cav1,Ntn4,Lama5,Mdk,Lims2,Ceacam1,Cav3,Arg1,Tgfb2,Igfbp5,Tgfbr2,Pdgfa,Serpinb5,Cpb2,Nog,Gli3,Hpn,Ar,Cflar,Tnfaip3
1544	GOBP_RIBONUCLEOPROTEIN_COMPLEX_BIOGENESIS	0.997198	1	0.20291	0.775071	4625	405	Rps6,Isg20,Tex10,Fcf1,Rpl5,Rpl3,Eif3m,Rpusd3,Rps27l,Eif3e,Gemin4,Malsu1,Rpl38,C1d,Nudt16,Luc7l3,Nsa2,Gemin8,Rpl26,Rps14,Rrp8,Gcfc2,Ddx52,Rbis,Nifk,Nhp2,Celf2,Rpl24,Aatf,Ddx51,Suv39h1,Nvl,Rps24,Dcaf13,Pop7,Exosc9,Dis3,Ddx31,Snrpd2,Pih1d1,Traf7,Pten,Nudt21,Rpl10a,Utp20,Rpl7,Xrn2,Rpl10,Taf9,Rps2,Rpl11,Rpl3l,Dicer1,Rpsa,Utp14a,Pop5,Nup88,Rps28,Rrp1b,Heatr3,Eri2,Efl1,Mdn1,Exosc8,Kri1,Drosha,Ngdn,Gemin…
1545	GOBP_DNA_STRAND_ELONGATION	0.976596	1	-0.221304	-0.558672	5048	25	Pole,Pold2,Gins2,Mcm3
1546	GOBP_EXTRACELLULAR_MATRIX_DISASSEMBLY	0.615702	1	-0.30507	-0.912441	3128	62	Timp1,Adamts4,Adamts5,Tll1,Ddr1,Htra1,Mmp15,Dpp4,Plg,Ets1,Ctsk,Fscn1,Ddr2,Mmp14,Hpn,Capn2,Ctsl,Lrp1
1547	GOBP_ELECTRON_TRANSPORT_CHAIN	0.998736	1	0.190344	0.657574	4738	152	Ndufb4b,Xdh,Cox4i2,Steap4,Cybb,Polg2,Cdk1,Haao,Snca,Rdh16,Uqcrh,Cyb5a,Ndufa2,Gfus,Rdh9,Srd5a1,Akr1b3,Ndufb2,Uqcr11,Ndufa12,Ndufb1,Cox7a2,Uqcrc2
1548	GOBP_RESPIRATORY_ELECTRON_TRANSPORT_CHAIN	0.992376	1	0.199549	0.646434	4815	97	Ndufb4b,Cox4i2,Polg2,Cdk1,Snca,Uqcrh,Ndufa2,Ndufb2,Uqcr11,Ndufa12,Ndufb1,Uqcrc2,Ndufb3,Ndufb5
1549	GOBP_SIGNAL_TRANSDUCTION_INVOLVED_IN_REGULATION_OF_GENE_EXPRESSION	0.900974	1	0.284394	0.626221	4348	13	Cer1,Smad3,Sox17,Epcam,Msx1
1550	GOBP_CD40_SIGNALING_PATHWAY	0.931498	1	0.262845	0.588266	4500	14	Fancd2,Slamf1,Rnf31,Tnip2,Trem2,Sharpin
1551	GOBP_ADAPTATION_OF_SIGNALING_PATHWAY	0.424917	1	-0.430765	-1.0352	2175	20	Apln,Aplnr,Drd3,Adm,Arr3,Drd2,Arrb1
1552	GOBP_SIGNAL_RELEASE	0.22274	1	-0.284778	-1.07933	1194	421	Glp1r,Gal,Agt,Lif,Isl1,Sytl4,Ghsr,Slc18a3,Cckar,Syt2,Adra2b,Slc5a7,Ano1,Adora2a,Tcf7l2,Stx19,Hcrt,Gdnf,Midn,Pim3,Camk2n1,Apln,Cltrn,Tfap2b,Chrna3,Crh,Galr1,Sncg,Efna5,Sox4,Il11,Sncaip,Unc13c,Exoc3l,Klf7,Cacna2d2,Rest,Gpld1,Oxt,Vgf,Slc8b1,Kif5b,Grm4,Arl2bp,Cd38,Drd3,Baiap3,Adm,Gck,P2rx4,Cplx1,Dpp4,Syk,Inhba,Nkx3-1,Nr1h4,Stx4a,Rims3,Slc32a1,Slc16a10,Doc2b,Hadh,Mcu,Adcy5,Rph3a,Drd2,Htr1a,Rasl10b,Slc…
1553	GOBP_METAL_ION_TRANSPORT	0.297338	1	-0.276811	-1.04841	1596	418	Nmur2,Ccl21b,Ccr7,Chrna9,Efhb,Grin3b,Plp1,Bdkrb1,Nipal4,Cd4,Calcr,Gjc2,Plpp4,Adora2a,Lilra5,Pkd2l1,Cdh23,Jph2,Slc39a2,Hcrt,Ccl19-ps1,Trdn,Slc4a4,Hpca,Atp1b2,Trpm3,Atp1a2,Slc39a8,Pkd1l2,Crh,Fxyd1,Aplnr,Cx3cl1,Kcne4,Kcnj2,Atp4a,Cacna2d2,Slc8b1,P2rx7,Magt1,Stac,Atp2b2,Drd3,P2rx4,Slc24a5,Stc1,Slc40a1,Kcnip2,Casq2,Sec61a1,Anxa9,Trpa1,Mcu,Trpc3,Tmem163,Selenon,Lpar3,P2rx5,Trpm1,Cav1,Rasa3,Drd2,Cacng7,G…
1554	GOBP_CELLULAR_ANION_HOMEOSTASIS	0.809977	1	-0.342716	-0.722074	4172	11	Slc12a2,Enpp1,Slc9a3r1,Ckb,Fasl,Xpr1
1555	GOBP_CELLULAR_MONOVALENT_INORGANIC_CATION_HOMEOSTASIS	0.342682	1	-0.324806	-1.05293	1783	104	Avp,Clic4,Avpr1a,Rab20,Slc12a2,Slc4a4,Atp1b2,Tfap2b,Atp1a2,Car2,Slc4a2,Kcnj2,Atp4a,Ttpa,Cln5,Slc4a5
1556	GOBP_CELLULAR_POTASSIUM_ION_HOMEOSTASIS	0.0809394	1	-0.679241	-1.4311	416	11	Slc12a2,Atp1b2,Atp1a2,Kcnj2,Atp4a
1557	GOBP_ESTABLISHMENT_OF_CELL_POLARITY	0.632175	1	-0.274201	-0.922525	3292	135	Ccl21b,Ccr7,Shh,Amotl2,Foxj1,Ccl19-ps1,Frmd4b,Spry1,Amot,Sh3bp1,Ephb1,Pard3,Slc9a3r1,Amotl1,Mpp7,Spdl1,Dynlt1c,Dynlt1a,Kank1,Nde1,Wnt7a,Fscn1,Cdh5,Mos,Stk11,Ust,Wdpcp,Gja1,Itgb1,Dock8,Map4,Spry2,Arf6,Alpk2,Kif20b,Mark2,Kif26b,Insc
1558	GOBP_MAINTENANCE_OF_CELL_POLARITY	0.44898	1	-0.438327	-1.01743	2309	17	Ank1,Slc9a3r1,Nckap1l,Lin7c,Wnt11
1559	GOBP_ACTIN_FILAMENT_BASED_PROCESS	0.395898	1	-0.256823	-1.01208	2161	717	Ccl21b,Ccr7,Insrr,Cldn3,Prkcd,Siglec15,Ermn,Scn4b,Ghsr,Lpar1,Magel2,Dsp,Cdc42ep1,Trf,Dnai3,Kcnj5,Arhgap6,Scn5a,Csrp1,Pdlim2,Tnni1,Rhog,Fgd5,Amotl2,Foxj1,Rflnb,Fhdc1,Rhobtb3,Tek,Myoc,Anln,Arhgef19,Parva,Csrp2,Inf2,Arhgap18,Aif1l,Klhl1,Wipf1,Atp1a2,Gab1,Rnd2,F11r,Asap3,Daam2,Plekhh2,Rnd3,Efna5,Espn,Prox1,Ctnna3,Arhgef10,Ccl27b,Myh2,Cx3cl1,Ect2,Cdc42ep2,Kcne4,Kcnj2,Mybpc3,Rhoq,Amot,Myo1d,Myh7,Nphs1,…
1560	GOBP_CELL_PROJECTION_ASSEMBLY	0.996505	1	-0.207707	-0.804416	5417	558	Ccl21b,Ccr7,Prkcd,Ttc36,Lpar1,Dnajb13,Cdc42ep1,Tekt2,Dnai3,Mns1,Onecut2,Itgb4,Rhog,Fgd5,Foxj1,Nefh,Ppp1r16b,Tekt4,Fhdc1,Ccl19-ps1,Cfap53,Anln,Plxnb3,Dnai1,Parva,Myo10,Vav3,Cfap52,Aif1l,Rp1l1,Saxo1,Espn,Rsph1,Ccdc113,Cfap206,Vangl2,Ccp110,Cdc42ep2,Rhov,Mtss2,Ntn1,Rhoq,P2rx7,Cep76,Sh3bp1,Rfx4,Tmem107,Cenpj,Pmp22,Emp3,Nedd1,Cfap43,Slc9a3r1,Spef2,Lpar3,S1pr2,Cav1,Cdc14a,Lama5,Haus4,Arap1,Ttll3,Septin…
1561	GOBP_LAMELLIPODIUM_ASSEMBLY	1	1	0.109655	0.3363	4887	68	Frmd7,Rac2,Cdh13,Epha2,Srgap2,Was,Vav2,Atp7a,Bin3,Nup85,Arpc2,Ajuba,Vcl,Ccdc88a,Mtor,Carmil1,Arhgef7,Abi2,Spef1,Arfip2
1562	GOBP_MICROVILLUS_ASSEMBLY	0.970413	1	0.225716	0.514492	4722	15	Myo1a,Fxyd5,Rapgef2,Rapgef6,Tnik
1563	GOBP_ACTIN_FILAMENT_DEPOLYMERIZATION	0.794553	1	-0.278153	-0.809464	4025	53	Plekhh2,Sh3bp1,Swap70,Mical1,Triobp,Lmod3,Eps8,Rdx,F2rl1,Pik3ca,Ppp1r9b,Lima1,Sptbn2,Avil,Mical3,Plek,Capzb,Sptbn4,Spta1,Cfl1,Tmod3,Capza2,Lmod1,Gsn,Twf1,Carmil2,Tmod1,Scin,Mtpn
1564	GOBP_ACTIN_FILAMENT_BASED_MOVEMENT	0.79919	1	-0.256781	-0.855115	4142	127	Scn4b,Dsp,Kcnj5,Scn5a,Tnni1,Parva,Wipf1,Atp1a2,Ctnna3,Myh2,Kcne4,Kcnj2,Mybpc3,Myo1d,Myh7,Myh14,Scn1a,Mybpc1,Hcn4,Stc1,Scn1b,Jup,Cav1,Gja5,Myo1e,Myo6,Cav3,Limch1,Adora1,Kcnh2,Gja1
1565	GOBP_MUSCLE_FILAMENT_SLIDING	0.954554	1	-0.238399	-0.636085	4935	33	Tnni1,Myh2,Mybpc3,Myh7,Mybpc1
1566	GOBP_PEPTIDE_HORMONE_SECRETION	0.32891	1	-0.29477	-1.04783	1734	212	Glp1r,Gal,Isl1,Sytl4,Ghsr,Ano1,Tcf7l2,Midn,Pim3,Camk2n1,Apln,Cltrn,Tfap2b,Crh,Efna5,Sox4,Exoc3l,Klf7,Cacna2d2,Rest,Gpld1,Vgf,Slc8b1,Kif5b,Arl2bp,Cd38,Baiap3,Gck,Cplx1,Dpp4,Nr1h4,Stx4a,Slc16a10,Doc2b,Hadh,Mcu,Adcy5,Drd2,Rasl10b,Slc16a1,Neurod1,Adra2c,Ghrh,Rab8b,Camk2g,Cftr,Prkca,Arntl,Crhbp,Arl2,Selenot,Gja1,Cartpt,Chga,Rapgef4,Ildr1,Chd7
1567	GOBP_INSULIN_SECRETION	0.196571	1	-0.32216	-1.12334	1031	181	Glp1r,Gal,Isl1,Sytl4,Ghsr,Ano1,Tcf7l2,Midn,Pim3,Camk2n1,Cltrn,Tfap2b,Crh,Efna5,Sox4,Klf7,Cacna2d2,Rest,Gpld1,Vgf,Slc8b1,Kif5b,Arl2bp,Cd38,Baiap3,Gck,Cplx1,Dpp4,Nr1h4,Stx4a,Doc2b,Hadh,Mcu,Adcy5,Drd2,Slc16a1,Neurod1,Adra2c,Camk2g,Cftr,Prkca,Arntl,Arl2,Selenot,Gja1,Cartpt,Chga,Rapgef4,Gpr27,Ccdc186,Tm7sf3,Lrp1,Sirt4,Mafa,Ildr2,Cacna1a,Vsnl1,Irs1,Rapgef3,Cdk16,Ptpn11,Ppp3ca,Irs2
1568	GOBP_MYELOID_CELL_DIFFERENTIATION	0.312909	1	-0.279562	-1.0458	1674	358	Fos,Junb,Ccr7,Batf3,Siglec15,Lif,H3c4,H4c17,Thbs1,Trib1,Cd4,Trf,Tspan2,Zfp36l1,Prkcq,Klf2,Bmp4,Jun,Gpc3,Ccl19-ps1,Itpkb,Mpl,Hspa1a,Nr4a3,Tob2,Zfp36,Pparg,Rarg,Car2,Lef1,Klf10,Pknox1,Il11,Srp54a,Hipk2,Ifi207,Rab7b,Bglap3,Gab3,Kat2b,Efna2,Trim10,Zfp385a,Lilrb4a,Inhba,Smad5,Itgb8,Ifi208,Ets1,Zfpm1,H3f3a,Nfkbia,Bpgm,Hcls1,Camk4,Leo1,Ceacam1,Jag1,Ccn4,Dll1,Pik3r1,Cd101,Prkca,G6pdx,Arid4a,Epas1,Prmt6,C…
1569	GOBP_REGULATION_OF_ENDOCYTOSIS	0.336564	1	-0.299447	-1.04576	1770	182	Arc,Ccl21b,Rspo1,Trf,Sphk1,Snx33,Gpc3,Ccl19-ps1,Apln,Hpca,Cd63,Ston2,Pparg,Tnk2,Axl,Drd3,Rab31,Syk,Bmp2k,Dab2,Cav1,Drd2,Rab21,Pacsin2,Alox15,Cav3,Dll1,Apoe,Arrb1,Clu,Mtmr2,Ankrd13a,Appl2,Nckap1l,Abca2,Epha3,Vegfa,Arf6,Ldlrap1,Lrrk2,Egf,Syt11,Zfyve16,Pacsin3,Necab2,Lrp1,F2rl1,Ntf3,Fmr1,Abl1,Itgav,Drd4,C3,Ppp3ca,Cd2ap,Cd151,Hip1
1570	GOBP_NATURAL_KILLER_CELL_ACTIVATION	0.783392	1	-0.282158	-0.813681	3999	50	Slamf7,H2-T-ps
1571	GOBP_WATER_HOMEOSTASIS	0.926992	1	-0.243209	-0.731599	4735	64	Trp63,Fa2h,Avp,Aqp4,Tfap2b,Cyp4f14,Adcy5,Aqp9,Kdf1,Adcy4,Cftr
1572	GOBP_REGULATION_OF_WNT_SIGNALING_PATHWAY	0.0642495	0.964994	-0.323498	-1.2043	341	340	Sfrp5,Rspo1,Egr1,Isl1,Folr1,Sox9,Mdfi,Tcf7l2,Dlx5,Sostdc1,Igfbp2,Sox2,Shh,Sfrp2,Fgfr2,Gpc3,Shisa3,Gli1,Cited1,Tcf7l1,Hhex,Snai2,Sox10,Rnf43,Daam2,Lef1,Sox4,Fzd9,Nxn,Fam53b,Shisa6,Lbx2,Csnk1g2,Gprc5b,Sox13,Nkd1,Dab2,Jup,Slc9a3r1,Tbx18,Rbms3,Depdc1b,Mad2l2,Sall1,Mdfic,Cav1,Dkk2,Tmem198,Dvl3,Kank1,Foxl1,Mdk,Wwtr1,Siah2,Ccn4,Apoe,Tax1bp3,Vgll4,Rspo4,Stk11,Notum,Arntl,Axin2,Ddx3x,Nog,Nrarp,Gli3,Gpc5,P…
1573	GOBP_SPHINGOLIPID_BIOSYNTHETIC_PROCESS	0.12344	1	-0.381506	-1.23005	642	100	Ccn1,Fa2h,Prkcd,Ugt8a,Sphk1,Aldh3b1,St8sia6,Elovl5,Asah2,Gal3st1,Plpp2,Elovl7,Csnk1g2,Prkd2,Cers3,Sgpp2,Ormdl3,Cers2,St6galnac3,Degs2,Elovl6,Ormdl2,Sgms2,Pnpla1,Tnfrsf1a,Cln8,Elovl1,Abca2,Prkd3,Plpp3,Smpd2,St8sia2,Ugcg,St8sia3,Ppm1l,Elovl2,B4galt5,Vapb,St6galnac4,St8sia4,Cert1,Elovl4
1574	GOBP_PROTEIN_IMPORT_INTO_MITOCHONDRIAL_MATRIX	0.966413	1	-0.231178	-0.544039	4948	18	Tomm40,Tomm40l,Timm17b,Dnajc15,Dnlz,Tomm7,Romo1,Timm23,Timm21,Timm44,Timm50,Timm17a,Grpel2,Tomm70a,Tomm20,Pam16,Dnajc19,Grpel1
1575	GOBP_REGULATION_OF_CELL_ADHESION	0.0711274	0.992189	-0.293633	-1.14796	387	639	Ccn1,Ccl21b,H2-Bl,Dusp1,Ccr7,Gnrh1,Prkcd,Ret,Hlx,Lif,H2-Q7,Thbs1,Mdga1,Cd4,H2-Q2,Egr3,Spry4,Erbb3,Ido1,Sox9,H2-T-ps,Mbp,Prkcq,Arhgap6,Onecut2,Nod2,Tbx21,Igfbp2,Dock5,Sox2,Igf2,Bmp4,Cd274,Shh,Arg2,Sfrp2,Foxj1,Kdr,Ccl19-ps1,Tek,Myoc,Itpkb,Egfl6,Plxnb3,Card11,Saa1,Ddr1,Tarm1,Nr4a3,Snai2,Vav3,Plaur,Npnt,F11r,Socs1,H2-Q1,Smad7,Efna5,Lef1,Sox4,Apod,Sema6a,Cx3cl1,Cited2,Bmp7,Ephb3,Akna,H2-Q4,Gcnt2,Apbb1…
1576	GOBP_PANCREATIC_JUICE_SECRETION	0.859514	1	0.31843	0.659889	4141	10	Aqp1,Cel,Aqp5,Nr1h3
1577	GOBP_REGULATION_OF_PROTEOLYSIS	0.987177	1	-0.214332	-0.8349	5388	598	Ccn1,Timp1,Trp63,Cldn3,Ttc36,Rybp-ps,Agt,Avp,Ngfr,Tmem98,Eno1b,Thbs1,Serpinb1a,Cryab,Trib1,Itih3,Cideb,Cstl1,Mbp,Adora2a,Col6a3,Il33,Snx33,Sox2,St18,Shh,Serpina9,Plk3,Sfrp2,Gpc3,Ngf,Pcolce2,Camk2n1,Gna12,Hspa1a,Plaur,Rffl,Pcsk1n,Pparg,Desi1,Smad7,Trib2,Hipk2,Rest,Timp4,Gpld1,Serpinh1,Ifi207,Klf4,Rfx4,Sirt2,Rhbdd1,Rps6ka1,Pidd1,Dnajb2,Trp53,Pdcl3,Syk,Nupr1,Nkx3-1,Dab2,Gas1,Mical1,Card9,Ifi208,Lapt…
1578	GOBP_PROTEIN_CATABOLIC_PROCESS	1	1	-0.178482	-0.711339	5470	857	Spata18,Timp1,Ttc36,Rybp-ps,Tiparp,Trib1,Sox9,Oaz3,Il33,Tbx21,Snx33,Trim71,Shh,Plk3,Gpc3,Bub1b,Neu2,Spsb4,Gna12,Hspa1a,Rffl,Fbxl12,Rnf43,Desi1,Fbxl8,Otud7b,Smad7,Acr,Bag3,Trib2,Fem1c,Hipk2,Timp4,Gpld1,Trp53inp2,Chek2,Sirt2,Rhbdd1,Ube2d1,Gfap,Trim72,Fbxo2,Cln5,Vps37b,Dnajb2,Pdcl3,Nkd1,Cdkn1b,Nupr1,Sdf2l1,Fbxl13,Dab2,Ube2u,Ecrg4,Mad2l2,Laptm5,Cav1,Sh3rf2,Ctsk,Ubqln4,Fbxo17,Grin2c,Neu4,Tmem67,Ubxn2a…
1579	GOBP_PROTEOGLYCAN_BIOSYNTHETIC_PROCESS	0.994329	1	0.196931	0.59255	4908	60	Chst9,Hs3st5,Ndst4,Cytl1,Dcn,Chst14,Xylt1,Ext1,Gal3st3,Dsel,Vcan,Csgalnact2,Chpf2,B4galt7
1580	GOBP_PLATELET_ACTIVATION	0.712426	1	-0.264401	-0.898164	3720	146	Prkcd,Hspb1,Dgkk,Adra2b,Prkcq,Csrp1,Mpl,Saa1,Gna12,Vav3,F11r,Tec,Cd9,Txk,Gp1bb,Hbb-bs,Axl,Syk,Trpc3,Adra2c,Ceacam1,Pik3r1,Apoe,Arrb1,Prkch,Serpine2,Cd40,Prkca,Dgkh,Slc7a11,Srf,Pdgfa,Gna13,Col3a1,F2rl2,Trpc7
1581	GOBP_POSITIVE_REGULATION_OF_WNT_SIGNALING_PATHWAY	0.703725	1	-0.26151	-0.905985	3702	171	Rspo1,Dlx5,Shh,Sfrp2,Fgfr2,Gpc3,Hhex,Daam2,Sox4,Fzd9,Fam53b,Lbx2,Csnk1g2,Gprc5b,Nkd1,Dab2,Jup,Depdc1b,Sall1,Cav1,Dkk2,Tmem198,Kank1,Ccn4,Rspo4,Arntl,Axin2,Ddx3x,Nrarp,Gpc5,Lrrk2,Ctdnep1,Egf,Dact1,Tnfaip3
1582	GOBP_NEGATIVE_REGULATION_OF_WNT_SIGNALING_PATHWAY	0.0875095	1	-0.344433	-1.21413	460	197	Sfrp5,Egr1,Isl1,Sox9,Mdfi,Tcf7l2,Sostdc1,Igfbp2,Sox2,Shh,Sfrp2,Gpc3,Shisa3,Gli1,Cited1,Snai2,Sox10,Rnf43,Nxn,Shisa6,Sox13,Nkd1,Dab2,Slc9a3r1,Tbx18,Rbms3,Mad2l2,Cav1,Dkk2,Dvl3,Mdk,Wwtr1,Siah2,Apoe,Tax1bp3,Vgll4,Stk11,Notum,Axin2,Nog,Gli3,Sox30,Wnt11,Alpk2,Dact1,Lrp4,Lrp1,Dact3
1583	GOBP_B_CELL_DIFFERENTIATION	0.979486	1	-0.215343	-0.702697	5108	108	Zfp36l1,Zfp36l2,Card11,Dock10,Hhex,Fzd9,Il11,Trp53,Syk,Inhba,Cd79a,Irf2bp2,Nhej1,Zbtb1,Ntrk1,Dll1,Pik3r1,Onecut1,Itgb1,Adam17,Nckap1l,Itfg2,Mmp14,Atp11c,Cebpg,Bax,Abl1,Zbtb7a,Dock11
1584	GOBP_COLLAGEN_FIBRIL_ORGANIZATION	0.341251	1	0.361379	1.06153	1680	52	Adamts14,Foxc2,Lum,Col2a1,Cyp1b1,Col5a1,Col1a1,Col12a1,Col1a2,Col5a3,Col5a2,Pxdn,Ext1,Fkbp10,Scx,Serpinf2,Atp7a,Rb1,Colgalt1
1585	GOBP_HEPARAN_SULFATE_PROTEOGLYCAN_METABOLIC_PROCESS	0.624071	1	0.338969	0.893828	3022	30	Hs3st5,Ndst4,Hpse,Hs3st4,Xylt1,Ext1,Sulf1
1586	GOBP_HEPARIN_METABOLIC_PROCESS	0.297938	1	0.548197	1.16698	1444	11	Angpt1,Ndst4,Ext1,Glce,Ndst2,Ext2,Ndst1,Slc10a7
1587	GOBP_DERMATAN_SULFATE_METABOLIC_PROCESS	0.870106	1	0.303062	0.667326	4199	13	Dcn,Chst14,Dsel,Vcan
1588	GOBP_CHONDROITIN_SULFATE_BIOSYNTHETIC_PROCESS	0.845932	1	0.289343	0.728835	4106	24	Chst9,Dcn,Xylt1,Vcan,Csgalnact2,Chpf2
1589	GOBP_CHONDROITIN_SULFATE_CATABOLIC_PROCESS	0.801493	1	0.335696	0.726214	3863	12	Hyal1,Dcn,Vcan,Hexb
1590	GOBP_HYALURONAN_METABOLIC_PROCESS	0.458676	1	0.366872	0.997177	2230	35	Itih2,Cd44,Hyal1,Has2,Has1,Il1b,Cemip,Pdgfb,Hyal2
1591	GOBP_HYALURONAN_BIOSYNTHETIC_PROCESS	0.0577401	0.953348	0.662381	1.48246	278	14	Hyal1,Has2,Has1,Il1b,Cemip,Pdgfb
1592	GOBP_HYALURONAN_CATABOLIC_PROCESS	0.453742	1	0.43569	1.00876	2206	16	Cd44,Hyal1,Cemip,Hyal2,Lyve1,Hexb
1593	GOBP_KERATINOCYTE_DIFFERENTIATION	0.897468	1	0.240569	0.799644	4323	114	Dsg1b,Krt25,Prss8,Krt18,Pkp2,Ppl,Krt78,Dsc2,Hoxa7,Anxa1,Grhl1,Krt86,Tmem79,Runx1,Epha2
1594	GOBP_T_CELL_DIFFERENTIATION	0.674493	1	-0.259756	-0.922681	3561	211	Ccr7,Hlx,Egr1,Tmem98,Cd4,Egr3,Dll4,Zfp36l1,Tbx21,Bmp4,Shh,Foxj1,Ccl19-ps1,Itpkb,Zfp36l2,Card11,Fzd5,Socs1,Smad7,Lef1,Sox4,Pknox1,Zbtb7b,Sox13,Gli2,Lilrb4a,Trp53,Syk,Pnp,Itk,Nfkbid,Slamf6,Ccr6,Nhej1,Zbtb1,Zfpm1,Erbb2,Il27,Mdk,Myb,Pck1,Camk4,Cd86,Mr1,Cd28,Stk11,Srf,Tgfbr2,Rorc,Adam17,Il15,Nckap1l,Chd7,Nrarp,Gli3,Vnn1,Sod1
1595	GOBP_MEGAKARYOCYTE_DIFFERENTIATION	0.852177	1	-0.25663	-0.794565	4363	77	H3c4,H4c17,Thbs1,Prkcq,Nr4a3,Il11,Rab7b,Kat2b,Zfp385a
1596	GOBP_MONOCYTE_DIFFERENTIATION	0.641587	1	-0.326433	-0.888641	3282	37	Cd4,Zfp36l1,Bmp4,Jun,Pparg,Ifi207
1597	GOBP_MACROPHAGE_DIFFERENTIATION	0.404206	1	-0.382544	-1.03539	2075	36	Lif,Trib1,Cd4,Tspan2,Bmp4,Gab3,Inhba,Hcls1,Prkca,Il15,Vegfa,Cebpa,Ripk1,L3mbtl3
1598	GOBP_MYOFIBRIL_ASSEMBLY	0.976355	1	0.21678	0.630506	4789	49	Myh3,Tcap,Mypn,Capn3,Tmod4,Synpo2l,Ankrd1,Edn1,Myh6
1599	GOBP_GROWTH_HORMONE_SECRETION	0.271498	1	-0.540408	-1.18558	1404	13	Ghsr,Drd2,Ghrh,Selenot,Chd7,Cdk16,Ptpn11
1600	GOBP_LIPID_MODIFICATION	0.132692	1	-0.319854	-1.15447	702	245	Acox2,Pik3c2g,Fa2h,Agt,Dgkk,Plpp4,Sox9,Sphk1,Acat3,Itpkb,Mboat1,Pdk4,Pip5k1b,Nr4a3,Socs1,Pparg,Etfbkmt,Apod,Cyp1a1,Plpp2,Pik3c2b,Inpp5f,Alox8,Sgpp2,Pla2g7,Abcd2,Hadh,Lcat,Cerk,Pik3r3,Alox15,Akt2,Ttc7,Pik3r1,Apoe,Slc35c1,Mtmr2,Ppargc1a,Dgkh,Decr1,Socs4,Gbgt1,St3gal4,Mtm1,Appl2,Cyp3a13,Inppl1,Abca2,Bpnt2,Pip4k2a,Plpp3,Acadvl,Acadl,Etfa,Ehhadh,Pip5k1c,Acadm,Sirt4,Inpp5a,Hadhb,Etfb,Bdh2,Mboat4,Pik3ca…
1601	GOBP_CHROMOSOME_CONDENSATION	0.970845	1	-0.22806	-0.611079	4994	34	Ncaph,H3f3a,H1f0,Ncapg,Smc4,H1f10,Acin1,Banf1,Nusap1,Smc5,H1f2,H1f6,Tent4a,Phf13,Ccnb1,Dffb
1602	GOBP_MAINTENANCE_OF_GASTROINTESTINAL_EPITHELIUM	0.844572	1	0.304743	0.705574	4107	16	Muc2,Muc13,Pbld1
1603	GOBP_REGULATION_OF_OSSIFICATION	0.179773	1	-0.36279	-1.16776	934	99	Ccn1,Egr2,Sox9,Bmp4,Rflnb,Omd,Phospho1,Smad6,Tob2,Smad7,Fzd9,Bmp7,Oxt,Bglap3,P2rx7,Enpp1,Bmp2k,Kl,Fbn2,Mdk,Cyp27b1,Sgms2,Dhrs3,Tgfb2,Nell1,Pkdcc,Ddr2,Tph1,Gpm6b,Lrp4,Osr1,Ccr1,Bmp6,Acvr2b
1604	GOBP_NEGATIVE_REGULATION_OF_OSSIFICATION	0.198216	1	-0.476182	-1.22114	1021	27	Sox9,Rflnb,Smad6,Smad7,Enpp1,Mdk,Tph1,Lrp4,Ccr1,Notch1,Trpm4,Ltbp3,Kremen1
1605	GOBP_BONE_MINERALIZATION	0.204007	1	-0.354174	-1.14492	1058	102	Ccn1,Sox9,Bmp4,Fgfr2,Rflnb,Gpc3,Omd,Phospho1,Atf4,Pthlh,Klf10,Fzd9,Bmp7,Phex,Fgfr3,Bglap3,P2rx7,Enpp1,Bmp2k,Kl,Igf1,Fbn2,Asgr2,Cyp27b1,Alox15,Sgms2,Slc24a3,Axin2,Nell1,Pkdcc,Ddr2,Wnt11,Gpm6b,Osr1,Sbds,Ccr1,Bmp6,Acvr2b,Tuft1
1606	GOBP_POSITIVE_REGULATION_OF_CELL_GROWTH	0.970987	1	0.21772	0.745823	4651	140	S100a8,S100a9,Hyal1,Syt17,Prkn,Rasal1
1607	GOBP_NEGATIVE_REGULATION_OF_CELL_GROWTH	0.411058	1	-0.293246	-1.01447	2155	170	Ostn,Mag,Bdkrb1,Eno1b,Cryab,Cdkn1a,Rerg,Sfrp2,Hspa1a,Pparg,Sema6a,Ntn1,Naif1,Dnajb2,Trp53,Enpp1,Sema7a,Cdkn1b,Inhba,Sema6d,Sema4c,Osgin1,Cyp27b1,Apbb2,Cav3,Vgll4,Tgfb2,Stk11,Serpine2,Fstl4,Npr1,Sema3f,G6pdx,Dcun1d3,Rnf6,Gja1,Ddx3x,Btg1,Dcc,Wnt11,Crlf3,Rgs4,Dact3
1608	GOBP_POLY_N_ACETYLLACTOSAMINE_METABOLIC_PROCESS	0.736618	1	-0.360125	-0.79006	3811	13	B3gnt9,B3gnt4,B3galt5,B3gnt2
1609	GOBP_OSTEOCLAST_DIFFERENTIATION	0.368873	1	-0.338722	-1.04873	1888	77	Fos,Junb,Siglec15,Trf,Gpc3,Tob2,Car2,Klf10,Bglap3,Efna2,Lilrb4a
1610	GOBP_MELANOCYTE_DIFFERENTIATION	0.680631	1	-0.342384	-0.84918	3492	23	Cited1,Sox10,Enpp1,Slc24a5,Tyrp1,Mreg,Ednrb,Gli3
1611	GOBP_STABILIZATION_OF_MEMBRANE_POTENTIAL	0.895007	1	0.285244	0.650179	4355	15	Kcnk5,Kcnn4,Kcnk7,Kcnk18,Kcnk6
1612	GOBP_ADRENAL_GLAND_DEVELOPMENT	0.956624	1	-0.242535	-0.577204	4895	19	Cited2,Insm1,Sall1,Mdk,Wnt11,Ascl1
1613	GOBP_DNA_DAMAGE_RESPONSE_SIGNAL_TRANSDUCTION_BY_P53_CLASS_MEDIATOR	0.575734	1	-0.291694	-0.94048	2998	100	Btg2,Cdkn1a,Plk3,Gadd45a,Snai2,Ndrg1,Sox4,E2f8,Hipk2,Chek2,Zfp385a,Pidd1,Trp53,Cdkn1b,Kmt5a
1614	GOBP_MEMBRANE_DISASSEMBLY	0.99524	1	0.182643	0.408767	4808	14	Cdk1,Plk1,Vrk1
1615	GOBP_PRODUCTION_OF_SIRNA_INVOLVED_IN_RNA_INTERFERENCE	0.86574	1	0.315089	0.652966	4171	10	Dicer1,Mrpl44,Drosha,Henmt1,Tert,Tarbp2
1616	GOBP_SLEEP	0.0576028	0.953348	-0.566059	-1.4424	296	26	Fos,Adora2a,Hcrt,Crh,Oxt,Drd3,Adrb1,Drd2,Ghrh,Adora1,Ptgds
1617	GOBP_PERISTALSIS	0.548331	1	-0.456476	-0.946187	2841	10	Gdnf,Drd2,Sstr2,P2rx2
1618	GOBP_UBIQUITIN_DEPENDENT_ERAD_PATHWAY	0.995313	1	-0.1958	-0.604849	5095	76	Fbxo2,Dnajb2,Cav1,Fbxo17,Tmem67,Rnf5,Trim25,Herpud1,Ubqln1,Ube2j1,Edem2,Edem1,Ccdc47,Hsp90b1,Selenos,Derl2,Tmem129,Bag6,Faf2,Ube2g2,Dnajb14,Svip,Dnajb9,Ubxn4,Sel1l,Aup1,Fbxo27,Dnajb12,Tmub1,Stub1,Jkamp,Dnajc18,Erlin1,Nfe2l2,Amfr
1619	GOBP_REGULATION_OF_COMPLEMENT_ACTIVATION	0.967798	1	-0.227612	-0.630895	4988	40	Cd59b,Cpn1,C1ra,Cfb,Pros1,Clu,C2,C5ar2,Cpb2,C1s2,C3,Cd81,C1qc,C7,C8b
1620	GOBP_TRNA_METHYLATION	0.999795	1	0.141086	0.389842	4870	38	Tyw3,Trmt6,Trmt11,Trmt9b,Lcmt2,Bcdin3d,Trmt5,Mettl2,Nsun2,Trmt1,Thumpd2
1621	GOBP_MATURATION_OF_SSU_RRNA	0.975769	1	0.216126	0.6261	4791	48	Rps14,Ddx52,Dcaf13,Utp20,Rps28,Kri1,Ngdn,Tbl3,Rps19,Rpp40,Riok3,Rps8,Utp23,Wdr3,Utp25,Gtf2h5,Riok2,Nol11,Bms1,Nop14,Rps21,Nat10,Utp4,Tsr1,Heatr1
1622	GOBP_FATTY_ACID_ELONGATION	0.226404	1	-0.573599	-1.23718	1172	12	Elovl5,Elovl7,Elovl6,Elovl1,Tecr,Elovl2,Elovl4
1623	GOBP_REGULATION_OF_BONE_MINERALIZATION	0.321471	1	-0.357253	-1.07889	1634	66	Ccn1,Sox9,Bmp4,Rflnb,Omd,Phospho1,Fzd9,Bmp7,Bglap3,P2rx7,Enpp1,Bmp2k,Kl,Fbn2,Cyp27b1,Sgms2,Nell1,Pkdcc,Ddr2,Gpm6b,Osr1,Ccr1,Bmp6,Acvr2b,Tfap2a,S1pr1,Ptn,Trpm4,Ltbp3,Bmpr1b,Acvr1
1624	GOBP_POSITIVE_REGULATION_OF_BONE_MINERALIZATION	0.784053	1	-0.293904	-0.800088	4011	37	Ccn1,Bmp4,Fzd9,Bmp7,P2rx7,Kl,Fbn2
1625	GOBP_NEGATIVE_REGULATION_OF_BONE_MINERALIZATION	0.233816	1	-0.556809	-1.22156	1209	13	Sox9,Rflnb,Enpp1,Ccr1,Trpm4,Ltbp3
1626	GOBP_REGULATION_OF_BMP_SIGNALING_PATHWAY	0.01875	0.633351	-0.47235	-1.46845	95	79	Sfrp5,Ccn1,Sostdc1,Bmp4,Sfrp2,Gpc3,Tob1,Tfap2b,Smad6,Pparg,Smad7,Htra1,Elapor2,Hipk2
1627	GOBP_NEGATIVE_REGULATION_OF_TRANSFORMING_GROWTH_FACTOR_BETA_RECEPTOR_SIGNALING_PATHWAY	0.118713	1	-0.407611	-1.25539	608	74	Nkx2-1,Prdm16,Onecut2,Peg10,Hspa1a,Smad6,Smad7,Slc2a10,Htra1,Spry1,Pmepa1,Trp53,Fbn2,Cav1,Rasl11b,Onecut1,Tgfbr2,Adam17,Veph1,Spry2
1628	GOBP_POSITIVE_REGULATION_OF_BMP_SIGNALING_PATHWAY	0.17202	1	-0.477859	-1.24531	888	29	Ccn1,Bmp4,Gpc3,Elapor2,Zfp423,Cdh5
1629	GOBP_NEGATIVE_REGULATION_OF_BMP_SIGNALING_PATHWAY	0.3527	1	-0.378623	-1.06802	1808	44	Sostdc1,Sfrp2,Tob1,Smad6,Pparg,Smad7,Htra1,Hipk2,Bmper,Chrdl1,Nog,Vwc2l,Rbpms2,Abl1,Notch1,Htra3,Wnt1
1630	GOBP_NEGATIVE_REGULATION_OF_AXON_EXTENSION	0.471581	1	-0.356748	-0.988834	2430	40	Mag,Sema6a,Ntn1,Sema7a,Sema6d,Sema4c,Sema3f,Rnf6
1631	GOBP_INTRACELLULAR_STEROID_HORMONE_RECEPTOR_SIGNALING_PATHWAY	0.718422	1	-0.274867	-0.879031	3696	96	Trp63,Isl1,Padi2,Pmepa1,Nkx3-1,Dab2,Per1,Arntl,Rnf6,Brca1,Taf7,Ar,Heyl,Nr3c1,Arid1a,Dnaja1,Ncor2,Ufm1,Srarp,Zbtb7a,Gpam,Kmt2d,Calr,Tmf1,Ufl1,Yap1,Ppargc1b,Kank2
1632	GOBP_INTRACELLULAR_ESTROGEN_RECEPTOR_SIGNALING_PATHWAY	0.367415	1	-0.362772	-1.05124	1864	52	Trp63,Isl1,Padi2
1633	GOBP_ANDROGEN_RECEPTOR_SIGNALING_PATHWAY	0.916457	1	-0.257148	-0.68611	4738	33	Pmepa1,Nkx3-1,Dab2,Rnf6,Ar,Heyl,Arid1a,Dnaja1,Ncor2,Zbtb7a,Tmf1
1634	GOBP_INTRACELLULAR_RECEPTOR_SIGNALING_PATHWAY	0.0553991	0.940397	-0.344348	-1.2392	294	236	Nr4a1,Trp63,Isl1,Nr4a2,Ptgis,Padi2,Klf2,Nod2,Rarb,Hspa1a,Nr4a3,Snai2,Erbin,Pparg,Rarg,Rxrg,Cited2,Pmepa1,Rnf135,Cyp26a1,Ddx58,Alox8,Nkx3-1,Esrrb,Dab2,Nr1h4,Aldh1a2,Nr2e1,Mn1,Slc15a4,Pim1,Per1,Nfkbia,Cyp27b1,Alox15,Inava,Akr1c18,Dhrs3,Prcp,Ddx60,Ahrr,Arntl,Rnf6,Crem,Brca1,Taf7,Rorc,Rorb,Rela,Tifa,Zfp536,Ar,Zcchc3,Tnfaip3,Heyl,Nr3c1,Arid1a,Dnaja1,Slc15a2,Vdr,Alpk1,Rora,Ncor2,Lsm14a,Ufm1,Srarp,Rxrb,…
1635	GOBP_ADULT_BEHAVIOR	0.125815	1	-0.377177	-1.2246	655	105	Gbx1,Ghsr,Cnp,Nr4a2,Ppp1r1b,Gdnf,Kcnj10,Glra1,Chrna3,Klhl1,Atp1a2,Sncg,Alk,Hipk2,Inpp5f,Drd3,Drd2,Shank3,Crhbp,Lgi4,Mafg,Slc7a11,Cln8,Cartpt,Grin2d,Epha4,Chd7,Homer1,Cend1,Slitrk6
1636	GOBP_MALE_GENITALIA_DEVELOPMENT	0.970222	1	-0.234448	-0.535838	4984	16	Shh,Klhl10,Ar,Bmp6,Tbx3
1637	GOBP_FEMALE_GENITALIA_DEVELOPMENT	0.575852	1	-0.408867	-0.92217	2956	15	Trp63
1638	GOBP_COLLAGEN_CATABOLIC_PROCESS	0.933827	1	0.247078	0.675018	4543	36	Mmp9,Adamts14,Mmp19,Phykpl,Prtn3,Ctss,Mmp25
1639	GOBP_NUCLEAR_BODY_ORGANIZATION	0.703532	1	-0.377409	-0.814026	3644	12	Hipk2,Ets1,Pml,Habp4,Serbp1,Srpk2
1640	GOBP_NEUTROPHIL_CHEMOTAXIS	0.402225	1	0.330169	1.02244	1951	73	Ccl21a,S100a8,S100a9,Gm12407,Ccl5,Bst1
1641	GOBP_LEUKOCYTE_CHEMOTAXIS	0.718063	1	0.255819	0.901895	3394	176	Ccl21a,S100a8,S100a9,Gm13306,Vegfd,Fpr2,Gm12407,Ch25h,Ccn3,Ccl5,Bst1,Saa2,Anxa1,Adam8,Rac2,Mapk3,Cxcr5,Ccr2
1642	GOBP_CYTOSKELETON_DEPENDENT_INTRACELLULAR_TRANSPORT	0.99979	1	0.164906	0.580224	4760	172	Kif28,Klc3,Myo1h,Myo1g,Myo1a,Bbs12,Dync1i1,Dynlt2b,Arhgap21,Myo19,Dync2i2,Wasf1,Ift20,Ift74,Tuba1a,Bloc1s4,Myo5b,Sybu,Ift88,Agbl4,Bloc1s2,Ift140,Tub,Lca5l,Sfpq,Dync2i1,Apba1,Caly,Ift122,Ift43,Ttc30b,Tubb5,Tuba1b,Bloc1s3,Ap3s1,Rpgr,Ift57,Tanc2,Ttc26,Ift46,Map1s,Spg11,Uxt,Hook1,Htt,Ccdc88a,Fyco1,Myo5a,Dync2li1,Syt4,Hook2,Hif1a,Myo5c,Copg2
1643	GOBP_OVULATION	0.361315	1	-0.489663	-1.09308	1867	14	Tnfaip6,Adamts1
1644	GOBP_SEQUESTERING_OF_TRIGLYCERIDE	0.576686	1	0.394848	0.914194	2804	16	Tnf,Il1b,Plin5
1645	GOBP_REGULATION_OF_NUCLEOTIDE_BIOSYNTHETIC_PROCESS	0.456948	1	-0.373114	-0.999747	2350	34	Eno1b,Hpca,Pdk4,Pdp2,Guca1b,Ppargc1a,Pdp1,Pdzd3,Acmsd,Nos3,Rcvrn,Guca1a,Pink1,Sphk2
1646	GOBP_POSITIVE_REGULATION_OF_NUCLEOTIDE_BIOSYNTHETIC_PROCESS	0.363778	1	-0.483291	-1.09003	1867	15	Eno1b,Guca1b,Ppargc1a,Nos3,Rcvrn,Guca1a,Pink1
1647	GOBP_REGULATION_OF_ACTIN_FILAMENT_LENGTH	0.953502	1	-0.225317	-0.777931	4982	168	Ccl21b,Ccr7,Prkcd,Magel2,Cdc42ep1,Dnai3,Arhgap18,Plekhh2,Cdc42ep2,Nphs1,Sh3bp1,Swap70,Arpc4,Kank1,Alox15,Hcls1,Cdc42ep4,Cotl1,Triobp,Cdc42ep5,Lmod3,Nckap1l,Eps8,Rdx,Arf6,Snx9,Cdc42ep3
1648	GOBP_NEGATIVE_REGULATION_OF_ACTIN_FILAMENT_DEPOLYMERIZATION	0.973873	1	-0.221272	-0.610455	5031	39	Plekhh2,Swap70,Triobp,Lmod3,Eps8,Rdx,Pik3ca,Lima1,Sptbn2,Avil,Capzb,Sptbn4,Spta1,Tmod3,Capza2,Lmod1,Gsn,Twf1,Carmil2,Tmod1,Scin,Mtpn
1649	GOBP_POSITIVE_REGULATION_OF_ACTIN_FILAMENT_DEPOLYMERIZATION	0.878595	1	-0.302387	-0.652211	4551	12	F2rl1,Plek,Carmil2,Actn2,Washc2,Cfl2,Sema5a,Wdr1,Pdxp,Dstn,Vil1,Carmil1
1650	GOBP_NEGATIVE_REGULATION_OF_ACTIN_FILAMENT_POLYMERIZATION	0.988377	1	-0.202941	-0.588083	5016	52	Prkcd,Kank1,Triobp,Lmod3,Eps8,Rdx,Pfn1,Sptbn2,Avil,Ssh1,Hip1r,Capzb,Sptbn4,Spta1,Tmod3,Capza2,Lmod1,Gsn,Twf1,Carmil2,Tmod1,Scin,Mtpn
1651	GOBP_POSITIVE_REGULATION_OF_ACTIN_FILAMENT_POLYMERIZATION	0.624879	1	-0.289562	-0.916954	3224	90	Ccl21b,Ccr7,Magel2,Cdc42ep1,Dnai3
1652	GOBP_PROSTATE_GLAND_DEVELOPMENT	0.0564642	0.948091	-0.526187	-1.42417	289	36	Trp63,Sox9,Bmp4,Shh,Fgfr2,Gli1,Rarg,Bmp7,Alox8,Gli2,Nkx3-1,Ptch1,Stk11,Serpinb5,Nog,Gli3,Ar
1653	GOBP_GRANULOCYTE_DIFFERENTIATION	0.810973	1	-0.296336	-0.775599	4182	30	Trib1,Lef1,Srp54a,Zfpm1,Hcls1,Ceacam1,Cebpa,L3mbtl3,Srp54b,C1qc,Tesc
1654	GOBP_REGULATION_OF_GRANULOCYTE_DIFFERENTIATION	0.597858	1	-0.401157	-0.90478	3069	15	Trib1,Lef1,Hcls1,Ceacam1
1655	GOBP_EPITHELIAL_CELL_DIFFERENTIATION	0.0959382	1	-0.295978	-1.13888	521	508	Trp63,Fa2h,Cldn3,Nkx2-1,Lif,Tomt,Apold1,Dsp,Fosl2,Dlx6,Zfp36l1,Cdkn1a,Sox9,Clic4,Bfsp2,Col15a1,Adamtsl4,Onecut2,Nkx2-2,Klf2,Dlx5,Cldn5,Bmp4,Six3,Sox8,Sdc1,Fgfr2,Foxj1,Gdnf,Ppp1r16b,Rarb,Tnmd,Kdr,Hapln2,Krt26,Kdm6b,Gli1,Cited1,Acta2,Krt12,Zfp36,F11r,Pparg,Rarg,Etv4,Atf4,Krt7,Prox1,Sox4,Spry1,Bmp7,E2f8,Cyp1a1,Tjp3,Rhcg,Klf7,Klk13,Klf4,Tagln,Nphs1,Sh3bp1,Insm1,Whrn,Alox8,Tjp2,Cers3,Anxa4,Tmem100,Slc…
1656	GOBP_REGULATION_OF_EPITHELIAL_CELL_DIFFERENTIATION	0.0899614	1	-0.381599	-1.25298	465	115	Trp63,Lif,Apold1,Zfp36l1,Sox9,Cldn5,Bmp4,Foxj1,Gdnf,Cited1,Zfp36,F11r,Etv4,Spry1,Klf7,Alox8,Tmem100,Esrp1,Ptch1,S1pr2,Macroh2a1,Cav1,Ctsk,Vezf1,Wwtr1,Zdhhc21,Cyp27b1,Cdh5,Kdf1,Ceacam1,Zeb1,Jag1,Dll1,Prkch,Tnfrsf1a,Mafg,Plcb1,S1pr3,Vegfa,Spry2,Btg1,Ctsl,Ascl1,Osr1,Vdr,Bmp6,Errfi1,Prom1,Prkx,Notch1,Numa1,Maff
1657	GOBP_NEGATIVE_REGULATION_OF_EPITHELIAL_CELL_DIFFERENTIATION	0.802553	1	-0.294113	-0.784737	4149	33	Trp63,Sox9,Cited1,Spry1,Cav1,Zeb1,Jag1,Dll1,S1pr3,Vegfa,Spry2,Osr1,Notch1,Foxj2,Tbx3,Grhl2,Yap1
1658	GOBP_POSITIVE_REGULATION_OF_EPITHELIAL_CELL_DIFFERENTIATION	0.042483	0.867822	-0.526387	-1.45904	218	40	Lif,Sox9,Bmp4,Foxj1,Gdnf,Etv4,Alox8,Tmem100,Ptch1,Macroh2a1,Vezf1,Cyp27b1,Kdf1,Prkch,Btg1,Vdr,Bmp6,Prom1,Notch1,Numa1
1659	GOBP_POLARIZED_EPITHELIAL_CELL_DIFFERENTIATION	0.507294	1	-0.399279	-0.971904	2607	21	Trp63,Sh3bp1,Slc9a3r1
1660	GOBP_CORTICAL_CYTOSKELETON_ORGANIZATION	0.742682	1	-0.286243	-0.840709	3754	56	Rhog,Rhobtb3,Anln,Rnd2,Rnd3,Ect2,Rhoq,Rtkn,Rab13,Rhoc,Rnd1,Ezr,Epb41l1,Nckap1l,Epb41l3,Arf6,Rhod,Rhof,Epb41l2,Rhobtb1,Rhoa,Calr
1661	GOBP_CORTICAL_ACTIN_CYTOSKELETON_ORGANIZATION	0.958898	1	0.232109	0.634124	4665	36	Tnf,Lcp1,Llgl2
1662	GOBP_THYROID_GLAND_DEVELOPMENT	0.461643	1	-0.461368	-1.01217	2388	13	Nkx2-1,Shh
1663	GOBP_MAMMARY_GLAND_DEVELOPMENT	0.475879	1	-0.300598	-0.988913	2475	116	Prlr,Sox9,Sostdc1,Bmp4,Tdgf1,Fgfr2,Apln,Ddr1,Lef1,Ntn1,Zbtb7b,Gli2,Uprt,Ptch1,Cav1,Akt2,Cav3,Arg1,Igfbp5,Tgfbr2,Irf6,Gli3,Vegfa,Tph1,Wnt2,Ar,Egf
1664	GOBP_REGULATION_OF_B_CELL_PROLIFERATION	0.923467	1	0.242505	0.712346	4548	52	Bst1,Ikzf3,Tnfrsf13b,Tnfrsf4,Clcf1,Tnfrsf13c,Bcl6,Tyrobp,Cd74,Cd22,Gpr183,Slc39a10,Ada,Tfrc,Ticam1,Ahr,Btk
1665	GOBP_NEGATIVE_REGULATION_OF_B_CELL_PROLIFERATION	0.817053	1	0.323701	0.724465	3947	14	Tnfrsf13b,Tyrobp,Btk,Cd300a,Fcgr2b,Ctla4,Casp3
1666	GOBP_POSITIVE_REGULATION_OF_B_CELL_PROLIFERATION	0.996113	1	-0.184309	-0.49385	5124	34	Cdkn1a,Card11,Vav3,Cd38
1667	GOBP_FOREBRAIN_DEVELOPMENT	0.0254046	0.727081	-0.345323	-1.28005	134	324	Lhx8,Btg2,Otx2,Nkx2-1,Bcl2a1b,Isl1,Lpar1,Cckar,Cnp,Nr4a2,Scn5a,Dlx5,Avpr1a,Sox2,Bmp4,Shh,Six3,Fgfr2,Olig2,Rarb,Kdm6b,Gli1,Atp1b2,Atp1a2,Crh,Lef1,Prox1,Stil,Sox1,Pou3f2,Ephb3,Akna,Alk,Pou3f3,Bcl2a1a,Myo1d,Kif5b,Rfx4,Fezf1,D16Ertd472e,Efna2,Axl,Gli2,Dmrta2,Sema7a,Inhba,Slc32a1,Aldh1a2,Nr2e1,Sall1,Ets1,Drd2,Shank3,Neurod1,Sstr2,Ghrh,Nde1,Wnt7a
1668	GOBP_MIDBRAIN_DEVELOPMENT	0.0197729	0.650984	-0.484044	-1.4804	100	71	Otx2,Plp1,Cnp,Nr4a2,Padi2,Mbp,Shh,Sfrp2,Fgfr2,Ndrg2,Sirt2,Kdm7a,Fgf9,Ttbk1,Rad1,G6pdx,Ckb
1669	GOBP_HINDBRAIN_DEVELOPMENT	0.07514	1	-0.384207	-1.27308	388	123	Egr2,Lpar1,Scn5a,Shh,Gli1,Atp1b2,Klhl1,Lef1,Prox1,Bmp7,Whrn,Gli2,Trp53,Gpr37l1,Aldh1a2,Sema4c,Neurod1,Sstr2,Zfp423,Wnt7a,Hap1,Dll1,Kndc1,Serpine2,Ppargc1a,Ckb,Zfp365,Nog,Cend1,Egf,Ascl1,Psen1,Rora,Otx1,Abl1,Ptpn11
1670	GOBP_NOTOCHORD_DEVELOPMENT	0.486376	1	-0.434145	-0.992251	2498	16	Sox9,Col13a1,Gli1,Stil,Gli2
1671	GOBP_REGULATION_OF_VASCULAR_ENDOTHELIAL_GROWTH_FACTOR_RECEPTOR_SIGNALING_PATHWAY	0.290135	1	-0.448941	-1.13333	1499	25	Tnmd,Hhex,Prkd2,Vegfc,Cadm4,Mmrn2,Cnmd
1672	GOBP_NEGATIVE_REGULATION_OF_VASCULAR_ENDOTHELIAL_GROWTH_FACTOR_RECEPTOR_SIGNALING_PATHWAY	0.0640803	0.964994	-0.684808	-1.47705	331	12	Tnmd,Hhex,Cadm4,Mmrn2,Cnmd
1673	GOBP_POSITIVE_REGULATION_OF_VASCULAR_ENDOTHELIAL_GROWTH_FACTOR_RECEPTOR_SIGNALING_PATHWAY	0.981739	1	0.226564	0.469513	4730	10	Il1b,Fgf18,Arnt,Hif1a,Vtn
1674	GOBP_ASTRAL_MICROTUBULE_ORGANIZATION	0.324715	1	-0.550987	-1.14209	1682	10	Cenpj,Ezr,Tppp,Numa1
1675	GOBP_ENDOPLASMIC_RETICULUM_UNFOLDED_PROTEIN_RESPONSE	0.850038	1	-0.250231	-0.824825	4426	118	Atf3,Atf4,Creb3l4,Parp16,Ppp1r15a,Creb3l1,Kdelr3,Tmem33,Wipi1,Ficd,Pik3r1,Pla2g4b,Fkbp14,Ermp1,Herpud1,Acadvl,Calr3,Bax,Edem1,Bfar,Bok,Vapb,Serp1,Ppp1r15b,Calr,Extl3,Klhdc3,Ufl1,Bcl2l11,Hsp90b1,Selenos,Dnajc3,Ppp2r5b,Cul7,Derl2,Ddit3,Hdgf,Ccnd1,Ddrgk1,Get3,Gfpt1,Tbl2,Tln1,Creb3l2,Crebrf,Dnajb9,Preb,Ero1a,Dnajb11,Pdia6
1676	GOBP_RESPONSE_TO_CAFFEINE	0.495627	1	-0.423919	-0.983984	2549	17	Adora2a,Pparg,Casq2,Cacna1s,Ppargc1a
1677	GOBP_PANCREAS_DEVELOPMENT	0.0299472	0.746751	-0.479385	-1.44204	152	64	Nkx6-2,Isl1,Sox9,Onecut2,Nkx2-2,Tcf7l2,Gdf11,Igf2,Bmp4,Shh,Zic3,Prox1,Sox4,Srp54a,Insm1,Aldh1a2,Neurod1,Dll1,Onecut1,Arntl,Selenot
1678	GOBP_ENDOCRINE_PANCREAS_DEVELOPMENT	0.107094	1	-0.48462	-1.31927	547	37	Nkx6-2,Sox9,Onecut2,Nkx2-2,Bmp4,Sox4,Insm1,Neurod1,Dll1,Onecut1,Arntl
1679	GOBP_MICROTUBULE_ORGANIZING_CENTER_ORGANIZATION	1	1	-0.162191	-0.546463	5196	137	BC034090,Foxj1,Gadd45a,D7Ertd443e,Arhgef10,Stil,Pard6b,Ccp110,Cep76,Kat2b,Cenpj,Hepacam2,Slc16a1,Haus4,Tmem67,Nde1
1680	GOBP_ACTOMYOSIN_STRUCTURE_ORGANIZATION	0.358739	1	-0.299293	-1.03699	1877	173	Lpar1,Arhgap6,Csrp1,Fhdc1,Myoc,Anln,Csrp2,F11r,Asap3,Prox1,Arhgef10,Ect2,Epb41l4a,Fermt2,Rtkn,Myh14,Sorbs3,Cgnl1,Arap1,Cav3,Pik3r1,Rhoc,Arrb1,Myh11,Limch1,Epb41l1,Lmod3,Srf,Sdc4,Nox4,Epb41l3,Arhgef5,Cflar,Cnn3,Wnt11,Epb41l5,Cnn1,Tnnt1,Cdc42bpg,Pdgfrb,Met,Abl1,Rapgef3,Six4,Myo18a,Pfn1,Pgm5,Itgb5,Klhl41,Epb41l2,Itgb1bp1,Rhoa,S1pr1,Tnfaip1,Epha1,Frmd5,Phldb2,Pak2
1681	GOBP_PRIMARY_MIRNA_PROCESSING	0.483944	1	0.450021	0.990922	2335	13	Smad3,Mettl3,Mrpl44,Pus10,Drosha,Smad1
1682	GOBP_PRE_MIRNA_PROCESSING	0.720199	1	0.360688	0.807246	3479	14	Bcdin3d,Dicer1,Mrpl44,Drosha,Tut4,Tarbp2
1683	GOBP_CHROMATIN_REMODELING_AT_CENTROMERE	0.979142	1	-0.217526	-0.595861	5022	38	H4c17,Oip5,Hells,Nasp,Cenpn,H3f3a
1684	GOBP_REGULATION_OF_HISTONE_MODIFICATION	0.847327	1	-0.249558	-0.830317	4389	126	Lif,Isl1,Igf2,Prdm12,Tet1,Zbtb7b,Prkd2,Setd7,Trp53,Macroh2a1,Myb,Arrb1,Ppargc1a,Prdm9,Prmt6,Brca1,Taf7,Vegfa,Lrrk2,Ctr9,Ucn,Set,Pygo2,Fmr1,Kdm4d,Zfp110,Parg,Nap1l2,Otub2,Srebf1
1685	GOBP_NEGATIVE_REGULATION_OF_HISTONE_MODIFICATION	0.999794	1	0.144712	0.403714	4845	40	Snca,Foxp3,Spi1,Pih1d1,Pax5,Twist1,Kdm3a,Ubr5,Dnmt3b,Trip12,Sin3a
1686	GOBP_REGULATION_OF_HISTONE_METHYLATION	0.813633	1	-0.275548	-0.798482	4129	52	Prdm12,Tet1,Setd7,Macroh2a1,Myb,Prdm9,Prmt6,Brca1,Ctr9,Pygo2,Kdm4d,Zfp110
1687	GOBP_NEGATIVE_REGULATION_OF_HISTONE_METHYLATION	0.983988	1	-0.210513	-0.505897	5038	20	Macroh2a1,Prmt6,Brca1,Kdm4d,Aass
1688	GOBP_POSITIVE_REGULATION_OF_HISTONE_METHYLATION	0.683017	1	-0.327398	-0.856899	3522	30	Prdm12,Tet1,Myb,Prdm9,Brca1,Ctr9
1689	GOBP_REGULATION_OF_HISTONE_DEACETYLATION	0.93559	1	-0.255137	-0.64408	4836	25	Zbtb7b,Prkd2,Trp53,Prmt6,Vegfa,Lrrk2,Ucn,Srebf1,Ctbp1,Pink1,Sphk2
1690	GOBP_POSITIVE_REGULATION_OF_HISTONE_DEACETYLATION	0.655508	1	-0.377588	-0.862989	3367	16	Zbtb7b,Prkd2,Trp53,Vegfa,Lrrk2,Srebf1,Ctbp1,Pink1
1691	GOBP_EMBRYONIC_CAMERA_TYPE_EYE_DEVELOPMENT	0.677582	1	-0.324658	-0.861337	3496	32	Six3,Fzd5,Rarg,Prox1,Bmp7,Hipk2,Aldh1a2
1692	GOBP_STRESS_ACTIVATED_PROTEIN_KINASE_SIGNALING_CASCADE	0.685178	1	-0.255096	-0.92272	3651	249	Ccl21b,Dusp1,Ccr7,Gadd45b,Gadd45g,Cryab,Trib1,Trf,Mapk13,Zfp36l1,Sphk1,Nod2,Sfrp2,Ccl19-ps1,Gadd45a,Sash1,Zfp36,Traf4,Map3k11,Hipk2,Nphs1,Ephb1,Syk,Mapk8ip1,Adora2b,Dusp15,Card9,Sh2d3c,Mdfic,Sema4c,Traf5,Sh3rf2,Per1,Wnt7a,Inava,Mecom,Cav3,Traf2,Eif2ak2,Irak4,Tgfb2,Ezr,Rell2,Cdc42ep5,Map4k4,Map3k20,Tlr3,Plcb1,Traf3,Rassf2,Vegfa,Ltbr
1693	GOBP_REGENERATION	0.62963	1	-0.270583	-0.93352	3297	166	Isl1,Mag,Folr1,Cdkn1a,Sox2,Gli1,Nr4a3,Pparg,Apod,Tec,Fzd9,Klk6,Ninj2,Pfkfb1,Klf4,Cd9,Inpp5f,Txk,Axl,Adm,Cdkn1b,Igf1,Ptch1,Ptgfrn,Cers2,Prps2,Sox15,Mdk,Wnt7a,Hmox1,Gas6,Anxa3,Nefl,Epha4,Tgfbr2,Nrep,Akirin1,Cpb2,Gli3,Postn
1694	GOBP_ANIMAL_ORGAN_REGENERATION	0.974369	1	-0.220874	-0.666323	4979	65	Cdkn1a,Gli1,Nr4a3,Pparg,Pfkfb1,Axl,Adm,Ptch1,Prps2,Hmox1,Gas6,Anxa3,Tgfbr2,Cpb2,Gli3
1695	GOBP_NEURON_PROJECTION_REGENERATION	0.35445	1	-0.363578	-1.05806	1795	53	Isl1,Mag,Folr1,Apod,Klf4,Inpp5f,Adm,Cers2,Nefl,Epha4,Nrep
1696	GOBP_MICROTUBULE_POLYMERIZATION_OR_DEPOLYMERIZATION	0.962984	1	-0.224714	-0.729591	5020	105	Cryab,Mid1ip1,Hspa1a,Fkbp4,Kif19a,Cenpj,Map6d1,Ska2,Slc39a12,Nde1,Cdh5,Cav3,Map1a,Mapt,Arl2,Tppp3,Fes,Tubg1,Tubb4a,Ska1,Met,Abl1,Tppp,Numa1,Eml2,Ocln,Ankrd53,Apc2,Kif2a,Fbxo5,Golga2
1697	GOBP_REGULATION_OF_MICROTUBULE_POLYMERIZATION_OR_DEPOLYMERIZATION	0.98655	1	-0.210295	-0.647684	5060	74	Mid1ip1,Hspa1a,Fkbp4,Map6d1,Ska2,Slc39a12,Cdh5,Cav3,Map1a,Mapt,Arl2,Fes,Tubb4a,Ska1,Met,Abl1,Numa1,Eml2,Ocln,Ankrd53
1698	GOBP_NEGATIVE_REGULATION_OF_MICROTUBULE_POLYMERIZATION_OR_DEPOLYMERIZATION	0.986006	1	-0.211099	-0.565632	5072	34	Mid1ip1,Fkbp4,Map6d1,Cdh5
1699	GOBP_POSITIVE_REGULATION_OF_MICROTUBULE_POLYMERIZATION_OR_DEPOLYMERIZATION	0.994765	1	-0.189901	-0.497027	5130	30	Hspa1a,Cav3,Mapt,Arl2,Fes,Met,Numa1,Ocln,Ankrd53
1700	GOBP_REGULATION_OF_MICROTUBULE_POLYMERIZATION	0.981301	1	-0.212065	-0.603093	5037	46	Hspa1a,Fkbp4,Slc39a12,Cdh5,Cav3,Mapt,Arl2,Fes,Tubb4a,Met,Abl1,Numa1,Eml2,Ocln,Ankrd53
1701	GOBP_REGULATION_OF_MICROTUBULE_DEPOLYMERIZATION	0.993406	1	-0.198244	-0.508385	5121	27	Mid1ip1,Map6d1,Map1a
1702	GOBP_NEGATIVE_REGULATION_OF_MICROTUBULE_POLYMERIZATION	0.979155	1	-0.218555	-0.471396	5072	12	Fkbp4,Cdh5,Tubb4a,Eml2
1703	GOBP_CYTOPLASMIC_MICROTUBULE_ORGANIZATION	0.85669	1	-0.262824	-0.777654	4327	59	Plk3,Trdn,Fign,Kif19a,Cenpj,Cav3,Mapt,Ezr,Tubg1,Tppp,Numa1,Rhoa,Katnal1,Slk,Cep126,Ccdc88c,Camsap3,Ccdc13,Fsd1,Slain2
1704	GOBP_RNA_3_END_PROCESSING	1	1	0.160376	0.543545	4802	130	Papolb,Thoc7,Scaf8,Magoh,Upf3b,Zc3h11a,Pnpt1,Exosc9,Sarnp,Cdc40,Nudt21,Zc3h14,Ints1,Tent2,Ints6l,Ssb,Ddx39a,Mtpap,Eri2,Exosc8,Cpsf7,Parn,Thoc1,Eif4a3,Exosc7,Eri3,Cpeb1,Eri1,Srsf2,Toe1,Srsf11,Ints2,Ssu72,Tut4,Tut1,Virma,Cstf2,Cpsf6,Cdc73,Ncbp1,Tent4b,Cdk9,Pabpc1,Zc3h3,Ints14,Magohb,Ints12,Rps21,Slbp,Cpsf3,Fbl,Rnps1,Srsf3,Ints8,Cstf3
1705	GOBP_MRNA_3_END_PROCESSING	1	1	0.15978	0.511539	4840	90	Papolb,Thoc7,Scaf8,Magoh,Upf3b,Zc3h11a,Pnpt1,Sarnp,Cdc40,Nudt21,Zc3h14,Tent2,Ddx39a,Mtpap,Cpsf7,Thoc1,Eif4a3,Cpeb1,Srsf2,Srsf11,Ssu72,Tut1,Virma,Cstf2,Cpsf6,Cdc73,Ncbp1,Tent4b,Cdk9,Pabpc1,Zc3h3,Magohb,Slbp,Cpsf3,Rnps1,Srsf3,Cstf3
1706	GOBP_RRNA_3_END_PROCESSING	0.234696	1	0.596748	1.23665	1130	10	Exosc9,Eri2,Exosc8,Exosc7,Eri3,Eri1,Rps21,Exosc10
1707	GOBP_SNO_S_RNA_3_END_PROCESSING	0.918672	1	-0.282807	-0.595849	4732	11	Larp7,Dkc1,Exosc5
1708	GOBP_DEVELOPMENTAL_INDUCTION	0.0201707	0.651165	-0.618081	-1.57496	103	26	Nkx2-1,Sox9,Bmp4,Sox8,Gdnf,Fzd5,Spry1,Fgf1,Hipk2,Sall1
1709	GOBP_ANAPHASE_PROMOTING_COMPLEX_DEPENDENT_CATABOLIC_PROCESS	0.398197	1	0.326954	1.0268	1943	79	Psmb11,Cdk1,Cdc20b,Psmb8,Anapc10,Psmb7,Rps27a,Psme2,Anapc4,Anapc11,Plk1,Psmc3,Psma3,Psma2,Psmb3,Psme4,Mad2l1,Ubc,Aurkb,Psmd6,Psmd12,Cdc16,Psmd5,Fzr1,Cdc23,Ube2c,Psme1,Psma1,Bub3,Psma4,Psma6,Anapc16,Psmc6,Psmd4,Anapc1,Anapc7
1710	GOBP_SCF_DEPENDENT_PROTEASOMAL_UBIQUITIN_DEPENDENT_PROTEIN_CATABOLIC_PROCESS	0.999381	1	0.16765	0.536105	4842	89	Psmb11,Psmb8,Nccrp1,Ccnf,Psmb7,Psme2,Fbxl7,Styx,Psmc3,Psma3,Psma2,Fbxl16,Psmb3,Psme4,Amn1,Fbxw4,Psmd6,Psmd12,Skp1,Psmd5,Psme1,Psma1,Psma4,Psma6
1711	GOBP_RRNA_METHYLATION	0.346259	1	-0.440369	-1.0922	1776	23	Nsun3,Trmt112,Rrnad1,Bmt2,Mettl16,Emg1,Fdxacb1,Bud23,Zcchc4,Mrm3,Mrm1
1712	GOBP_PSEUDOPODIUM_ORGANIZATION	0.483934	1	-0.439568	-0.991414	2484	15	Ccl21b,Ccr7,Cdc42ep1
1713	GOBP_REGULATION_OF_PSEUDOPODIUM_ASSEMBLY	0.456286	1	-0.452016	-1.00904	2358	14	Ccl21b,Ccr7,Cdc42ep1
1714	GOBP_REGULATION_OF_CYCLASE_ACTIVITY	0.998242	1	-0.173581	-0.487369	5110	43	Hpca,Galr1,Drd3,Akap5,Drd2,Guca1b,Ednrb,Pdzd3,Gpr87,Grm2,Crhr1,Nos3,Rcvrn,Timp2,Guca1a,Gnai2
1715	GOBP_POSITIVE_REGULATION_OF_CYCLASE_ACTIVITY	0.98926	1	-0.196592	-0.462648	5065	18	Hpca,Akap5,Guca1b,Nos3,Rcvrn,Timp2,Guca1a
1716	GOBP_RETINAL_GANGLION_CELL_AXON_GUIDANCE	0.609576	1	-0.391468	-0.894712	3131	16	Isl1,Ephb3,Ephb1
1717	GOBP_MEMBRANE_PROTEIN_INTRACELLULAR_DOMAIN_PROTEOLYSIS	0.230754	1	-0.509954	-1.21363	1180	19	Ngfr,Rhbdd1,Adam17,Rela,Psen1,Aph1a,Psenen,Adam9
1718	GOBP_LYMPHOCYTE_COSTIMULATION	0.830787	1	-0.271812	-0.783847	4241	50	Ccl21b,Ccr7,Cd274,Ccl19-ps1,Card11
1719	GOBP_REPLICATION_FORK_PROCESSING	0.941297	1	0.242454	0.669937	4585	38	Ooep,Ddx11,Traip,Primpol,Tonsl,Eme1,Fancm,Zgrf1,Thoc1,Rtel1,Exd2,Nucks1,Atr
1720	GOBP_REGULATION_OF_CELLULAR_CATABOLIC_PROCESS	0.999817	1	-0.196709	-0.780122	5457	786	Timp1,Btg2,Prkcd,Ttc36,Rybp-ps,Prr5l,Hspb1,Trib1,Zfp36l1,Dapk2,Nanos3,Il33,Nod2,Snx33,Trim71,Shh,Plk3,Zbtb20,Gdnf,Kdr,Tent5a,Tob1,Slc4a4,Zfp36l2,Gna12,Hspa1a,Fzd5,Zfp36,Tfeb,Desi1,Smad7,Etfbkmt,Mex3d,Bag3,Trib2,Pfkfb1,Hipk2,Timp4,Gpld1,Ifi207,Trp53inp2,P2rx7,Mlxipl,Sirt2,Carhsp1,Nmnat1,Gfap,Pfkfb3,Trim12c,Dnajb2,Trp53,Pdcl3,Gpd1,Nupr1,Esrrb,Dab2,Abcd2,Trim6,Igf1,Exosc1,Tnfsf13,Trim5,Rragd,Ifi208,…
1721	GOBP_NEGATIVE_REGULATION_OF_CELLULAR_CATABOLIC_PROCESS	0.758712	1	-0.249933	-0.894637	4027	227	Timp1,Ttc36,Rybp-ps,Shh,Gdnf,Tent5a,Tob1,Zfp36,Etfbkmt,Hipk2,Timp4,Gpld1,Sirt2,Nmnat1,Trp53,Pdcl3,Nupr1,Dnd1,Ubqln4,Il10ra,Phf23,F8a,Rnf5,Hmox1,Map1a,Mtmr2,Rbm24,Axin2,Epha4,Tigar,Nell1,Mtm1,Ybx1,Boll,Mcl1,Lrrk2,Dkc1,Larp4b,Psen1,Hnrnpa0,Met,Pik3ca,Tmem39a,Uchl5,Npc1,Fmr1,Poldip2,Naf1,Ptpn22,Usp36,Wnt1,Pml,Fez1,Mettl16,Timp3,Tirap,Thrap3,Timp2,Sufu,Golga2,Lepr,Hp,Pink1,Sec22b,Tent4a,Bag6,N4bp1,St…
1722	GOBP_NEGATIVE_REGULATION_OF_PROTEIN_CONTAINING_COMPLEX_ASSEMBLY	0.776283	1	-0.260432	-0.856774	4038	116	Prkcd,Isl1,Cryab,Sox9,Smad6,Pmepa1,Fkbp4,Sirt2,Kank1,Cdh5,Clu,Triobp,Lmod3,Ddx3x,Eps8,Rdx,Dact1,Tubb4a,Pfn1,Sptbn2,Dnajc15,Eml2,Raf1,Avil,Ssh1,Hip1r,Ctnnbip1,Capzb,Sptbn4,Hsf1,Spta1,Prkcz,Oprd1
1723	GOBP_POSITIVE_REGULATION_OF_PROTEIN_CONTAINING_COMPLEX_ASSEMBLY	1	1	-0.169969	-0.608405	5308	227	Ccl21b,Ccr7,Magel2,Cdc42ep1,Dnai3,Cltrn,Hspa1a,Cdc42ep2,Nphs1,Fermt2,Trp53,Syk,Tlr6,Gbp5,Mpp7,Arpc4,Alox15,Fscn1,Cdh5,Ttbk1,Cdc42ep4,Cav3,Rhoc,Mapt,Clu,Rpa3,Cdc42ep5,Abca1,Arl2,Lmod3,Ddx3x,Tppp3,Nckap1l,Vegfa,Arf6,Snx9,Fes
1724	GOBP_REGULATION_OF_VESICLE_FUSION	0.533905	1	-0.384325	-0.953203	2739	23	Sphk1,Cltrn,Kif5b,Cplx1,Doc2b,Akt2,Cplx2
1725	GOBP_REGULATION_OF_CELL_KILLING	0.0816366	1	-0.428716	-1.31119	416	71	H2-Bl,Cxcl5,Klrd1,H2-Q7,Cd59b,H2-Q2,H2-T-ps,H2-Q1,H2-Q4,Cd226,P2rx7,Syk,Slamf6,Ceacam1,Arg1,Mr1
1726	GOBP_NEGATIVE_REGULATION_OF_CELL_KILLING	0.00524985	0.357708	-0.708943	-1.74208	26	22	H2-Bl,Klrd1,H2-Q7,H2-Q2,H2-T-ps,H2-Q1,H2-Q4
1727	GOBP_POSITIVE_REGULATION_OF_CELL_KILLING	0.107052	1	-0.457629	-1.30795	544	48	H2-Bl,Klrd1,H2-Q7,H2-Q2,H2-T-ps,H2-Q1,H2-Q4,Cd226,Syk,Slamf6,Arg1,Mr1
1728	GOBP_REGULATION_OF_CELL_PROJECTION_ORGANIZATION	0.87852	1	-0.231092	-0.898084	4772	582	Arc,Ccl21b,Ccr7,Prkcd,Ret,Ngfr,Ermn,Mag,Lpar1,Cdc42ep1,Tbx6,Mns1,Rhog,Sfrp2,Ppp1r16b,Ngf,Ccl19-ps1,Mcf2,Anln,Mboat1,Plxnb3,Crabp2,Atp1b2,Myo10,Chrna3,Rnd2,Saxo1,Sema6a,Shox2,Cx3cl1,Bmp7,Fkbp4,Pou3f2,Ccp110,Klk6,Cdc42ep2,Ephb3,Alk,Ntn1,Klf4,Rhoq,P2rx7,Kif13b,Inpp5f,Cd38,Sema7a,Scn1b,Plk5,Nr2e1,Rab29,Lpar3,Cav1,Sema6d,Sema4c,Cers2,Shank3,Rab21,Dynlt1c,Dynlt1a,Arap1,Neu4,Ntrk1,Dvl3,Kank1,Mdk,Slc39a1…
1729	GOBP_NEGATIVE_REGULATION_OF_CELL_PROJECTION_ORGANIZATION	0.3532	1	-0.303211	-1.04241	1848	162	Ccl21b,Prkcd,Ngfr,Mag,Lpar1,Tbx6,Mcf2,Plxnb3,Sema6a,Fkbp4,Ccp110,Ntn1,Inpp5f,Cd38,Sema7a,Rab29,Sema6d,Sema4c,Cers2,Neu4,Kank1,Arhgap24,Apoe,Fstl4,Sema3f,Rnf6,Cep97,Epha4,Zfp365,Map4,Spry2,Arf6,Lrrk2,Dcc
1730	GOBP_POSITIVE_REGULATION_OF_CELL_PROJECTION_ORGANIZATION	0.999436	1	-0.194364	-0.720271	5314	323	Ccl21b,Ccr7,Ret,Ngfr,Cdc42ep1,Mns1,Ngf,Ccl19-ps1,Anln,Plxnb3,Crabp2,Atp1b2,Rnd2,Saxo1,Shox2,Cx3cl1,Bmp7,Ccp110,Cdc42ep2,Alk,Ntn1,Rhoq,P2rx7,Sema7a,Scn1b,Plk5,Lpar3,Rab21,Dynlt1c,Dynlt1a,Arap1,Ntrk1,Dvl3,Mdk,Rab8b,Fscn1,Cdc42ep4,Eps8l1,Hap1,Pik3r1,Enpp2,Apoe,Mapt,Stk11,Cdc42ep5,Nefl,Srf,Vldlr,Epha4,Akirin1,Itga6,Eps8,Epha3,Eps8l2,Vegfa,Fes,Cflar,Cdc42ep3,Bdnf,Zfp804a,Lrp1,Dbn1,Amigo1,Alkal2,Mark2,…
1731	GOBP_REGULATION_OF_DEFENSE_RESPONSE	1	1	0.189609	0.741781	4567	556	S100a8,S100a9,Tnf,Gstp2,Il18rap,Muc2,Fpr2,Mmp9,Trex1,Hck,Ccn3,Ccl5,Nlrp6,Ifi211,Il1r1,Muc5ac,Psmb11,Bst1,Duoxa1,Muc13,Sh2d1b1,Osmr,Fancd2,Il20rb,Usp18,Creb3l3,Nlrp3,Tspan32,Irak3,Dhx58,Klk7,Muc3a,Smpdl3b,Fgr,Tgm2,Saa2,Lacc1,Hmgb2,Anxa1,Adam8,Clec4n,Klkb1,Mapk3,Ccr2,Crtam,Mas1,Smad3,Nr1d1,Itga2,Ifit1,Ifi209,Plcg2,Snca,Psmb8,Ifi204,Foxp3,A2m,Esr1,Ager,Fam3a,Psmb7,Alox5,Il1rl2,Bcl6,Il1b,Pla2g2d,Zbp1…
1732	GOBP_NEGATIVE_REGULATION_OF_DEFENSE_RESPONSE	0.377912	1	-0.294297	-1.03029	1994	184	H2-Bl,Prkcd,Klrd1,Tnfaip6,H2-Q7,Isl1,Ghsr,H2-Q2,Ptgis,H2-T-ps,Nod2,Arg2,Tek,Nlrc5,Saa1,Pparg,H2-Q1,Htra1,Cx3cl1,H2-Q4,Ifi207,Klf4,Sirt2,Nr1h4,Gpr17,Igf1,Ifi208,Drd2,Mdk,Cdh5,Calcrl,Ilrun,Ceacam1,Arg1,Apoe,Enpp3,Tnfrsf1a
1733	GOBP_POSITIVE_REGULATION_OF_DEFENSE_RESPONSE	0.982441	1	0.21325	0.793639	4587	302	S100a8,S100a9,Tnf,Il18rap,Muc2,Fpr2,Hck,Ccl5,Ifi211,Muc5ac,Psmb11,Muc13,Sh2d1b1,Osmr,Creb3l3,Klk7,Muc3a,Tgm2,Hmgb2,Adam8,Clec4n,Mapk3,Ccr2,Crtam,Itga2,Ifi209,Plcg2,Snca,Psmb8,Ifi204,Psmb7,Il1b,Zbp1,Ifi35,Tyrobp,Tnfsf11,Nlrp12,Nfkbiz
1734	GOBP_N_TERMINAL_PROTEIN_AMINO_ACID_MODIFICATION	0.962268	1	-0.234087	-0.610034	4972	29	Sox4,Kat2b,Map6d1,Hhatl,Naa30,Naa16,Aanat,Ppm1b,Naa25,Metap2,Naa50,Crebbp
1735	GOBP_NEGATIVE_REGULATION_OF_PROTEIN_MODIFICATION_PROCESS	0.247413	1	-0.276788	-1.06187	1338	494	Dusp1,Prkcd,Ttc36,Agt,Prr5l,Ppp1r14a,Bdkrb1,Hspb1,Dusp6,Trib1,Dusp5,Spry4,Cdkn1a,Dusp4,Adora2a,Bmp4,Ppp1r1b,Sfrp2,Ppp1r16b,Ddit4,Camk2n1,Gadd45a,Hhex,Parva,Hexim1,Hspa1a,Smad6,Socs1,Smad7,Fxyd1,Sox4,Spry1,Trib2,Bmp7,Rasd2,Pmepa1,Nxn,Itprip,Ppp1r15a,Mlxipl,Sirt2,Insm1,Kat2b,Dbndd2,Inpp5f,Camk2n2,Swap70,Pard3,Lilrb4a,Enpp1,Rgs3,Cdkn1b,Dusp16,Mapk8ip1,Cadm4,Mical1,Mastl,Mad2l2,Ppp1r35,Macroh2a1,Cav1…
1736	GOBP_POSITIVE_REGULATION_OF_PROTEIN_MODIFICATION_PROCESS	0.0258964	0.731506	-0.292903	-1.17371	142	919	Ccn1,Ccl21b,Prlr,Fgf3,Ccr7,Cldn3,Prkcd,Rspo1,Musk,Ret,Agt,Lif,Avp,Gadd45b,Egr1,Isl1,Prr5l,Gadd45g,Lpar1,Thbs1,Dusp6,Cd4,Prok2,Trf,Dusp5,Pde8a,Calcr,Gdf1,Thbs4,Adra2b,Erbb3,Cdkn1a,Sox9,Sphk1,Lilra5,Gdf11,Rarres2,Nod2,Igf2,Bmp4,Tdgf1,Map3k1,Prdm12,Sfrp2,Ppp1r16b,Ngf,Kdr,Ccl19-ps1,Trp73,Tek,Gadd45a,Saa1,Septin4,Spsb4,Sash1,Plaur,Hbegf,Fzd5,Chrna3,Gdf10,Tet1,Socs1,Crh,Traf4,Smad7,Efna5,Prox1,Map3k11,…
1737	GOBP_KERATINIZATION	0.0984477	1	0.450681	1.31394	481	50	Dsg1b,Krt25,Prss8,Krt18,Pkp2,Ppl,Krt78,Dsc2,Krt86,Tmem79
1738	GOBP_REGULATION_OF_MRNA_3_END_PROCESSING	0.863072	1	-0.283283	-0.726461	4449	27	Zfp36l1,Ahcyl1,Leo1,Ctr9,Hsf1,Rnf20,Dhx36,Supt5,Ncbp2,Ccnt1,Ccnb1,Nelfe
1739	GOBP_POSITIVE_REGULATION_OF_MRNA_3_END_PROCESSING	0.990877	1	-0.202302	-0.426233	5104	11	Leo1,Hsf1,Dhx36,Ncbp2,Ccnb1,Cpeb3,Paf1,Ncbp1,Cdc73,Cpeb1,Nudt21
1740	GOBP_NUCLEAR_ENVELOPE_REASSEMBLY	0.668229	1	-0.362143	-0.852245	3421	18	Reep3,Reep4,Ubxn2a
1741	GOBP_CHROMATIN_DISASSEMBLY	0.180539	1	-0.53165	-1.26527	923	19	Hmga1b,Padi2
1742	GOBP_PROTEIN_CONTAINING_COMPLEX_LOCALIZATION	1	1	-0.157991	-0.572952	5270	259	Arc,Ghsr,Nacc2,Hpca,Hhex,Smad7,Exoc3l4,Exoc3l,Nxf2,Shisa6,Kif5b,Drd3,Cplx1,Birc5,Cacng7,Cacng2,Pura,Cacng5,Dynlrb2,Ezr,Haspin,Tnfaip2,Rrs1,Gpc6,Nop9,Tamalin,Eps15,Ift52,Pom121,U2af2,Hspb11,Dbn1,Ralb,Cilk1,Cacng4,Nup50,Drd4,Pabpn1,Trip11,Arl3,Hip1,Alkbh5,Lgi1
1743	GOBP_RUFFLE_ORGANIZATION	0.563844	1	-0.322155	-0.937519	2856	53	Ccl21b,Ccr7,Rhog,Aif1l,Mtss2,Sh3bp1,Cav1,Kank1,Arhgap24,Eps8l1,Wdpcp,Inppl1,Eps8,Rdx,Eps8l2,Arf6
1744	GOBP_ACTIN_CYTOSKELETON_REORGANIZATION	0.799114	1	-0.260752	-0.84401	4148	103	Insrr,Cldn3,Tek,Parva,Gab1,F11r,Ccl27b,Micall2,Syde1,Gdpd2,Pdlim4,Cldn19,Mcu,S1pr2,Arap1,Mdk,Hcls1
1745	GOBP_DNA_INTEGRITY_CHECKPOINT	0.997894	1	-0.191522	-0.650596	5211	146	Btg2,Cdkn1a,Plk3,Stk33,Gadd45a,Sox4,E2f8,Chek2,Zfp385a,Pidd1,Trp53,Cdkn1b,Timeless,Zfp830,Rad1,Clspn,Gtse1,Map3k20,Brca1
1746	GOBP_G2_DNA_DAMAGE_CHECKPOINT	0.999587	1	0.150754	0.402704	4838	32	Cdk1,Uimc1,Ticrr,Mrnip,Cdc14b,Plk1,Donson,Cdk5rap3,Fzr1,Topbp1
1747	GOBP_INTRA_S_DNA_DAMAGE_CHECKPOINT	0.680715	1	0.361519	0.837027	3310	16	Fancd2,Tipin,Mdc1,Rad9b,Eme1,Nek11,Mus81
1748	GOBP_MEMBRANE_RAFT_ORGANIZATION	0.0494067	0.905261	-0.605079	-1.47285	253	21	Fa2h,Mal,Cav1,Pacsin2,Cav3,Rftn1,Emp2,Npc1
1749	GOBP_CELL_SUBSTRATE_ADHESION	0.937887	1	-0.226466	-0.841634	4997	331	Ccn1,Ccl21b,Ccr7,Thbs1,Spry4,Arhgap6,Onecut2,Itgb4,Dock5,Col13a1,Kdr,Tek,Myoc,Egfl6,Atp1b2,Ddr1,Cd63,Parva,Smad6,Npnt,Efna5,Apod,Cx3cl1,Ephb3,Gcnt2,Ephb1,Fermt2,Micall2,Fbln5,Axl,Angptl3,Sorbs3,Jup,Plg,Fam107a,Vamp3,Tesk2,Ntn4,Lama5,Dock1,Kank1,Mdk,Plau,Alox15,Lims2,Jag1,Pik3r1,Myf5,Onecut1,Triobp,Limch1,Gas6,Rell2,Map4k4,Cd34,Arl2,Wdpcp,Srf,Sdc4,Itga6,Itgb1,Ccl28,Epha3,Postn,Col3a1,Vegfa,Mmp14,T…
1750	GOBP_RECEPTOR_INTERNALIZATION	0.0845723	1	-0.397996	-1.27796	437	98	Arc,Rspo1,Apln,Hpca,Cd63,Cd9,Lilrb4a,Drd3,Adm,Rab31,Syk,Arr3,Cav1,Drd2,Cacng7,Cacng2,Cacng5,Calcrl,Ceacam1,Cav3,Arrb1,Ezr,Ache,Mtmr2,Ankrd13a,Itgb1,Vegfa,Eps15,Ldlrap1,Egf,Necab2,Lrp1,Fcer1g,Ntf3,Fmr1,Cacng4,Drd4,Cd81,Gtf2h2
1751	GOBP_ZYMOGEN_ACTIVATION	0.990691	1	-0.203093	-0.592096	5001	54	Eno1b,Thbs1,Cideb,Ggt1,Ifi207,C1ra,Ifi208,Plau,Serpine2,Cpb2,Mmp14,Hpn
1752	GOBP_PLASMINOGEN_ACTIVATION	0.594764	1	-0.379428	-0.902995	3043	19	Eno1b,Thbs1,Plau,Serpine2,Cpb2,Hpn
1753	GOBP_KILLING_OF_CELLS_OF_OTHER_ORGANISM	0.544366	1	0.364485	0.942155	2637	27	Ltf,Gapdh,Pf4,Fcer2a,F2,Rpl30
1754	GOBP_REGULATION_OF_MYELINATION	0.00097371	0.126154	-0.655288	-1.83105	4	42	Egr2,Nkx6-2,Mag,Tmem98,Myrf,Ncmap,Rarb,Sox10,Rarg,Itgax,Sirt2,Pard3
1755	GOBP_POSITIVE_REGULATION_OF_MYELINATION	0.002138	0.209538	-0.775352	-1.79972	10	17	Egr2,Mag,Myrf,Ncmap,Sox10,Itgax,Pard3
1756	GOBP_REGULATION_OF_NERVOUS_SYSTEM_PROCESS	0.0231616	0.703735	-0.419927	-1.39716	119	126	Nmur2,Egr2,Avp,Mag,Tmem98,Ghsr,Myrf,Avpr1a,Ncmap,Hcrt,Glra1,Nptx2,Sox10,Itgax,Oxt,Shisa6,Ptafr,Pard3,Tmem100,Tafa4,S1pr2,Shank3,Adra2c,Cacng5,Wnt7a,Jam2,Dlgap3,Mtmr2,Adora1,Cartpt,Grin2d,Ednrb,Mgll
1757	GOBP_NEGATIVE_REGULATION_OF_NERVOUS_SYSTEM_PROCESS	0.102958	1	-0.599542	-1.37027	528	16	Avp,Tmem98,Avpr1a,Hcrt,Glra1
1758	GOBP_POSITIVE_REGULATION_OF_NERVOUS_SYSTEM_PROCESS	0.034877	0.808356	-0.561422	-1.48949	179	32	Egr2,Mag,Myrf,Ncmap,Hcrt,Sox10,Itgax,Ptafr,Pard3
1759	GOBP_REGULATION_OF_PROTEIN_STABILITY	1	1	-0.128892	-0.469227	5276	268	Prkcd,Cryab,Trf,Cdkn1a,Atp1b2,Parva,D7Ertd443e,Hspa1a,Smad7,Saxo1,Sox4,Glmp,Bag3,Chek2,Trp53,Pdcl3,Igf1,Fam107a,Golga7,Pim1,Asgr2,Serf1,Rab21,Dvl3,Rnf5,Pik3r1,Clu,Ppargc1a,Gtse1,Atp1b3,Epha4,Rassf2,Fbxo7,Hdac8,Plpp3,Lrrk2
1760	GOBP_PROTEIN_DESTABILIZATION	0.594911	1	0.322017	0.914366	2898	44	Capn3,Prkn,Nr1d1,Sox17,Snca,Kdm8,Bmp2,Trim21,Plk1,Ep300,Prnp,Rnf139,Prkdc,Htt,Chfr,Utp25,Cdc73
1761	GOBP_HEAT_GENERATION	0.646394	1	0.377038	0.859412	3145	15	Tnf,Il1a,Il1b,Tnfsf11
1762	GOBP_REGULATION_OF_HEAT_GENERATION	0.690521	1	0.379633	0.821264	3328	12	Tnf,Il1b,Tnfsf11
1763	GOBP_LIPOPOLYSACCHARIDE_MEDIATED_SIGNALING_PATHWAY	0.509376	1	0.33228	0.96644	2498	49	Ltf,Tnf,Hck,Ccl5,Cd14,Mapk3,Sigirr,Il1b,Mapk1
1764	GOBP_REGULATION_OF_LIPOPOLYSACCHARIDE_MEDIATED_SIGNALING_PATHWAY	0.716491	1	-0.345286	-0.82174	3666	19	Ly96,Trib1,Sash1,Cx3cl1,Trim12c,Trim5,Cd180,Ly86,Prkca,Tnfaip3,Cactin,Bmp6
1765	GOBP_CELLULAR_RESPONSE_TO_EXTRACELLULAR_STIMULUS	0.174258	1	-0.315793	-1.12845	921	224	Fos,Atf3,Folr1,Nr4a2,Cdkn1a,Avpr1a,Jun,Sfrp2,Upp1,Pdk4,Snai2,Penk,Asgr1,Pparg,Tfeb,Atf4,Klf10,Phex,Ifi207,Bglap3,Slc38a3,Pik3c2b,Axl,Trp53,Cbs,Nr1h4,Fam107a,Rragd,Ifi208,Mn1,Pim1,Rnf152,Cyp27b1,Pck1,Akr1c18,Wipi1,Eif2ak2,Hmox1,Gas6,Slc38a2,Nudt1,Cartpt,Srf,Il15,Nuak2,Postn,Itfg2,Lrrk2,Fes,Cpeb4,Nim1k,Dctpp1,Ralb,Vdr
1766	GOBP_CELLULAR_RESPONSE_TO_NUTRIENT	0.112831	1	-0.473353	-1.30591	582	39	Folr1,Snai2,Penk,Pparg,Phex,Bglap3,Nr1h4,Mn1,Pim1,Cyp27b1,Hmox1,Gas6,Srf,Il15,Postn,Fes,Vdr,Cdkn2b,Ptn,Usf1,Cyp24a1,Kank2
1767	GOBP_PROTECTION_FROM_NON_HOMOLOGOUS_END_JOINING_AT_TELOMERE	0.82403	1	0.336747	0.697847	3970	10	Dclre1b,Ercc4,Tfip11,Dclre1c,Terf2ip,Ercc1
1768	GOBP_TOR_SIGNALING	1	1	-0.162529	-0.532221	5195	112	Prr5l,Ddit4,Card11,Gna12,Rffl,Rragd,Rnf152,Gpat3,Stk11,Gas6,Arntl,Prr5,Mtm1,Itfg2,Fam83d,Eif4ebp2,Rps6kb1,Pik3ca,Gpr137c,Bmt2,Akt1s1,Golph3,Prkaa1,Sec13,Pink1,Atm,Sesn2,Smcr8,Lamtor2,Gpr137,C9orf72
1769	GOBP_REGULATION_OF_CHROMATIN_SILENCING	0.17913	1	-0.588103	-1.29021	926	13	Hmga1b,Atad2,H1f0,Mier1,Sirt6,H1f10,Hmga1,H1f2,H1f6
1770	GOBP_REGULATION_OF_GLUCOCORTICOID_METABOLIC_PROCESS	0.241752	1	-0.58878	-1.22043	1252	10	Gal,Rest
1771	GOBP_REGULATION_OF_PROTEIN_AUTOPHOSPHORYLATION	0.99806	1	-0.174456	-0.483556	5144	40	Enpp1,Vegfc,Cav1,Gfra2,Ddx3x,Pdgfa,Mob1b,Rassf2,Vegfa
1772	GOBP_NEGATIVE_REGULATION_OF_PROTEIN_AUTOPHOSPHORYLATION	0.71545	1	-0.382944	-0.806829	3685	11	Enpp1,Cav1,Gfra2,Errfi1,Tesk1
1773	GOBP_POSITIVE_REGULATION_OF_PROTEIN_AUTOPHOSPHORYLATION	0.992179	1	0.1892	0.468295	4820	22	Pdgfc,Tnks1bp1,Pdgfd,Pdgfb,Rad50,Iqgap1
1774	GOBP_CORTICOSTEROID_RECEPTOR_SIGNALING_PATHWAY	0.674194	1	-0.388357	-0.837638	3492	12	Per1,Arntl,Nr3c1,Arid1a,Calr
1775	GOBP_RESPONSE_TO_CORTICOSTEROID	0.0132565	0.530486	-0.426406	-1.43624	68	136	Fos,Dusp1,Npas4,Fosb,Gnrh1,Isl1,Fbxo32,Ghsr,Calcr,Cnga3,Zfp36l1,Cdkn1a,Avpr1a,Igfbp2,Cpn1,Ucp3,Sdc1,Ddit4,Zfp36l2,Sparc,Zfp36,Crh,Pfkfb1,Alpl,Gpr83,Rest,Oxt,Bglap3,Ptafr,Adm,Acsbg1,Stc1,Bche,Fam107a
1776	GOBP_REGULATION_OF_FATTY_ACID_BETA_OXIDATION	0.991017	1	-0.192898	-0.453953	5074	18	Etfbkmt,Abcd2,Akt2,Irs1,Irs2
1777	GOBP_REGULATION_OF_TOR_SIGNALING	0.999026	1	-0.167447	-0.53118	5128	91	Ddit4,Gna12,Rffl,Rragd,Rnf152,Gpat3,Stk11,Gas6,Arntl,Mtm1,Itfg2,Fam83d,Pik3ca,Gpr137c,Bmt2,Akt1s1,Golph3,Prkaa1,Sec13,Atm,Sesn2,Smcr8,Lamtor2,Gpr137,C9orf72,Sirt1,Rictor,Castor2,Htr6,Slc38a9,Tmem127,Rraga,Castor1,Tsc1,Fbxo9,Zmpste24,Minar1,Gsk3a,Mlst8,Tbck,Lamtor3,Rheb,Deptor,Tbc1d7,Ubr1,Lamtor5,Mios,Tti1,Szt2,Pkhd1,Araf,Wdr24,Lamtor1,Dgkq,Flcn,Rragc,Rptor,Pdcd6,Depdc5,Fnip1,Pip4p1,Sesn3,Epm2a,Np…
1778	GOBP_NEGATIVE_REGULATION_OF_TOR_SIGNALING	0.999612	1	-0.149856	-0.415371	5152	40	Ddit4,Rnf152,Stk11,Arntl,Mtm1,Itfg2,Bmt2,Akt1s1,Prkaa1,Atm,Sesn2
1779	GOBP_POSITIVE_REGULATION_OF_TOR_SIGNALING	0.993033	1	-0.195982	-0.540685	5130	39	Rragd,Gas6,Pik3ca,Gpr137c,Golph3,Sec13,Smcr8,Lamtor2,Gpr137,Rictor,Htr6,Slc38a9,Rraga,Mlst8,Lamtor3,Rheb,Lamtor5,Mios,Wdr24,Lamtor1,Flcn,Rragc,Rptor,Fnip1,Pip4p1,Lars,Trem2,Rragb,Sik3,Akt3,Hdac3,Clec16a,Seh1l,Klhl22,Lamtor4,Gpr137b,Wdr59,Telo2,Pih1d1
1780	GOBP_ARF_PROTEIN_SIGNAL_TRANSDUCTION	0.807655	1	-0.317241	-0.746574	4135	18	Psd2,Iqsec3,Cyth4,Map4k4,Fbxo8
1781	GOBP_POSITIVE_REGULATION_OF_INSULIN_SECRETION	0.0888933	1	-0.440872	-1.31281	448	61	Isl1,Ano1,Tcf7l2,Camk2n1,Cltrn,Crh,Sox4,Gpld1,Kif5b,Cd38,Baiap3,Gck,Nr1h4,Stx4a,Doc2b,Mcu
1782	GOBP_RESPONSE_TO_MAGNESIUM_ION	0.443149	1	-0.439924	-1.02113	2279	17	Thbs1,Cnga3,Tnfrsf11b
1783	GOBP_MITOCHONDRIAL_DNA_METABOLIC_PROCESS	0.974493	1	-0.224958	-0.493525	5042	13	Trp53,Mgme1,Ppargc1a
1784	GOBP_CARDIOLIPIN_METABOLIC_PROCESS	0.959087	1	0.233741	0.541181	4664	16	Stoml2,Mecp2,Dnajc19,Tamm41,Lclat1,Pla2g6
1785	GOBP_BLEB_ASSEMBLY	0.107467	1	-0.674387	-1.39788	556	10	Lpar1,Anln,P2rx7,Pmp22,Emp3,Lpar3
1786	GOBP_REGULATION_OF_NUCLEASE_ACTIVITY	0.75972	1	0.322579	0.789835	3692	21	Oas1g,Oas3,Hmgb2,Oas2,Ddx11
1787	GOBP_NEGATIVE_REGULATION_OF_NF_KAPPAB_TRANSCRIPTION_FACTOR_ACTIVITY	0.650157	1	-0.293883	-0.898812	3320	71	Ptgis,Nod2,Foxj1,Nlrc5,Nwd1,Erbin,Bmp7,Klf4,Tceal7,Anxa4,Nr1h4,Nfkbia,Arrb1,Nfkbib,Traf3,Commd1,Tnfaip3
1788	GOBP_NEGATIVE_REGULATION_OF_PROTEIN_BINDING	0.409278	1	-0.327553	-1.02573	2090	84	Efhb,Prkcd,Ttc36,Cdkn1a,Lef1,Tex14,Dnajb2,Nkx3-1,Dab2,Cav1,Zfpm1,Tmbim6,Ttbk1,Nog,Lrrk2,Epb41l5,Dact1,Ralb,Bax,Mitd1
1789	GOBP_POSITIVE_REGULATION_OF_PROTEIN_BINDING	1	1	-0.144686	-0.448701	5100	78	Tcf7l2,Cldn5,Bmp4,Plcl1,Hipk2,Cav1,Apoe,Dtx3l,Lrrk2,Epb41l5,Dact1,Bdnf,Lrp1,Ralb,Psen1
1790	GOBP_RESPONSE_TO_FOOD	0.97499	1	-0.224405	-0.587334	5028	30	Ghsr,Cyp1a1,Oxt,Slc16a1,Ghrh,G6pdx,Cartpt,Slc25a25,Ucn,Bcl10
1791	GOBP_REGULATION_OF_RESPONSE_TO_FOOD	0.9345	1	-0.262526	-0.609365	4807	17	Ghsr
1792	GOBP_NEGATIVE_REGULATION_OF_RESPONSE_TO_FOOD	0.752557	1	-0.357547	-0.771185	3898	12	Ghsr
1793	GOBP_REGULATION_OF_APPETITE	0.757469	1	-0.329188	-0.79109	3878	20	Ghsr,Slc22a3
1794	GOBP_REGULATION_OF_RESPONSE_TO_EXTERNAL_STIMULUS	0.99927	1	-0.20651	-0.823278	5474	859	Ccl21b,H2-Bl,Dusp1,Ccr7,Mgst2,Cldn3,Cxcl5,Prkcd,Klrd1,Agt,Edn2,Tnfaip6,H2-Q7,Isl1,Ghsr,Lpar1,Ly96,Hspb1,Thbs1,Bcl6b,Trib1,Thbs4,H2-Q2,Ptgis,Mapk13,Ido1,H2-T-ps,Padi2,Adora2a,Sphk1,Lilra5,Dapk2,Il33,Rarres2,Nod2,Pde6b,Arg2,Kdr,Ccl19-ps1,Tek,Slc12a2,Nlrc5,Card11,Saa1,Hexim1,Sash1,Snai2,Plaur,Socs1,Pparg,H2-Q1,Ggt1,Sema6a,Ccl27b,Htra1,Clec10a,Cx3cl1,Mtus1,Fgf1,Ptgs2,Akna,S100a14,H2-Q4,Ifi207,Zswim5,…
1795	GOBP_NEGATIVE_REGULATION_OF_RESPONSE_TO_EXTERNAL_STIMULUS	0.359325	1	-0.278317	-1.03094	1916	318	H2-Bl,Dusp1,Cldn3,Prkcd,Klrd1,Tnfaip6,H2-Q7,Isl1,Ghsr,Thbs1,Trib1,H2-Q2,Ptgis,H2-T-ps,Padi2,Adora2a,Nod2,Arg2,Tek,Slc12a2,Nlrc5,Saa1,Plaur,Pparg,H2-Q1,Sema6a,Htra1,Cx3cl1,H2-Q4,Ifi207,Klf4,Sirt2,Cd9,Inpp5f,Drd3,Sema7a,Dpp4,Cldn19,Nr1h4,Gpr17,Igf1,Plg,Ifi208,Sema6d,Drd2,Sema4c,Pros1,Cers2,Mdk,Plau,Ddt,Cdh5,Calcrl,Ilrun,Ceacam1,Arg1,Apoe,Enpp3,Tnfrsf1a,Serpine2,Sema3f,C5ar2,Cd34,Adora1,Gja1,Cartpt,…
1796	GOBP_POSITIVE_REGULATION_OF_RESPONSE_TO_EXTERNAL_STIMULUS	0.998693	1	0.200303	0.76773	4583	430	Ccl21a,S100a8,S100a9,Gm13306,Tnf,Il18rap,Muc2,Vegfd,Fpr2,Gm12407,Hck,Ccl5,Ifi211,Muc5ac,Psmb11,Muc13,Sh2d1b1,Smoc2,Osmr,Creb3l3,Cntf,Artn,Dhx58,Klk7,Muc3a,Tgm2,Hmgb2,Adam8,Clec4n,Rac2,Mapk3,Ccr2,Crtam,Cdh13,Smad3,Itga2,Ifi209,Plcg2,Snca,Psmb8,Aif1,Ifi204,Il6ra,Ager,Psmb7,Fkbp1b,Il1b,Zbp1,Ifi35,Tyrobp,Tnfsf11,Nlrp12,Nfkbiz,Cmklr1,Fadd,Fgf18,Ffar2,Mapk1,Pdgfd,Cd74,Pdgfb,Hyal2,Psme2
1797	GOBP_REGULATION_OF_RESPONSE_TO_EXTRACELLULAR_STIMULUS	0.856033	1	-0.28991	-0.724266	4405	24	Ghsr,Snai2,Mn1,Cyp27b1,Cartpt,Ucn
1798	GOBP_ACTIVATION_OF_PROTEIN_KINASE_ACTIVITY	0.069575	0.987801	-0.327428	-1.20668	369	301	Prlr,Prkcd,Ret,Agt,Gadd45b,Gadd45g,Lpar1,Thbs1,Dusp6,Prok2,Trf,Dusp5,Adra2b,Nod2,Bmp4,Tdgf1,Map3k1,Ngf,Ccl19-ps1,Trp73,Gadd45a,Saa1,Chrna3,Socs1,Traf4,Efna5,Map3k11,Fgf1,Fpr1,Ect2,Alk,Ghr,Bora,Gprc5d,Grm4,Gprc5b,Syk,Adora2b,Tlr6,Igf1,Spdya,Lpar3,Mdfic,Adcy5,S1pr2,Tgfa,Drd2,Adra2c,Ntrk1,Inava,Traf2,Cd86,Adcy4,Eif2ak2,Arrb1,Tgfb2,Mos,Stk11,Gas6,Clspn,Map4k4,Prr5,Map3k20,Adora1,Cartpt,Tgfbr2,Tlr3,Nc…
1799	GOBP_ACTIVATION_OF_PROTEIN_KINASE_B_ACTIVITY	0.717492	1	-0.31992	-0.833716	3707	29	Adra2b,Fgf1,Igf1,Adra2c,Gas6,Prr5,Ntf3,Itgb1bp1,Adra2a,Pink1,Prkcz,Il18,Rictor,Pdpk1
1800	GOBP_TRANSPOSITION	0.475927	1	0.408291	0.990354	2322	20	Trex1,Spocd1,Tdrd9,Btbd18,Mov10
1801	GOBP_TELOMERE_ORGANIZATION	1	1	-0.123989	-0.421522	5225	147	H3c4,H4c17,Prkcq,Pole,Pold2,H3f3a,Pkib,Rpa3,Tprkb,Zfp365,Pif1,Pole2,Hdac8,Nabp2,Dkc1,Blm,Tinf2,Ccne1,Sirt6,Exo1,Rad51c,Naf1,Xrcc3,Pml,Smc5,Map2k7,Smc6,Wrn,Nek7,Pole3,Smg5,Rpa2,Hus1,Pole4,Rfc1,Mapk15,Atm,Mre11a,Rad51d,Dhx36,Pinx1,Upf1,Dclre1a,Fbxo4
1802	GOBP_TELOMERE_MAINTENANCE_VIA_SEMI_CONSERVATIVE_REPLICATION	0.995345	1	-0.189312	-0.485479	5131	27	Pole,Pold2,Rpa3,Pole2,Pole3,Rpa2,Pole4,Rfc1,Upf1,Terf1,Rpa1,Rfc3,Dna2
1803	GOBP_REGULATION_OF_TELOMERE_MAINTENANCE	1	1	0.104526	0.325724	4879	75	Mapk3,Cct4,Mapk1,Cct5,Pnkp,Mapkapk5,Slx4,Rad50,Map3k4,Aurkb,Parn,Pot1a,Smg6,Rtel1,Ercc4,Myc,Tcp1,Parp1,Atr,Tnks,Ylpm1,Nbn,Tent4b,Gnl3
1804	GOBP_NEGATIVE_REGULATION_OF_TELOMERE_MAINTENANCE	0.985098	1	-0.212556	-0.559649	5089	31	Pif1,Tinf2,Atm,Pinx1,Gnl3l,Tnks2,Terf1,Stn1,Hnrnpu,Src,Xrcc1,Acd,Hnrnpc,Terf2,Dcp2,Xrn1,Ercc1,Terf2ip,Ten1,Exosc10,Nat10,Tent4b,Nbn,Tnks,Parp1,Ercc4,Rtel1,Smg6,Pot1a,Rad50,Slx4
1805	GOBP_POSITIVE_REGULATION_OF_TELOMERE_MAINTENANCE	0.999796	1	0.151753	0.439618	4909	48	Mapk3,Cct4,Mapk1,Cct5,Pnkp,Mapkapk5,Slx4,Rad50,Map3k4,Aurkb,Parn,Pot1a,Rtel1,Tcp1,Atr,Tnks,Nbn,Gnl3
1806	GOBP_NEGATIVE_REGULATION_OF_TELOMERE_MAINTENANCE_VIA_TELOMERASE	0.939074	1	-0.255428	-0.601108	4808	18	Pif1,Tinf2,Pinx1,Gnl3l,Terf1,Stn1,Hnrnpu,Src,Acd,Hnrnpc,Terf2,Dcp2,Xrn1,Ten1,Exosc10,Nat10,Tent4b,Pot1a
1807	GOBP_REGULATION_OF_SYNAPTIC_TRANSMISSION_GABAERGIC	0.232008	1	-0.456018	-1.17913	1195	28	Npas4,Plcl1,Kif5b,Baiap3,Drd2,Hap1,Adora1
1808	GOBP_POSITIVE_REGULATION_OF_SYNAPTIC_TRANSMISSION_GABAERGIC	0.916343	1	-0.284926	-0.600315	4720	11	Kif5b,Hap1
1809	GOBP_REGULATION_OF_ACTIN_FILAMENT_BUNDLE_ASSEMBLY	0.547596	1	-0.298264	-0.95213	2812	95	Lpar1,Arhgap6,Myoc,F11r,Asap3,Arhgef10,Cx3cl1,Fermt2,Swap70,Sorbs3,Cgnl1,Shank3,Arap1,Pik3r1,Rhoc,Limch1,Sdc4,Rdx,Nox4,Arhgef5,Wnt11,Met,Abl1,Rapgef3,Pfn1,Itgb1bp1,Rhoa,S1pr1,Epha1,Phldb2,Pak2,Synpo2,Plek,Arhgap28,Coro2b,Slc9a1,Tesk1,Limk1,Rock2
1810	GOBP_NEGATIVE_REGULATION_OF_ACTIN_FILAMENT_BUNDLE_ASSEMBLY	0.570764	1	-0.35511	-0.929428	2943	30	Arhgap6,Myoc,F11r,Cgnl1,Shank3,Arap1,Pik3r1,Met,Pfn1,S1pr1,Phldb2,Pak2,Arhgap28,Coro2b
1811	GOBP_POSITIVE_REGULATION_OF_ACTIN_FILAMENT_BUNDLE_ASSEMBLY	0.65004	1	-0.301741	-0.892804	3283	59	Lpar1,Myoc,Arhgef10,Cx3cl1,Fermt2,Swap70,Sorbs3,Rhoc,Limch1,Sdc4,Nox4,Arhgef5,Wnt11,Abl1,Rapgef3,Pfn1,Itgb1bp1,Rhoa,Epha1,Synpo2,Plek,Tesk1,Limk1,Rock2
1812	GOBP_REGULATION_OF_NUCLEOBASE_CONTAINING_COMPOUND_TRANSPORT	0.901461	1	-0.284996	-0.642788	4628	15	Adora1,Ripk1,Ncbp2,Khdrbs1,Tpr,Akap8l,Supt6,Nrde2,Riok2,Iws1,Nup153,Cpsf6,Setd2,Dhx9,Nsun2
1813	GOBP_METHYLATION	0.978249	1	-0.216851	-0.801639	5216	311	Fos,Btg2,Smyd1,Tomt,Prdm16,Prdm12,Tet1,Etfbkmt,Cyp1a1,Stpg4,Setdb2,Setd7,Mettl7a1,Gamt,Trmt2b,Ddx4,Hells,Kmt5a,Wdr4,Nr1h4,Ece2,Icmt,Macroh2a1,Mettl18,Gatad2a,Myb,Mecom,Morc1,Bhmt,Larp7,Tpmt,Arid4a,Trmt10c,Prdm9,Prmt6,Snrpd3,Nsun3,Trmt112,Brca1,Cmtr2,Dydc2,Eed,Ctr9,Rrnad1,Tet3,As3mt,Mettl1,Pygo2,Mepce,Nsun7,Prmt5,Pik3ca,Dnmt3l,Mtrr,Smyd2,Ppm1d,Mettl14,Armt1,N6amt1,Kdm4d,Mta2,Zfp110,Gspt1,Gsto1,Tdr…
1814	GOBP_REGULATION_OF_PROTEIN_POLYMERIZATION	0.994701	1	-0.204956	-0.724255	5255	201	Ccl21b,Ccr7,Prkcd,Magel2,Cdc42ep1,Dnai3,Hspa1a,Arhgap18,Fkbp4,Cdc42ep2,Nphs1,Arpc4,Kank1,Slc39a12,Alox15,Hcls1,Cdh5,Ttbk1,Cdc42ep4,Cav3,Mapt,Cotl1,Triobp,Cdc42ep5,Arl2,Lmod3,Tppp3,Nckap1l,Eps8,Rdx,Arf6,Snx9,Fes,Cdc42ep3,Dbn1,Tubb4a,Met,Abl1,Tppp,Pfn1,Numa1,Sptbn2,Eml2,Pak3,Ocln,Ankrd53,Avil,Ssh1,Arpc3,Prex1,Prkce,Hip1r,Capzb,Arhgap28,Sptbn4,Grb2,Ap1ar,Pink1,Spta1,Dbnl,Esam
1815	GOBP_NEGATIVE_REGULATION_OF_PROTEIN_POLYMERIZATION	0.997456	1	-0.190125	-0.57356	5097	65	Prkcd,Fkbp4,Kank1,Cdh5,Triobp,Lmod3,Eps8,Rdx,Tubb4a,Pfn1,Sptbn2,Eml2,Avil,Ssh1,Hip1r,Capzb,Sptbn4,Spta1,Tmod3,Capza2,Mapre1,Lmod1,Gsn,Twf1,Carmil2,Tmod1,Scin,Clip3,Mtpn
1816	GOBP_POSITIVE_REGULATION_OF_PROTEIN_POLYMERIZATION	0.890063	1	-0.242627	-0.801564	4630	120	Ccl21b,Ccr7,Magel2,Cdc42ep1,Dnai3,Hspa1a,Cdc42ep2,Nphs1,Arpc4,Alox15,Ttbk1,Cdc42ep4,Cav3,Mapt,Cdc42ep5,Arl2,Lmod3,Tppp3,Nckap1l,Arf6,Snx9,Fes,Cdc42ep3
1817	GOBP_GONADOTROPIN_SECRETION	0.929485	1	0.269669	0.574061	4507	11	Tacr2,Inhbb
1818	GOBP_MYELIN_ASSEMBLY	0.0289006	0.737209	-0.666126	-1.56762	147	18	Mobp,Ugt8a,Itgb4,Ncmap,Cd9,Pmp22,Cntnap1,Mtmr2,Abca2,Epb41l3,Tppp,Tlr2,Gpc1
1819	GOBP_AXON_ENSHEATHMENT_IN_CENTRAL_NERVOUS_SYSTEM	0.00234329	0.215404	-0.752288	-1.80787	11	20	Fa2h,Mobp,Plp1,Nkx6-2,Mag,Myrf,Aspa,Kcnj10,Sox10
1820	GOBP_REGULATION_OF_ICOSANOID_SECRETION	0.635935	1	0.36809	0.872885	3103	18	Cyp4f18,Ntsr1,Il1b,Tnfsf11,Edn1,Map2k6,Agtr2,Pla2g10
1821	GOBP_REGULATION_OF_PROSTAGLANDIN_SECRETION	0.870515	1	0.305603	0.650555	4221	11	Il1b,Tnfsf11,Edn1,Map2k6,Pla2g10
1822	GOBP_ICOSANOID_SECRETION	0.534297	1	-0.350186	-0.953305	2733	37	Nmur2,Pla2g4f,Oxt,Drd3,P2rx4,Proca1,Syk,Drd2
1823	GOBP_PROSTAGLANDIN_SECRETION	0.772737	1	0.343265	0.755851	3729	13	Il1b,Tnfsf11,Edn1,Abcc4,Map2k6,Pla2g10
1824	GOBP_ALANINE_TRANSPORT	0.622609	1	-0.40318	-0.884519	3221	13	Slc38a3,Slc7a10,Slc36a4,Slc38a2
1825	GOBP_SERINE_TRANSPORT	0.978777	1	-0.228054	-0.472713	5072	10	Slc7a10,Slc38a2
1826	GOBP_REGULATION_OF_CHONDROCYTE_DIFFERENTIATION	0.119345	1	-0.45499	-1.28963	611	45	Sox9,Bmp4,Rflnb,Rarb,Snai2,Rarg,Smad7,Pthlh,Shox2,Gli2,Zfp219,Mdk,Sox6,Ccn4,Trps1,Axin2,Maf,Pkdcc,Gli3,Sox5,Bmp6,Chadl,Ptpn11
1827	GOBP_NEGATIVE_REGULATION_OF_CHONDROCYTE_DIFFERENTIATION	0.0673697	0.980029	-0.594044	-1.42758	344	20	Sox9,Bmp4,Rflnb,Rarb,Snai2,Rarg,Pthlh,Gli2
1828	GOBP_POSITIVE_REGULATION_OF_CHONDROCYTE_DIFFERENTIATION	0.741339	1	-0.348305	-0.796062	3808	16	Sox9,Smad7,Zfp219,Sox6,Pkdcc,Gli3,Sox5,Bmp6
1829	GOBP_REGULATION_OF_HORMONE_METABOLIC_PROCESS	0.154025	1	-0.490654	-1.26868	793	28	Gal,Egr1,Tcf7l2,Rest,Adm,Cyp27b1,Slco1c1,Akr1c18,Ppargc1a,Hpn
1830	GOBP_POSITIVE_REGULATION_OF_HORMONE_METABOLIC_PROCESS	0.24098	1	-0.589259	-1.22142	1248	10	Egr1,Adm,Slco1c1,Ppargc1a,Hpn,Bmp6
1831	GOBP_RESPONSE_TO_FOLLICLE_STIMULATING_HORMONE	0.715885	1	-0.373198	-0.804943	3708	12	Ghsr,Inhba,Ppargc1a,Notch1,Gclm
1832	GOBP_RESPONSE_TO_ESTRADIOL	0.95863	1	-0.224169	-0.734711	4981	113	Dusp1,Ghsr,Cryab,Cd4,Igfbp2,Penk,Ggt1,Bmp7,Oxt,Mmp15,Cd38,Aldh1a2,Ptch1,Ets1,Sstr2,Wnt7a,Crhbp,Ppargc1a,Ogg1,Gja1
1833	GOBP_INTRACELLULAR_LIPID_TRANSPORT	0.989661	1	0.201532	0.563874	4785	41	Cpt1b,Acacb
1834	GOBP_INTRACELLULAR_STEROL_TRANSPORT	0.884061	1	-0.278176	-0.689932	4536	23	Abca1,Abca2,Pip4k2a,Ldlrap1,Npc2,Npc1,Star,Abcg1,Stard4,Osbp,Scp2,Vps4a,Ldlr
1835	GOBP_REGULATION_OF_LIPID_TRANSPORT	0.287039	1	-0.327526	-1.08527	1485	123	Gal,Prkcd,Agt,Avp,Thbs1,Adora2a,Avpr1a,Shh,Slc12a2,Atp1a2,Pparg,Crh,Galr1,Disp3,Pltp,Oxt,P2rx4,Syk,Nkx3-1,Lrat,Ptch1,Cav1,Nfkbia,Myb,Akt2,Apoe,Abca1,Adora1,Itgb1,Abca2,Ldlrap1,Egf,Lrp1,Psen1,Fasl,Bmp6,Fis1,Ptpn11,Itgav,Agtr1a,Irs2,Acsl1,Crhr1
1836	GOBP_NEGATIVE_REGULATION_OF_LIPID_TRANSPORT	0.958681	1	-0.236959	-0.612706	4941	28	Thbs1,Shh,Akt2,Adora1,Abca2,Egf,Fis1,Ptpn11,Itgav,Irs2
1837	GOBP_POSITIVE_REGULATION_OF_LIPID_TRANSPORT	0.284062	1	-0.355333	-1.10196	1448	78	Gal,Prkcd,Avp,Adora2a,Avpr1a,Slc12a2,Crh,Galr1,Pltp,Oxt,P2rx4,Nkx3-1,Lrat,Ptch1,Cav1,Nfkbia,Myb,Apoe,Abca1,Itgb1,Ldlrap1,Lrp1,Psen1,Fasl,Bmp6
1838	GOBP_REGULATION_OF_STEROL_TRANSPORT	0.991797	1	-0.195307	-0.548371	5077	43	Shh,Pltp,Ptch1,Cav1,Nfkbia,Apoe,Abca1,Abca2,Ldlrap1,Egf,Lrp1
1839	GOBP_POSITIVE_REGULATION_OF_STEROL_TRANSPORT	0.978333	1	0.217886	0.563211	4740	27	Pon1,Cyp8b1,Apoa1,Abca7,Abcb4,Gps2,Nr1h3,Abca8b
1840	GOBP_REGULATION_OF_INTRACELLULAR_TRANSPORT	0.842587	1	-0.237234	-0.878751	4506	317	Trp63,Zic1,Prkcd,Prr5l,Cryab,Tcf7l2,Bmp4,Shh,Plk3,Nefh,Trp73,Hpca,Pdzk1,Fzd5,Slc35d3,Apod,Bag3,Ect2,Mybpc3,Kif5b,Inpp5f,Micall2,Trp53,Mlc1,Dab2,Akap5,Gas1,Jup,Rab29,Mdfic,Chp2,Rab21,Hspa1l,Erbb2,Hcls1,Akt2,Hap1,Rbm4,Pik3r1,Zdhhc2,Ezr,Stk11,Mtmr2,Gas6,Gtse1,Abca2,Rdx,Tamalin,Gli3,Ldlrap1,Lrrk2,Cdh1,Oaz1,Leprot,Ube2j1,Psen1,Edem2,Kif20b,Mavs,Sh3tc2,Fis1,B3gat3,Ufm1,Rapgef3,Ptpn11,Edem1,Reep2,Oaz2,C…
1841	GOBP_NEGATIVE_REGULATION_OF_INTRACELLULAR_TRANSPORT	0.99104	1	-0.201265	-0.572379	5087	46	Cryab,Apod,Bag3,Mdfic,Abca2,Lrrk2,Ube2j1,Ufm1,Itgb1bp1,Ubac2,Snx3,Sufu,Derl2,Ube2g2,Rab23,Svip
1842	GOBP_POSITIVE_REGULATION_OF_INTRACELLULAR_TRANSPORT	0.387774	1	-0.289595	-1.02334	2048	201	Trp63,Zic1,Prkcd,Prr5l,Tcf7l2,Shh,Plk3,Trp73,Hpca,Pdzk1,Fzd5,Slc35d3,Bag3,Ect2,Kif5b,Micall2,Trp53,Mlc1,Dab2,Akap5,Jup,Rab29,Chp2,Rab21,Hspa1l,Erbb2,Hcls1,Akt2,Pik3r1,Zdhhc2,Ezr,Stk11,Mtmr2,Gas6,Gtse1,Rdx,Gli3,Ldlrap1,Cdh1,Oaz1,Leprot,Psen1,Edem2,Kif20b,Mavs,Fis1,B3gat3,Rapgef3,Edem1,Oaz2,Cd81,Usp36,Numa1,Msn,Itgb1bp1,Ubl5,Fez1
1843	GOBP_DNA_GEOMETRIC_CHANGE	0.979796	1	0.211918	0.699781	4703	109	Trex1,Dqx1,Top2a,Hmgb2,Anxa1,Mcm8,Ercc6l,Ddx11,Ddb2,Mcm6,Ighmbp2,Hfm1,Rad54b,Rps27a,Recql5,Rfc2,Rfc5,Mterf1b,Xpa,Fancm,Xrcc6,Nav2,Rad50,Ubc,Mcmdc2,Pot1a,Cetn2,Rtel1,Gtf2h1,Mcm2,Ascc3,Recql4,Dhx9,Ercc6,Parp1,Chd3,Ercc3,Chtf8,Chd9,Recql,Rfc4,Nbn,Ino80,Gtf2h5,Ercc8,Smarcal1,Rad54l2,Mcm7,Polq
1844	GOBP_REGULATION_OF_TRANSPORTER_ACTIVITY	0.314377	1	-0.291977	-1.05211	1674	239	Arc,Gal,Prkcd,Scn4b,Lrrc55,Slc6a9,Jph2,Trdn,Hpca,Atp1b2,Cltrn,Pdzk1,Atp1a2,Pparg,Crh,Fxyd1,Pm20d1,Kcne4,Sgk2,Wnk4,Shisa6,Kif5b,Shisa8,Stac,Ptafr,Drd3,Kcnip2,Scn1b,Casq2,Slc9a3r1,Kcnab1,Ace2,Selenon,Cav1,Drd2,Pim1,Cacng7,Shank3,Ahcyl1,Kcns1,Cacng2,Cacng5,Cav3,Hap1,Cftr,Fgf11,Crhbp,Ppargc1a,Kcns2,Nefl,Atp1b3,Gja1
1845	GOBP_NEGATIVE_REGULATION_OF_TRANSPORTER_ACTIVITY	0.867221	1	0.257932	0.771533	4277	58	Kcne3,Mmp9,Kcne2,Hecw2,Camk2d,Snca,Fkbp1b
1846	GOBP_POSITIVE_REGULATION_OF_TRANSPORTER_ACTIVITY	0.264357	1	-0.347068	-1.10792	1357	95	Arc,Gal,Prkcd,Lrrc55,Slc6a9,Jph2,Trdn,Atp1b2,Pdzk1,Sgk2,Wnk4,Kif5b,Stac,Ptafr
1847	GOBP_LYSOSOME_LOCALIZATION	0.949716	1	-0.233149	-0.703356	4853	65	Sytl4,Nr4a3,Tfeb,Syk,Lat2,Cplx2,Hmox1,Chga,Ptgds,Fes,Borcs6,Snap23
1848	GOBP_REGULATION_OF_PHOSPHOLIPASE_A2_ACTIVITY	0.173066	1	-0.629313	-1.30445	896	10	Nmur2
1849	GOBP_REGULATION_OF_PROTEASOMAL_UBIQUITIN_DEPENDENT_PROTEIN_CATABOLIC_PROCESS	0.148813	1	-0.355204	-1.18182	770	126	Ttc36,Rybp-ps,Trib1,Il33,Shh,Plk3,Gna12,Hspa1a,Desi1,Smad7,Trib2,Sirt2,Dnajb2,Dab2,Cav1,Sh3rf2,Ubqln4,Map1a,Clu,Socs4,Mtm1,Lrrk2,Herpud1,Commd1,Rnf144a,Ubqln1,Foxf2,Cebpa,Psen1,Pias1,Sirt6,Uchl5
1850	GOBP_NEGATIVE_REGULATION_OF_PROTEASOMAL_UBIQUITIN_DEPENDENT_PROTEIN_CATABOLIC_PROCESS	0.150642	1	-0.470075	-1.26617	773	35	Ttc36,Rybp-ps,Shh
1851	GOBP_POSITIVE_REGULATION_OF_PROTEASOMAL_UBIQUITIN_DEPENDENT_PROTEIN_CATABOLIC_PROCESS	0.50617	1	-0.31186	-0.974259	2583	83	Trib1,Il33,Plk3,Hspa1a,Smad7,Trib2,Sirt2,Dnajb2,Dab2,Cav1,Sh3rf2,Clu,Socs4,Lrrk2,Herpud1,Rnf144a,Ubqln1,Cebpa,Psen1,Pias1,Sirt6
1852	GOBP_PROTEIN_MODIFICATION_BY_SMALL_PROTEIN_CONJUGATION	1	1	-0.18493	-0.737413	5486	861	H2-Bl,Egr2,H2bc24,Asb4,Ttc36,Rybp-ps,Nhlrc4,Egr1,H2-Q7,Fbxo32,Magel2,H2-Q2,Trim59,Sphk1,Nod2,Trim71,Cbx8,Septin4,Med18,Spsb4,D7Ertd443e,Hspa1a,Sash1,Rffl,Fbxl12,Rnf43,Socs1,H2-Q1,Fbxl8,Traf4,Smad7,Sox4,Fbxo24,Rasd2,Nxn,Fem1c,H2-Q4,Pdzrn3,Rnf135,Arrdc3,Ube2d1,Trim10,Trim72,Cbx4,Fbxo2,Trim12c,Dnajb2,Fbxl13,Trim6,Ube2u,Fam107a,Trim5,Mad2l2,Trim17,Laptm5,Cav1,Marchf10,Klhl10,Traf5,Sh3rf2,Fbxo30,Fbxo1…
1853	GOBP_ENDOCYTIC_RECYCLING	0.998981	1	0.161843	0.470721	4900	49	Pla2g4e,Bves,Acap2,Dennd1a,Eipr1,Rab17,Snx4,Dennd1c
1854	GOBP_REGULATION_OF_CYTOKINESIS	0.653989	1	-0.290552	-0.901059	3335	78	Plk3,Kif23,Rxfp3,E2f8,Ccp110,Tex14,Ect2,Drd3,Plk5,Kif13a,Cdc14a,Drd2
1855	GOBP_POSITIVE_REGULATION_OF_CYTOKINESIS	0.703933	1	-0.318919	-0.846113	3632	32	Kif23,Rxfp3,Ect2,Drd3,Cdc14a,Drd2
1856	GOBP_ENDOPLASMIC_RETICULUM_CALCIUM_ION_HOMEOSTASIS	0.965191	1	0.230326	0.580174	4685	24	Tgm2,Camk2d,Bak1,Tmtc4,Atp2a1
1857	GOBP_NEGATIVE_REGULATION_OF_TYPE_I_INTERFERON_PRODUCTION	0.930994	1	-0.249698	-0.683988	4775	38	Nlrc5,Rnf135,Ddx58,Rel,Ilrun,Trim25,Tnfaip3,Mavs,Cactin,Ikbke,Nmi,Ppm1b,Irf3,Ptprs,Cyld,Yy1,Isg15,Itch
1858	GOBP_POSITIVE_REGULATION_OF_TYPE_I_INTERFERON_PRODUCTION	0.997151	1	0.187864	0.595253	4899	82	Ifi211,Dhx58,Cd14,Polr2h,Hmgb2,Ifi209,Plcg2,Ifi204,Zbp1,Polr2k,Chuk,Ripk2,Nfkb2,Ep300,Xrcc6,Polr3gl,Irf1,Polr3a,Polr1c,Polr3e,Mmp12,Ticam1,Riok3,Mndal,Ddx41,Prkdc,Dhx9,Irf7
1859	GOBP_RAB_PROTEIN_SIGNAL_TRANSDUCTION	0.998828	1	-0.164495	-0.395307	5114	20	Rab9b,Rab21,Dennd4c,Rab33b,Rab30,Rab39,Rab9
1860	GOBP_RAP_PROTEIN_SIGNAL_TRANSDUCTION	0.977856	1	0.218953	0.490032	4724	14	Rapgef2,Plk2,Rap1b,Rap2b,Rap2c,Cbl,Sgsm3,Rap2a
1861	GOBP_CDC42_PROTEIN_SIGNAL_TRANSDUCTION	0.612623	1	-0.41302	-0.890835	3173	12	Rhov,Ntn1,Apoe,Abca1,Abl1
1862	GOBP_DETECTION_OF_MOLECULE_OF_BACTERIAL_ORIGIN	0.526925	1	-0.446292	-0.962597	2729	12	Ly96,Nod2,Tlr6
1863	GOBP_RESPONSE_TO_PEPTIDOGLYCAN	0.735637	1	-0.374763	-0.789593	3789	11	Nod2,Card9,Inava,Rela
1864	GOBP_RESPONSE_TO_MURAMYL_DIPEPTIDE	0.290152	1	-0.482449	-1.14817	1484	19	Nod2,Erbin,Card9,Nfkbia,Inava,Jag1,Rela,Tnfaip3,Ptpn22,Notch1
1865	GOBP_MULTICELLULAR_ORGANISM_REPRODUCTION	0.999631	1	-0.200154	-0.783558	5424	654	Junb,Trp63,Gnrh1,Lif,Avp,Egr1,Cldn11,Tnfaip6,Dmrtb1,Adamts1,Folr1,Ghsr,Prok2,Sox9,Oaz3,Mns1,Nanos3,Avpr1a,Ddo,Bmp4,Sox8,Ppp1r1b,Foxj1,Gli1,Septin4,Tob2,Rsph1,Ggt1,Cfap206,Gal3st1,Creb3l4,Spa17,Acr,Zglp1,Piwil1,Tex14,Cyp1a1,Slc4a2,Timp4,Zfp449,Oxt,Sycp3,Rxfp2,Shisa6,Spata22,Spata9,Spaca1,Sirt2,Rhbdd1,Cd9,Ptafr,Axl,Gamt,Spag8,Spin4,Inhba,Ddx4,Catsperd,Stc1,Paqr7,Cfap43,Catsperz,Igf1,Smad5,Rnf17,Spe…
1866	GOBP_CYTOKINETIC_PROCESS	0.334571	1	-0.39935	-1.08714	1711	37	Snx33,Anln,Ect2,Snx18,Rtkn,Cep55,Snx9,Kif20a,Kif20b,Mitd1,Chmp6,Rhoa
1867	GOBP_MAINTENANCE_OF_PROTEIN_LOCATION_IN_CELL	1	1	-0.13579	-0.398822	5055	56	Cd4,Arl2bp,Kdelr3,Cav1,Arl2,Gja1,Chchd10,Dbn1,Hk2,Sun2,Pml,Rer1
1868	GOBP_ENDOSOME_TRANSPORT_VIA_MULTIVESICULAR_BODY_SORTING_PATHWAY	0.998839	1	-0.169182	-0.440891	5161	29	Leprotl1,Leprot,Chmp6,Tmem50b,Rilp,Chmp3,Ubxn6,Chmp1b,Vps36,Sort1,Chmp4c,Chmp5,Vps4b,Chmp7,Chmp2b,Vps25,Vcp,Chmp1a,Chmp4b,Laptm4b,Stam,Tmem50a,Dennd10,Snf8,Vps28,Vta1,Chmp2a,Mvb12a,Lyst
1869	GOBP_LATE_ENDOSOME_TO_VACUOLE_TRANSPORT_VIA_MULTIVESICULAR_BODY_SORTING_PATHWAY	0.890555	1	-0.292655	-0.660063	4572	15	Leprotl1,Leprot,Chmp6,Tmem50b,Vps36,Chmp4c,Chmp5,Chmp7,Vps25,Chmp4b,Stam,Tmem50a,Snf8,Vps28,Vta1
1870	GOBP_POSITIVE_REGULATION_OF_PHOSPHOPROTEIN_PHOSPHATASE_ACTIVITY	0.953385	1	-0.247636	-0.552802	4928	14	Ppp1r15a,Pdgfrb,Ppp1r15b,Magi2,Vrk3,Itga1
1871	GOBP_RESPONSE_TO_RETINOIC_ACID	0.136656	1	-0.379916	-1.21278	701	95	Dusp1,Ret,Sox9,Igfbp2,Fgfr2,Ovca2,Pparg,Rarg,Rxrg,Oxt,Klf4,Cyp26a1,Cd38,Aldh1a2,Lrat,Ptch1,Myb,Pck1,Gja1,Rorb,Tmem161a,Fzd10,Epha3,Wnt2,Wnt11,Ascl1,Osr1,Zfp105,Pdgfrb,Bmp6
1872	GOBP_PROTEIN_EXIT_FROM_ENDOPLASMIC_RETICULUM	0.969218	1	0.224796	0.638309	4722	44	Tmem30b,Rangrf,Derl3
1873	GOBP_MICROVILLUS_ORGANIZATION	0.962668	1	-0.236172	-0.580343	4950	22	Gldn,Espn,Slc9a3r1,Fscn1,Ezr
1874	GOBP_REGULATION_OF_MICROVILLUS_ORGANIZATION	0.918284	1	-0.283028	-0.596315	4730	11	Fscn1,Ezr,Pld1,Rap1gap,Atp8b1
1875	GOBP_REGULATION_OF_CELLULAR_COMPONENT_SIZE	0.492102	1	-0.264817	-0.985713	2616	339	Ccl21b,Ccr7,Prkcd,Ret,Mag,Magel2,Cdc42ep1,Dnai3,Aqp4,Ngf,Slc12a2,Crabp2,Vav3,Arhgap18,Rnd2,Rarg,Plekhh2,Sema6a,Cdc42ep2,Ntn1,P2rx7,Ppp1r15a,Nphs1,Sh3bp1,Barhl2,Swap70,Tmem123,Slc12a8,Sema7a,Ttl,Slc9a3r1,Lpar3,Sema6d,Sema4c,Shank3,Arpc4,Rab21,Kank1,Wnt7a,Alox15,Hcls1,Cdc42ep4,Cav3,Apoe,Mapt,Ezr,Cotl1,Triobp,Fstl4,Sema3f,Cdc42ep5,Rnf6,Nefl,Cln8,Lmod3,Srf,Nckap1l,Eps8,Rdx,Vegfa,Arf6,Dcc,Snx9,Cdc42ep…
1876	GOBP_MITOCHONDRIAL_TRANSLATION	0.999792	1	0.16375	0.557717	4808	134	Rpusd3,Malsu1,Cdk5rap1,Mrps16,Mrps18c,Mrps9,Chchd1,Mrpl39,Trub2,Mrpl53,Mrps18b,Uqcc2,Mrps33,Mrps17,Mrpl33,Mtrf1,Mrpl44,Hars,Mtg1,Mrpl41,Mrps22,Mtrf1l,Gadd45gip1,Mrpl27,Mrpl13,Rars2,Aurkaip1,Mrpl50,Mrpl47,Fastkd2,Mrpl14,Alkbh1,Aars2,Ndufa7,Gfm2,Mrpl2,Fastkd3,Iars2,C1qbp,Mrps10,Mrps15,Mrps21,Mrpl22,Gatc,Mrpl46,Mrpl55,Gatb,Dars2,Mrps34
1877	GOBP_RESPONSE_TO_PROGESTERONE	0.18577	1	-0.444768	-1.21833	952	38	Fos,Fosb,Thbs1,Nkx2-2,Sox10,Oxt,Cd38,Catsperd,Cav1
1878	GOBP_CHEMOKINE_PRODUCTION	0.164891	1	0.384662	1.20183	804	76	S100a8,S100a9,Aire,Tnf,Gstp2,Chia1
1879	GOBP_GRANULOCYTE_MACROPHAGE_COLONY_STIMULATING_FACTOR_PRODUCTION	0.352635	1	-0.514356	-1.1094	1826	12	Isl1,Ddx58,Syk
1880	GOBP_TYPE_I_INTERFERON_PRODUCTION	1	1	0.168031	0.566416	4813	124	Trex1,Ifi211,Dhx58,Cd14,Polr2h,Hmgb2,Ifi209,Plcg2,Ifi204,Traip,Zbp1,Pcbp2,Polr2k,Nlrx1,Trim21,Dtx4,Chuk,Ripk2,Nfkb2,Ep300,Xrcc6,Relb,Polr3gl,Irf1,Polr3a,Polr1c,Polr3e,Mmp12,Ticam1,Riok3,Ube2l6,Mndal,Ddx41,Prkdc,Dhx9,Pycard,Uba7,Irf7
1881	GOBP_INTERFERON_ALPHA_PRODUCTION	0.881625	1	-0.278235	-0.702391	4557	25	Ddx58,Tlr8,Tlr3,Ddx3x,Mavs,Hspd1,Nmi,Tlr7,Tlr4,Irf3,Dhx36,Ptprs,Irf5
1882	GOBP_INTERFERON_BETA_PRODUCTION	0.992143	1	-0.200485	-0.573006	5050	48	Rnf135,Ddx58,Rel,Tlr8,Tlr3,Ddx3x,Traf3,Polr3f,Mavs,Cactin,Ptpn11,Sting1,Nmi,Polr3g,Tlr2,Tlr7,Ppm1b,Tirap
1883	GOBP_INTERFERON_GAMMA_PRODUCTION	0.277367	1	-0.346275	-1.09846	1423	91	H2-Bl,Ccr7,H2-Q7,Isl1,H2-Q2,Il33,Nod2,Cd274,Fzd5,H2-Q1,H2-Q4,Cd226,Txk,Lgals7,Axl,Lilrb4a,Inhba,Tlr8,Nr1h4,Il1rl1,Slamf6,Laptm5,Zfpm1,Il27
1884	GOBP_INTERLEUKIN_1_BETA_PRODUCTION	0.15957	1	-0.387789	-1.19793	816	76	Ccr7,Egr1,Isl1,Ghsr,Hspb1,Serpinb1a,Sphk1,Lilra5,Nod2,Arg2,Ccl19-ps1,Fzd5,Cx3cl1,Ifi207,P2rx7,Lilrb4a,Tlr8,Tlr6,Igf1,Gbp5,Cx3cr1,Ifi208
1885	GOBP_INTERLEUKIN_1_PRODUCTION	0.224326	1	-0.357586	-1.13617	1148	92	Ccr7,Egr1,Isl1,Ghsr,Hspb1,Serpinb1a,Sphk1,Lilra5,Nod2,Arg2,Ccl19-ps1,Saa1,Fzd5,Cx3cl1,Ifi207,P2rx7,Lilrb4a,Tlr8,Tlr6,Nr1h4,Igf1,Gbp5,Cx3cr1,Ifi208
1886	GOBP_INTERLEUKIN_10_PRODUCTION	0.773055	1	-0.288886	-0.814889	3964	44	Ido1,Lilra5,Nod2,Cd274,Trib2,Tslp,Lilrb4a,Syk,Inava,Dll1,Cd28,Cd34
1887	GOBP_INTERLEUKIN_12_PRODUCTION	0.174501	1	-0.427945	-1.21921	890	47	Ccr7,Isl1,Thbs1,Ido1,Lilra5,Nod2,Ccl19-ps1,Syk,Tlr8,Laptm5,Mdk,Cd40,Tlr3,Plcb1,Irf8,Rela
1888	GOBP_INTERLEUKIN_13_PRODUCTION	0.00909091	0.469955	-0.751062	-1.6766	46	14	H2-T-ps,Lilra5,Il33,Arg2,Lef1,Tslp
1889	GOBP_INTERLEUKIN_17_PRODUCTION	0.128483	1	-0.501273	-1.30632	663	29	Prkcq,Sphk1,Nod2,Arg2,Zbtb7b,Nr1h4,Slamf6,Rftn1,Il15,Nckap1l
1890	GOBP_INTERLEUKIN_2_PRODUCTION	0.774579	1	-0.283635	-0.81794	3954	50	Cd4,Prkcq,Nod2,Tbx21,Card11,Zfp36,Prkd2,Lilrb4a,Pnp,Nr1h4,Card9,Laptm5,Traf2,Cd86,Cd28,Ezr,Cd34
1891	GOBP_INTERLEUKIN_4_PRODUCTION	0.513309	1	-0.3865	-0.965572	2641	24	H2-T-ps,Prkcq,Il33,Lef1,Syk,Zfpm1,Cd86,Cd28
1892	GOBP_INTERLEUKIN_5_PRODUCTION	0.145918	1	-0.621184	-1.33982	755	12	Il33,Lef1,Tslp,Lilrb4a,Il1rl1
1893	GOBP_INTERLEUKIN_6_PRODUCTION	0.457885	1	-0.303106	-0.997618	2380	117	Isl1,Ghsr,Mapk13,Mbp,Klf2,Lilra5,Il33,Nod2,Foxj1,Cx3cl1,Rab7b,Tslp,Ddx58,Ptafr,Lilrb4a,Syk,Tlr8,Tlr6,Nr1h4,Card9,Afap1l2,Inava,Arrb1,Gas6,C5ar2,Tlr3,Nckap1l,Il17rc,Capn2,Syt11,Tnfaip3,Ucn,F2rl1,Mavs,Csk,Bcl10,Hspd1,Ptpn11,Ptpn22
1894	GOBP_INTERLEUKIN_8_PRODUCTION	0.987124	1	0.207031	0.628302	4829	64	Tnf,Bcl3,Cd14,Anxa1,Tlr5,Il1b,Tlr1,Fadd,Ffar2,Cd74,Hyal2,Map2k5,Cd244a,Ssc5d,Apoa2,Lbp
1895	GOBP_NEGATIVE_REGULATION_OF_CHEMOKINE_PRODUCTION	0.756493	1	-0.334341	-0.786816	3873	18	Arg2,Erbin,Apod,Klf4,Lilrb4a,Nr1h4
1896	GOBP_NEGATIVE_REGULATION_OF_INTERFERON_BETA_PRODUCTION	0.997303	1	0.178862	0.386934	4807	12	Traip,Nlrx1,Relb,Pycard,Sirpa
1897	GOBP_NEGATIVE_REGULATION_OF_INTERFERON_GAMMA_PRODUCTION	0.251644	1	-0.462168	-1.16672	1300	25	Il33,Nod2,Cd274,Lgals7,Axl,Lilrb4a,Inhba,Nr1h4,Il1rl1,Laptm5
1898	GOBP_NEGATIVE_REGULATION_OF_INTERLEUKIN_1_BETA_PRODUCTION	0.649092	1	-0.362368	-0.870827	3323	20	Ghsr,Serpinb1a,Cx3cl1,Lilrb4a,Igf1,Cx3cr1
1899	GOBP_NEGATIVE_REGULATION_OF_INTERLEUKIN_1_PRODUCTION	0.720326	1	-0.325	-0.82815	3713	26	Ghsr,Serpinb1a,Cx3cl1,Lilrb4a,Nr1h4,Igf1,Cx3cr1,Ceacam1,Gas6
1900	GOBP_NEGATIVE_REGULATION_OF_INTERLEUKIN_10_PRODUCTION	0.693476	1	-0.369989	-0.834482	3560	15	Ido1,Cd274,Trib2,Lilrb4a,Dll1
1901	GOBP_NEGATIVE_REGULATION_OF_INTERLEUKIN_12_PRODUCTION	0.11354	1	-0.615262	-1.37346	586	14	Ccr7,Thbs1,Lilra5,Nod2
1902	GOBP_NEGATIVE_REGULATION_OF_INTERLEUKIN_17_PRODUCTION	0.905085	1	-0.294515	-0.620517	4662	11	Arg2,Nckap1l,Il12b,Tlr4,Ddit3,Il12a,Tusc2
1903	GOBP_NEGATIVE_REGULATION_OF_INTERLEUKIN_2_PRODUCTION	0.376969	1	-0.439342	-1.06942	1937	21	Nod2,Tbx21,Zfp36,Lilrb4a,Nr1h4,Laptm5,Ezr,Cd34,Tnfaip3
1904	GOBP_NEGATIVE_REGULATION_OF_INTERLEUKIN_6_PRODUCTION	0.915616	1	-0.252679	-0.700375	4719	40	Ghsr,Klf2,Foxj1,Cx3cl1,Lilrb4a,Nr1h4,Arrb1,Gas6,C5ar2,Nckap1l,Syt11,Tnfaip3
1905	GOBP_NEGATIVE_REGULATION_OF_INTERLEUKIN_8_PRODUCTION	0.921483	1	0.271815	0.598522	4447	13	Bcl3,Anxa1,Map2k5,Ssc5d
1906	GOBP_POSITIVE_REGULATION_OF_CHEMOKINE_PRODUCTION	0.915198	1	-0.249835	-0.72047	4672	50	Egr1,Mbp,Il33,Nod2,Tslp,Alox8,Syk,Il1rl1,Eif2ak2,Hmox1,Tlr3,Ddx3x,Adam17,Postn,Lrp1,Mcoln2,Mavs
1907	GOBP_POSITIVE_REGULATION_OF_GRANULOCYTE_MACROPHAGE_COLONY_STIMULATING_FACTOR_PRODUCTION	0.320458	1	-0.542129	-1.14222	1650	11	Isl1,Ddx58,Syk
1908	GOBP_POSITIVE_REGULATION_OF_INTERFERON_ALPHA_PRODUCTION	0.905855	1	-0.271835	-0.661687	4656	21	Ddx58,Tlr8,Tlr3,Ddx3x,Mavs,Hspd1,Tlr7,Tlr4,Irf3,Dhx36,Irf5
1909	GOBP_POSITIVE_REGULATION_OF_INTERFERON_BETA_PRODUCTION	0.988581	1	-0.205642	-0.541444	5107	31	Rnf135,Ddx58,Tlr8,Tlr3,Ddx3x,Polr3f,Mavs,Ptpn11,Polr3g,Tlr2,Tlr7
1910	GOBP_POSITIVE_REGULATION_OF_INTERFERON_GAMMA_PRODUCTION	0.700296	1	-0.292334	-0.868867	3546	60	H2-Bl,H2-Q7,Isl1,H2-Q2,Fzd5,H2-Q1,H2-Q4,Cd226,Txk,Tlr8,Slamf6,Zfpm1,Il27
1911	GOBP_POSITIVE_REGULATION_OF_INTERLEUKIN_1_PRODUCTION	0.717584	1	-0.292694	-0.851783	3635	53	Egr1,Isl1,Hspb1,Lilra5,Nod2,Ccl19-ps1,Saa1,Fzd5,Ifi207,P2rx7,Tlr8,Ifi208
1912	GOBP_POSITIVE_REGULATION_OF_INTERLEUKIN_10_PRODUCTION	0.812887	1	-0.295869	-0.771038	4200	29	Lilra5,Nod2,Cd274,Tslp,Syk,Inava,Cd28,Cd34
1913	GOBP_POSITIVE_REGULATION_OF_INTERLEUKIN_12_PRODUCTION	0.175401	1	-0.462116	-1.233	906	33	Ccr7,Isl1,Ido1,Nod2,Ccl19-ps1,Syk,Laptm5,Mdk,Cd40,Tlr3,Plcb1,Irf8,Rela
1914	GOBP_POSITIVE_REGULATION_OF_INTERLEUKIN_17_PRODUCTION	0.139241	1	-0.588707	-1.32779	714	15	Prkcq,Sphk1,Nod2,Slamf6,Il15
1915	GOBP_POSITIVE_REGULATION_OF_INTERLEUKIN_2_PRODUCTION	0.83398	1	-0.293734	-0.748479	4299	26	Cd4,Prkcq,Card11,Prkd2,Traf2,Cd86,Cd28
1916	GOBP_POSITIVE_REGULATION_OF_INTERLEUKIN_4_PRODUCTION	0.657093	1	-0.362792	-0.863402	3362	19	H2-T-ps,Prkcq,Il33,Syk,Cd86,Cd28
1917	GOBP_POSITIVE_REGULATION_OF_INTERLEUKIN_6_PRODUCTION	0.647438	1	-0.294865	-0.900181	3310	70	Isl1,Mapk13,Mbp,Lilra5,Il33,Nod2,Rab7b,Tslp,Ddx58,Ptafr,Syk,Tlr8,Tlr6,Card9
1918	GOBP_POSITIVE_REGULATION_OF_INTERLEUKIN_8_PRODUCTION	0.97576	1	0.21772	0.623577	4749	46	Tnf,Cd14,Tlr5,Il1b,Tlr1,Fadd,Ffar2,Cd74,Hyal2
1919	GOBP_REGULATION_OF_MONOOXYGENASE_ACTIVITY	0.87864	1	0.258352	0.748427	4314	48	Tnf,Nostrin,Il1a,Snca,Il1b,Htr2b,Acvr2a,Fcer2a,Cnr2,Atp2b4,Agtr2
1920	GOBP_NEGATIVE_REGULATION_OF_MONOOXYGENASE_ACTIVITY	0.739147	1	-0.376554	-0.780525	3830	10	Cav1,Cyp27b1,Cav3,Nosip
1921	GOBP_POSITIVE_REGULATION_OF_MONOOXYGENASE_ACTIVITY	0.673132	1	0.333105	0.861041	3261	27	Tnf,Il1b,Htr2b,Fcer2a,Agtr2
1922	GOBP_NEGATIVE_REGULATION_OF_ATPASE_ACTIVITY	0.0946527	1	0.59127	1.40213	461	18	Ltf,Atpif1,Pam16,Mcm2
1923	GOBP_POSITIVE_REGULATION_OF_ATPASE_ACTIVITY	0.941833	1	-0.239809	-0.691557	4808	50	Atp1b2,Ncaph,Mybpc3,Dnajb2,Ahsa1,Atp1b3,Dnaja1,Pfn1,Dnajc15,Dnajb1,Gtf2h2,Tor1aip1
1924	GOBP_REGULATION_OF_DNA_TEMPLATED_TRANSCRIPTION_ELONGATION	0.996857	1	-0.18172	-0.519376	5074	48	Shh,Hexim1,Larp7,Leo1,Eaf1,Rnf168
1925	GOBP_NEGATIVE_REGULATION_OF_DNA_TEMPLATED_TRANSCRIPTION_ELONGATION	0.502041	1	-0.422087	-0.979732	2582	17	Shh,Hexim1,Larp7,Rnf168
1926	GOBP_POSITIVE_REGULATION_OF_DNA_TEMPLATED_TRANSCRIPTION_ELONGATION	0.972194	1	0.22431	0.565021	4719	24	Scaf8,Btbd18,Thoc1,Ercc6,Ccnt2,Gtf2f1,Cdc73,Supt4a,Cdk13,Kat7,Ell3,Supt6,Ccnk
1927	GOBP_MONOCARBOXYLIC_ACID_METABOLIC_PROCESS	0.96505	1	-0.221199	-0.854587	5273	533	Acox2,Fa2h,Ugt1a6b,Avp,Edn2,Plp1,Cyp39a1,Ghsr,Eno1b,Pklr,Ptgis,Ido1,Sox9,Avpr1a,Ucp3,Pla2g4f,Acat3,Zbtb20,Acot11,Fads6,Sds,Ddit4,Slc4a4,Crabp2,Pdk4,Mid1ip1,Nr4a3,Scd1,Elovl5,Slc45a3,Pparg,Asah2,Etfbkmt,Prox1,Ggt1,Pm20d1,Ptgs2,Cyp1a1,Pfkfb1,Ephx1,Elovl7,Gatm,P2rx7,Cyp26a1,Mlxipl,Alox8,Pfkfb3,Zadh2,Trp53,Cyp4f14,Lipc,Gck,Gamt,Angptl3,Gpd1,Acsbg1,Nupr1,Pon2,Esrrb,Nr1h4,Abcd2,Tyrp1,Igf1,Pdp2,Aldh1a2,…
1928	GOBP_POSITIVE_REGULATION_OF_CREB_TRANSCRIPTION_FACTOR_ACTIVITY	0.980461	1	-0.212789	-0.506413	5017	19	Prkd2,Vegfa,Lpar5,Adgrf1,Crtc2,Camk1d,Adcy1,Crtc3,Oprd1,Lrp8
1929	GOBP_LOW_DENSITY_LIPOPROTEIN_RECEPTOR_PARTICLE_METABOLIC_PROCESS	0.949179	1	-0.253451	-0.556034	4911	13	Apoe,Vldlr,Abca2
1930	GOBP_RECEPTOR_CATABOLIC_PROCESS	0.794817	1	-0.296287	-0.790539	4109	33	Rnf43,Laptm5,Apoe,Dtx3l,Mtmr2,Vldlr,Abca2
1931	GOBP_REGULATION_OF_NATURAL_KILLER_CELL_ACTIVATION	0.986618	1	-0.20994	-0.53496	5086	26	H2-T-ps,Axl,Zbtb1,Gas6,Il15,Ptpn22,H2-T23,Il12b,Lamp1,Prdm1,Il12a
1932	GOBP_POSITIVE_REGULATION_OF_NATURAL_KILLER_CELL_ACTIVATION	0.795352	1	-0.321869	-0.757467	4072	18	H2-T-ps,Axl,Zbtb1,Gas6,Il15,H2-T23,Il12b,Lamp1,Il12a,Il18
1933	GOBP_GLOMERULUS_DEVELOPMENT	0.572391	1	-0.320447	-0.934228	2889	54	Ret,Egr1,Bmp4,Foxj1,Tek,Acta2,Bmp7,Nphs1,Myo1e,Wwtr1,Jag1,Cd34,Nog,Mtss1,Cflar,Heyl,Osr1,Pecam1,Pdgfrb,Enpep,Prom1
1934	GOBP_GLOMERULAR_BASEMENT_MEMBRANE_DEVELOPMENT	0.520619	1	0.450971	0.960008	2524	11	Col4a4,Col4a3,Ext1,Sulf1,Wt1
1935	GOBP_RESPONSE_TO_INSULIN	0.0281955	0.736369	-0.357812	-1.29541	149	252	Egr2,Insrr,Gal,Prkcd,Egr1,Ghsr,Pklr,Zfp36l1,Rpe65,Prkcq,Rarres2,Ucp3,Igf2,Pdk4,Cited1,Gab1,Socs1,Pparg,Trarg1,Pfkfb1,Gpld1,Vgf,Rhoq,Bglap3,Zbtb7b,Kat2b,Trim72,Bcar3,Adm,Enpp1,Gck,Rab31,Kl,Nr1h4,Uprt,Rab13,Gpt,Gpr21,Pik3r3,Kank1,Rab8b,Akt2,Pck1,Ceacam1,Pik3r1
1936	GOBP_CELLULAR_RESPONSE_TO_INSULIN_STIMULUS	0.161559	1	-0.322003	-1.14166	853	206	Insrr,Prkcd,Ghsr,Pklr,Zfp36l1,Rpe65,Prkcq,Rarres2,Igf2,Pdk4,Gab1,Socs1,Pparg,Trarg1,Gpld1,Rhoq,Bglap3,Zbtb7b,Kat2b,Trim72,Bcar3,Enpp1,Gck,Rab31,Kl,Nr1h4,Rab13,Gpt,Gpr21,Pik3r3,Kank1,Rab8b,Akt2,Pck1,Ceacam1,Pik3r1
1937	GOBP_CELLULAR_RESPONSE_TO_HORMONE_STIMULUS	0.00219378	0.210584	-0.354617	-1.37058	11	535	Fos,Dusp1,Prlr,Npas4,Nr4a1,Trp63,Ptger2,Insrr,Glp1r,Fosb,Prkcd,Ostn,Isl1,Fbxo32,Ghsr,Pklr,Nr4a2,Zfp36l1,Padi2,Rpe65,Prkcq,Rarres2,Igfbp2,Ucp3,Igf2,Bmp4,Lhb,Rarb,Ddit4,Tshr,Pdk4,Zfp36l2,Nr4a3,Lmo2,Sox10,Zfp36,Atp1a2,Gab1,Arid5a,Socs1,Pparg,Rarg,Car2,Crh,Rxrg,Lef1,Trarg1,Gh,Bmp7,Phex,Pmepa1,Ghr,Rest,Gpld1,Rhoq,Bglap3,Zbtb7b,Rxfp2,Kat2b,Ucp1,Trim72,Bcar3,Enpp1,Gck,Rab31,Inhba,Nkx3-1,Esrrb,Kl,Stc1,Da…
[truncated: 8,910 more rows]
